# Supplementary material for: A large-scale species level dated angiosperm phylogeny for evolutionary and ecological analyses
Source: Biodivers Data J. 2020 Jan 21;8:e39677. doi: 10.3897/BDJ.8.e39677 (PMC6987248; doi:10.3897/BDJ.8.e39677)
Supplement: Supplementary material 2 — Constraint input topology [file bdj-08-e39677-s002.tre]

(((Taxus_baccata:1,Pinus_sylvestris:1):2,(Ginkgo_biloba:2,(Zamia_pumila:1,Cycas_revoluta:1):1):1):23,(Amborella_trichopoda:25,(((Barclaya_longifolia:1,Euryale_ferox:1,Nuphar_advena:1,Nuphar_japonica:1,Nuphar_lutea:1,Nuphar_microphylla:1,Nuphar_polysepala:1,Nuphar_pumila:1,Nuphar_rubrodisca:1,Nuphar_sagittifolia:1,Nuphar_ulvacea:1,Nuphar_variegata:1,Nymphaea_alba:1,Nymphaea_lotus:1,Nymphaea_nouchali:1,Nymphaea_odorata:1,Nymphaea_pubescens:1,Nymphaea_rubra:1,Nymphaea_tetragona:1,Ondinea_purpurea:1,Victoria_amazonica:1,Victoria_cruziana:1):1,(Trithuria_austinensis:1,Trithuria_australis:1,Trithuria_bibracteata:1,Trithuria_cookeana:1,Trithuria_cowieana:1,Trithuria_filamentosa:1,Trithuria_inconspicua:1,Trithuria_konkanensis:1,Trithuria_lanterna:1,Trithuria_polybracteata:1,Trithuria_submersa:1):1,(Brasenia_schreberi:1,Cabomba_aquatica:1,Cabomba_caroliniana:1,Cabomba_furcata:1):1):23,((Trimenia_moorei:1,(Illicium_dunnianum:1,Illicium_floridanum:1,Illicium_henryi:1,Illicium_jiadifengpi:1,Illicium_lanceolatum:1,Illicium_micranthum:1,Illicium_modestum:1,Illicium_parviflorum:1,Illicium_simonsii:1,Illicium_verum:1,Kadsura_japonica:1,Kadsura_longipedunculata:1,Kadsura_oblongifolia:1,Schisandra_bicolor:1,Schisandra_chinensis:1,Schisandra_henryi:1,Schisandra_lancifolia:1,Schisandra_propinqua:1,Schisandra_sphenanthera:1):1,Austrobaileya_scandens:1):22,(((Ascarina_coursii:1,Ascarina_lucida:1,Ascarina_maheshwarii:1,Ascarina_marquesensis:1,Ascarina_philippinensis:1,Ascarina_polystachya:1,Ascarina_rubricaulis:1,Ascarina_solmsiana:1,Ascarina_swamyana:1,Chloranthus_angustifolius:1,Chloranthus_fortunei:1,Chloranthus_henryi:1,Chloranthus_holostegius:1,Chloranthus_japonicus:1,Chloranthus_nervosus:1,Chloranthus_oldhamii:1,Chloranthus_serratus:1,Chloranthus_sessilifolius:1,Chloranthus_spicatus:1,Hedyosmum_angustifolium:1,Hedyosmum_anisodorum:1,Hedyosmum_arborescens:1,Hedyosmum_bonplandianum:1,Hedyosmum_brasiliense:1,Hedyosmum_brenesii:1,Hedyosmum_colombianum:1,Hedyosmum_correanum:1,Hedyosmum_costaricense:1,Hedyosmum_cuatrecazanum:1,Hedyosmum_cumbalense:1,Hedyosmum_dombeyanum:1,Hedyosmum_domingense:1,Hedyosmum_goudotianum:1,Hedyosmum_lechleri:1,Hedyosmum_maximum:1,Hedyosmum_mexicanum:1,Hedyosmum_nutans:1,Hedyosmum_peruvianum:1,Hedyosmum_racemosum:1,Hedyosmum_scaberrimum:1,Hedyosmum_scabrum:1,Hedyosmum_spectabile:1,Hedyosmum_sprucei:1,Hedyosmum_strigosum:1,Hedyosmum_translucidum:1,Sarcandra_chloranthoides:1,Sarcandra_glabra:1,Sarcandra_grandifolia:1):3,(((Aristolochia_anguicida:1,Aristolochia_arborea:1,Aristolochia_arcuata:1,Aristolochia_argentina:1,Aristolochia_baetica:1,Aristolochia_burelae:1,Aristolochia_californica:1,Aristolochia_cauliflora:1,Aristolochia_chamissonis:1,Aristolochia_clematitis:1,Aristolochia_contorta:1,Aristolochia_cucurbitifolia:1,Aristolochia_cymbifera:1,Aristolochia_cynanchifolia:1,Aristolochia_debilis:1,Aristolochia_eriantha:1,Aristolochia_esperanzae:1,Aristolochia_fimbriata:1,Aristolochia_foveolata:1,Aristolochia_gaudichaudii:1,Aristolochia_gibertii:1,Aristolochia_gigantea:1,Aristolochia_goliathiana:1,Aristolochia_grandiflora:1,Aristolochia_indica:1,Aristolochia_jackii:1,Aristolochia_kaempferi:1,Aristolochia_kerrii:1,Aristolochia_krisagathra:1,Aristolochia_kwangsiensis:1,Aristolochia_labiata:1,Aristolochia_littoralis:1,Aristolochia_liukiuensis:1,Aristolochia_lutea:1,Aristolochia_macrophylla:1,Aristolochia_macroura:1,Aristolochia_manshuriensis:1,Aristolochia_maxima:1,Aristolochia_micrantha:1,Aristolochia_mollissima:1,Aristolochia_moupinensis:1,Aristolochia_nakaoi:1,Aristolochia_nelsonii:1,Aristolochia_odoratissima:1,Aristolochia_onoei:1,Aristolochia_ovalifolia:1,Aristolochia_papillifolia:1,Aristolochia_paracleta:1,Aristolochia_paulistana:1,Aristolochia_pentandra:1,Aristolochia_peruviana:1,Aristolochia_pierrei:1,Aristolochia_pilosa:1,Aristolochia_pistolochia:1,Aristolochia_ringens:1,Aristolochia_saccata:1,Aristolochia_sempervirens:1,Aristolochia_serpentaria:1,Aristolochia_shimadai:1,Aristolochia_tagala:1,Aristolochia_taliscana:1,Aristolochia_tentaculata:1,Aristolochia_tomentosa:1,Aristolochia_tonduzii:1,Aristolochia_triangularis:1,Aristolochia_tricaudata:1,Aristolochia_trilobata:1,Aristolochia_wardiana:1,Aristolochia_westlandii:1,Aristolochia_zollingeriana:1,Asarum_asperum:1,Asarum_bashanense:1,Asarum_campaniflorum:1,Asarum_canadense:1,Asarum_cardiophyllum:1,Asarum_caudatum:1,Asarum_caudigerellum:1,Asarum_caudigerum:1,Asarum_caulescens:1,Asarum_chengkouense:1,Asarum_chinense:1,Asarum_crispulatum:1,Asarum_debile:1,Asarum_delavayi:1,Asarum_europaeum:1,Asarum_forbesii:1,Asarum_fudsinoi:1,Asarum_geophilum:1,Asarum_himalaicum:1,Asarum_hongkongense:1,Asarum_ichangense:1,Asarum_inflatum:1,Asarum_insigne:1,Asarum_longerhizomatosum:1,Asarum_magnificum:1,Asarum_maximum:1,Asarum_nanchuanense:1,Asarum_nipponicum:1,Asarum_porphyronotum:1,Asarum_pulchellum:1,Asarum_sagittarioides:1,Asarum_sieboldii:1,Asarum_splendens:1,Asarum_wulingense:1,Asarum_yakusimense:1,Asarum_yunnanense:1,Pararistolochia_macrocarpa:1,Saruma_henryi:1,Thottea_borneensis:1,Thottea_dependens:1,Thottea_macrantha:1,Thottea_siliquosa:1,Thottea_tomentosa:1):1,(Anemopsis_californica:1,Gymnotheca_chinensis:1,Gymnotheca_involucrata:1,Houttuynia_cordata:1,Saururus_cernuus:1,Saururus_chinensis:1):1,(Macropiper_excelsum:1,Manekia_naranjoana:1,Manekia_sydowii:1,Peperomia_andina:1,Peperomia_argyreia:1,Peperomia_caliginigaudens:1,Peperomia_dolabriformis:1,Peperomia_fagerlindii:1,Peperomia_fraseri:1,Peperomia_gracillima:1,Peperomia_graveolens:1,Peperomia_hernandiifolia:1,Peperomia_hylophila:1,Peperomia_lanceolatopeltata:1,Peperomia_macrostachya:1,Peperomia_mameiana:1,Peperomia_mandonii:1,Peperomia_matlalucaensis:1,Peperomia_maypurensis:1,Peperomia_metallica:1,Peperomia_nivalis:1,Peperomia_obtusifolia:1,Peperomia_pinoi:1,Peperomia_pitcairnensis:1,Peperomia_reptilis:1,Peperomia_serpens:1,Peperomia_sodiroi:1,Peperomia_tamayoi:1,Peperomia_tristachya:1,Peperomia_verschaffeltii:1,Piper_aduncum:1,Piper_aequale:1,Piper_amalago:1,Piper_arborescens:1,Piper_arboreum:1,Piper_attenuatum:1,Piper_augustum:1,Piper_auritum:1,Piper_austrosinense:1,Piper_betle:1,Piper_biolleyi:1,Piper_blattarum:1,Piper_bullulatum:1,Piper_caninum:1,Piper_capense:1,Piper_carrilloanum:1,Piper_cenocladum:1,Piper_cinereum:1,Piper_colonense:1,Piper_confertinodum:1,Piper_cordulatum:1,Piper_crocatum:1,Piper_decumanum:1,Piper_excelsum:1,Piper_flagellicuspe:1,Piper_galeatum:1,Piper_gibbilimbum:1,Piper_glabrescens:1,Piper_hainanense:1,Piper_hancei:1,Piper_hispidum:1,Piper_hooglandii:1,Piper_imperiale:1,Piper_laetispicum:1,Piper_longum:1,Piper_macropiper:1,Piper_magnificum:1,Piper_marginatum:1,Piper_michelianum:1,Piper_multiplinervium:1,Piper_munchanum:1,Piper_nigrum:1,Piper_ornatum:1,Piper_peltatum:1,Piper_penninerve:1,Piper_pulchrum:1,Piper_reticulatum:1,Piper_sanctifelicis:1,Piper_sarmentosum:1,Piper_terrabanum:1,Piper_thomasii:1,Piper_tricolor:1,Piper_tuberculatum:1,Piper_umbellatum:1,Piper_yucatanense:1,Verhuellia_lunaria:1,Zippelia_begoniifolia:1):1,Lactoris_fernandeziana:1):1,((Drimys_granadensis:1,Drimys_winteri:1,Pseudowintera_axillaris:1,Pseudowintera_colorata:1,Takhtajania_perrieri:1,Tasmannia_lanceolata:1,Zygogynum_pauciflorum:1):1,(Canella_winterana:1,Cinnamodendron_axillare:1,Cinnamodendron_corticosum:1,Cinnamodendron_cubense:1,Cinnamodendron_ekmanii:1,Cinnamosma_madagascariensis:1,Pleodendron_costaricense:1,Pleodendron_macranthum:1,Warburgia_salutaris:1,Warburgia_stuhlmannii:1,Warburgia_ugandensis:1):1):1):1,(((Atherosperma_moschatum:1,Daphnandra_micrantha:1,Daphnandra_repandula:1,Doryphora_aromatica:1,Doryphora_sassafras:1,Laurelia_sempervirens:1,Laureliopsis_philippiana:1,Nemuaron_vieillardii:1):1,Gomortega_keule:1,(Calycanthus_chinensis:1,Calycanthus_floridus:1,Calycanthus_occidentalis:1,Chimonanthus_praecox:1,Chimonanthus_zhejiangensis:1,Idiospermum_australiense:1):1,(Glossocalyx_longicuspis:1,Siparuna_brasiliensis:1,Siparuna_cristata:1,Siparuna_decipiens:1,Siparuna_gesnerioides:1,Siparuna_glycycarpa:1,Siparuna_guianensis:1,Siparuna_lepidota:1,Siparuna_pachyantha:1,Siparuna_pauciflora:1):1,(Decarydendron_ranomafanensis:1,Ephippiandra_madagascariensis:1,Hedycarya_arborea:1,Hennecartia_omphalandra:1,Hortonia_floribunda:1,Mollinedia_boracensis:1,Mollinedia_costaricensis:1,Mollinedia_ovata:1,Mollinedia_schottiana:1,Mollinedia_viridiflora:1,Monimia_ovalifolia:1,Palmeria_scandens:1,Peumus_boldus:1,Steganthera_hirsuta:1,Tambourissa_amplifolia:1,Tambourissa_ficus:1,Tambourissa_peltata:1,Tambourissa_religiosa:1,Tambourissa_tau:1,Wilkiea_angustifolia:1,Wilkiea_huegeliana:1,Wilkiea_rigidifolia:1,Wilkiea_smithii:1,Xymalos_monospora:1):1,(Actinodaphne_borneensis:1,Actinodaphne_diversifolia:1,Actinodaphne_forrestii:1,Actinodaphne_glomerata:1,Actinodaphne_macrophylla:1,Actinodaphne_malaccensis:1,Actinodaphne_myriantha:1,Actinodaphne_obovata:1,Actinodaphne_omeiensis:1,Actinodaphne_procera:1,Actinodaphne_pruinosa:1,Aiouea_dubia:1,Aiouea_longipetiolata:1,Aiouea_saligna:1,Alseodaphne_perakensis:1,Aniba_affinis:1,Aniba_guianensis:1,Aniba_hostmanniana:1,Aniba_panurensis:1,Aniba_terminalis:1,Aniba_williamsii:1,Apollonias_barbujana:1,Aspidostemon_parvifolius:1,Beilschmiedia_acuta:1,Beilschmiedia_alata:1,Beilschmiedia_anay:1,Beilschmiedia_berteroana:1,Beilschmiedia_caudata:1,Beilschmiedia_chevalieri:1,Beilschmiedia_congolana:1,Beilschmiedia_inconspicua:1,Beilschmiedia_madagascariensis:1,Beilschmiedia_mannii:1,Beilschmiedia_mexicana:1,Beilschmiedia_miersii:1,Beilschmiedia_pendula:1,Beilschmiedia_robusta:1,Beilschmiedia_roxburghiana:1,Beilschmiedia_tawa:1,Caryodaphnopsis_bilocellata:1,Caryodaphnopsis_cogolloi:1,Caryodaphnopsis_laotica:1,Caryodaphnopsis_tomentosa:1,Caryodaphnopsis_tonkinensis:1,Cassytha_ciliolata:1,Cassytha_filiformis:1,Cassytha_melantha:1,Cassytha_pubescens:1,Chlorocardium_rodiei:1,Chlorocardium_venenosum:1,Cinnamomum_bejolghota:1,Cinnamomum_bodinieri:1,Cinnamomum_brenesii:1,Cinnamomum_burmannii:1,Cinnamomum_camphora:1,Cinnamomum_chavarrianum:1,Cinnamomum_chekiangense:1,Cinnamomum_chemungianum:1,Cinnamomum_citriodorum:1,Cinnamomum_dubium:1,Cinnamomum_elongatum:1,Cinnamomum_grandiflorum:1,Cinnamomum_heyneanum:1,Cinnamomum_iners:1,Cinnamomum_insularimontanum:1,Cinnamomum_jensenianum:1,Cinnamomum_keralaense:1,Cinnamomum_longipaniculatum:1,Cinnamomum_montanum:1,Cinnamomum_perrottetii:1,Cinnamomum_platyphyllum:1,Cinnamomum_polyadelphum:1,Cinnamomum_riparium:1,Cinnamomum_rivulorum:1,Cinnamomum_septentrionale:1,Cinnamomum_sinharajaense:1,Cinnamomum_subavenium:1,Cinnamomum_sulphuratum:1,Cinnamomum_tonkinense:1,Cinnamomum_triplinerve:1,Cinnamomum_verum:1,Cinnamomum_wightii:1,Cinnamomum_wilsonii:1,Cryptocarya_alba:1,Cryptocarya_angulata:1,Cryptocarya_caloneura:1,Cryptocarya_chinensis:1,Cryptocarya_concinna:1,Cryptocarya_corrugata:1,Cryptocarya_densiflora:1,Cryptocarya_latifolia:1,Cryptocarya_liebertiana:1,Cryptocarya_lividula:1,Cryptocarya_mackinnoniana:1,Cryptocarya_melanocarpa:1,Cryptocarya_metcalfiana:1,Cryptocarya_myrtifolia:1,Cryptocarya_putida:1,Cryptocarya_saccharata:1,Cryptocarya_subtriplinervia:1,Cryptocarya_triplinervis:1,Cryptocarya_woodii:1,Cryptocarya_wyliei:1,Dehaasia_cuneata:1,Dehaasia_poilanei:1,Dicypellium_caryophyllaceum:1,Dodecadenia_grandiflora:1,Endiandra_dichrophylla:1,Endiandra_impressicosta:1,Endiandra_kingiana:1,Endiandra_montana:1,Endiandra_pubens:1,Endiandra_wolfei:1,Endlicheria_formosa:1,Endlicheria_melinonii:1,Endlicheria_paniculata:1,Endlicheria_verticillata:1,Eusideroxylon_zwageri:1,Hypodaphnis_zenkeri:1,Iteadaphne_caudata:1,Laurus_azorica:1,Laurus_nobilis:1,Licaria_cannella:1,Licaria_chrysophylla:1,Licaria_guianensis:1,Licaria_triandra:1,Lindera_aggregata:1,Lindera_benzoin:1,Lindera_chunii:1,Lindera_communis:1,Lindera_erythrocarpa:1,Lindera_fragrans:1,Lindera_glauca:1,Lindera_lucida:1,Lindera_megaphylla:1,Lindera_metcalfiana:1,Lindera_obtusiloba:1,Lindera_polyantha:1,Lindera_pulcherrima:1,Lindera_reflexa:1,Lindera_umbellata:1,Litsea_accedens:1,Litsea_caulocarpa:1,Litsea_collina:1,Litsea_connorsii:1,Litsea_coreana:1,Litsea_costalis:1,Litsea_cubeba:1,Litsea_dilleniifolia:1,Litsea_diversifolia:1,Litsea_elongata:1,Litsea_erectinervia:1,Litsea_fenestrata:1,Litsea_ferruginea:1,Litsea_firma:1,Litsea_garciae:1,Litsea_globularia:1,Litsea_glutinosa:1,Litsea_grandis:1,Litsea_guppyi:1,Litsea_honghoensis:1,Litsea_ichangensis:1,Litsea_japonica:1,Litsea_lancifolia:1,Litsea_machilifolia:1,Litsea_maingayi:1,Litsea_mappacea:1,Litsea_monopetala:1,Litsea_noronhae:1,Litsea_ochracea:1,Litsea_pungens:1,Litsea_resinosa:1,Litsea_rotundifolia:1,Litsea_rubicunda:1,Litsea_salicifolia:1,Litsea_sarawacensis:1,Litsea_timoriana:1,Litsea_tomentosa:1,Litsea_umbellata:1,Litsea_vang:1,Machilus_breviflora:1,Machilus_chinensis:1,Machilus_chrysotricha:1,Machilus_duthiei:1,Machilus_gamblei:1,Machilus_grijsii:1,Machilus_ichangensis:1,Machilus_kwangtungensis:1,Machilus_leptophylla:1,Machilus_lichuanensis:1,Machilus_microcarpa:1,Machilus_nanmu:1,Machilus_oreophila:1,Machilus_pauhoi:1,Machilus_phoenicis:1,Machilus_platycarpa:1,Machilus_pomifera:1,Machilus_rimosa:1,Machilus_robusta:1,Machilus_rufipes:1,Machilus_salicina:1,Machilus_shweliensis:1,Machilus_tenuipilis:1,Machilus_thunbergii:1,Machilus_velutina:1,Machilus_yunnanensis:1,Mezilaurus_opaca:1,Nectandra_cissiflora:1,Nectandra_coriacea:1,Nectandra_cuspidata:1,Nectandra_hihua:1,Nectandra_lineata:1,Nectandra_martinicensis:1,Nectandra_membranacea:1,Nectandra_purpurea:1,Nectandra_riparia:1,Nectandra_salicifolia:1,Nectandra_salicina:1,Nectandra_umbrosa:1,Neocinnamomum_caudatum:1,Neocinnamomum_delavayi:1,Neocinnamomum_mekongense:1,Neolitsea_aciculata:1,Neolitsea_aurata:1,Neolitsea_cambodiana:1,Neolitsea_chui:1,Neolitsea_confertifolia:1,Neolitsea_homilantha:1,Neolitsea_hsiangkweiensis:1,Neolitsea_javanica:1,Neolitsea_levinei:1,Neolitsea_lunglingensis:1,Neolitsea_phanerophlebia:1,Neolitsea_pinninervis:1,Neolitsea_pulchella:1,Neolitsea_sericea:1,Neolitsea_sutchuanensis:1,Neolitsea_wushanica:1,Ocotea_amazonica:1,Ocotea_argyrophylla:1,Ocotea_atirrensis:1,Ocotea_bullata:1,Ocotea_calophylla:1,Ocotea_cernua:1,Ocotea_cinerea:1,Ocotea_dendrodaphne:1,Ocotea_dispersa:1,Ocotea_floribunda:1,Ocotea_foetens:1,Ocotea_gabonensis:1,Ocotea_guianensis:1,Ocotea_indirectinervia:1,Ocotea_insularis:1,Ocotea_leucoxylon:1,Ocotea_malcomberi:1,Ocotea_michelsonii:1,Ocotea_mollifolia:1,Ocotea_moschata:1,Ocotea_oblonga:1,Ocotea_percurrens:1,Ocotea_puberula:1,Ocotea_pulchella:1,Ocotea_spathulata:1,Ocotea_splendens:1,Ocotea_subterminalis:1,Ocotea_tenera:1,Ocotea_venulosa:1,Ocotea_veraguensis:1,Ocotea_whitei:1,Parasassafras_confertiflora:1,Persea_americana:1,Persea_borbonia:1,Persea_brenesii:1,Persea_caerulea:1,Persea_chamissonis:1,Persea_cinerascens:1,Persea_indica:1,Persea_lingue:1,Persea_longipes:1,Persea_palustris:1,Persea_schiedeana:1,Persea_tolimanensis:1,Phoebe_bournei:1,Phoebe_chekiangensis:1,Phoebe_formosana:1,Phoebe_hunanensis:1,Phoebe_sheareri:1,Phoebe_zhennan:1,Pleurothyrium_costanense:1,Potameia_chartacea:1,Povedadaphne_quadriporata:1,Rhodostemonodaphne_frontinensis:1,Rhodostemonodaphne_grandis:1,Rhodostemonodaphne_kunthiana:1,Rhodostemonodaphne_rufovirgata:1,Sassafras_albidum:1,Sassafras_tzumu:1,Sextonia_rubra:1,Sinosassafras_flavinervia:1,Umbellularia_californica:1,Urbanodendron_verrucosum:1,Williamodendron_glaucophyllum:1):1,(Gyrocarpus_americanus:1,Hernandia_albiflora:1,Hernandia_moerenhoutiana:1,Hernandia_nymphaeifolia:1,Hernandia_stenura:1,Illigera_luzonensis:1,Sparattanthelium_wonotoboense:1):1):1,((Brochoneura_acuminata:1,Cephalosphaera_usambarensis:1,Coelocaryon_oxycarpum:1,Coelocaryon_preussii:1,Coelocaryon_sphaerocarpum:1,Compsoneura_atopa:1,Compsoneura_capitellata:1,Compsoneura_debilis:1,Compsoneura_excelsa:1,Compsoneura_mexicana:1,Compsoneura_mutisii:1,Compsoneura_sprucei:1,Compsoneura_ulei:1,Endocomia_macrocoma:1,Gymnacranthera_farquhariana:1,Gymnacranthera_paniculata:1,Haematodendron_glabrum:1,Horsfieldia_basifissa:1,Horsfieldia_punctatifolia:1,Horsfieldia_spicata:1,Horsfieldia_sylvestris:1,Iryanthera_hostmannii:1,Iryanthera_sagotiana:1,Knema_globularia:1,Knema_latericia:1,Knema_laurina:1,Mauloutchia_chapelieri:1,Myristica_fragrans:1,Myristica_hollrungii:1,Myristica_maingayi:1,Osteophloeum_platyspermum:1,Pycnanthus_angolensis:1,Pycnanthus_dinklagei:1,Staudtia_kamerunensis:1,Virola_koschnyi:1,Virola_kwatae:1,Virola_michelii:1,Virola_multicostata:1,Virola_multiflora:1,Virola_sebifera:1):1,(Liriodendron_chinense:1,Liriodendron_tulipifera:1,Magnolia_acuminata:1,Magnolia_albosericea:1,Magnolia_aromatica:1,Magnolia_baillonii:1,Magnolia_biondii:1,Magnolia_campbellii:1,Magnolia_caricifragrans:1,Magnolia_carsonii:1,Magnolia_cathcartii:1,Magnolia_cavaleriei:1,Magnolia_championii:1,Magnolia_chapensis:1,Magnolia_coco:1,Magnolia_conifera:1,Magnolia_crassipes:1,Magnolia_cylindrica:1,Magnolia_dandyi:1,Magnolia_dawsoniana:1,Magnolia_decidua:1,Magnolia_delavayi:1,Magnolia_denudata:1,Magnolia_dodecapetala:1,Magnolia_duperreana:1,Magnolia_elegans:1,Magnolia_ernestii:1,Magnolia_figo:1,Magnolia_fordiana:1,Magnolia_foveolata:1,Magnolia_fraseri:1,Magnolia_garrettii:1,Magnolia_gigantifolia:1,Magnolia_grandiflora:1,Magnolia_grandis:1,Magnolia_guangxiensis:1,Magnolia_guatemalensis:1,Magnolia_gustavii:1,Magnolia_henryi:1,Magnolia_hodgsonii:1,Magnolia_hookeri:1,Magnolia_iltisiana:1,Magnolia_insignis:1,Magnolia_kobus:1,Magnolia_kwangsiensis:1,Magnolia_kwangtungensis:1,Magnolia_lacei:1,Magnolia_laevifolia:1,Magnolia_lenticellata:1,Magnolia_leveilleana:1,Magnolia_liliifera:1,Magnolia_liliiflora:1,Magnolia_longipedunculata:1,Magnolia_lotungensis:1,Magnolia_macclurei:1,Magnolia_macklottii:1,Magnolia_macrophylla:1,Magnolia_mahechae:1,Magnolia_martini:1,Magnolia_maudiae:1,Magnolia_mediocris:1,Magnolia_mexicana:1,Magnolia_minor:1,Magnolia_montana:1,Magnolia_nitida:1,Magnolia_odora:1,Magnolia_odoratissima:1,Magnolia_officinalis:1,Magnolia_omeiensis:1,Magnolia_ovata:1,Magnolia_pacifica:1,Magnolia_panamensis:1,Magnolia_pealiana:1,Magnolia_portoricensis:1,Magnolia_praecalva:1,Magnolia_pterocarpa:1,Magnolia_salicifolia:1,Magnolia_sargentiana:1,Magnolia_schiedeana:1,Magnolia_scortechinii:1,Magnolia_shiluensis:1,Magnolia_sieboldii:1,Magnolia_singapurensis:1,Magnolia_sinica:1,Magnolia_sirindhorniae:1,Magnolia_splendens:1,Magnolia_sprengeri:1,Magnolia_stellata:1,Magnolia_tamaulipana:1,Magnolia_thailandica:1,Magnolia_tripetala:1,Magnolia_utilis:1,Magnolia_ventii:1,Magnolia_villosa:1,Magnolia_virginiana:1,Magnolia_wilsonii:1,Magnolia_yoroconte:1,Magnolia_yunnanensis:1,Michelia_alba:1):1,Galbulimima_belgraveana:1,(Alphonsea_boniana:1,Alphonsea_elliptica:1,Alphonsea_javanica:1,Alphonsea_kinabaluensis:1,Ambavia_gerrardii:1,Anaxagorea_acuminata:1,Anaxagorea_crassipetala:1,Anaxagorea_javanica:1,Anaxagorea_luzonensis:1,Anaxagorea_panamensis:1,Anaxagorea_phaeocarpa:1,Anaxagorea_silvatica:1,Annickia_chlorantha:1,Annickia_kummeriae:1,Annickia_pilosa:1,Annickia_polycarpa:1,Annona_acuminata:1,Annona_amazonica:1,Annona_bicolor:1,Annona_cherimola:1,Annona_cornifolia:1,Annona_deceptrix:1,Annona_deminuta:1,Annona_dumetorum:1,Annona_glabra:1,Annona_holosericea:1,Annona_hypoglauca:1,Annona_montana:1,Annona_muricata:1,Annona_oligocarpa:1,Annona_prevostiae:1,Annona_pruinosa:1,Annona_purpurea:1,Annona_reticulata:1,Annona_rugulosa:1,Annona_scandens:1,Annona_sclerophylla:1,Annona_senegalensis:1,Annona_spraguei:1,Annona_squamosa:1,Annona_symphyocarpa:1,Annona_urbaniana:1,Anonidium_floribundum:1,Anonidium_mannii:1,Artabotrys_brachypetalus:1,Artabotrys_hexapetalus:1,Artabotrys_insignis:1,Artabotrys_oblongus:1,Artabotrys_oliganthus:1,Artabotrys_stenopetalus:1,Artabotrys_velutinus:1,Asimina_angustifolia:1,Asimina_incana:1,Asimina_obovata:1,Asimina_parviflora:1,Asimina_pygmaea:1,Asimina_reticulata:1,Asimina_tetramera:1,Asimina_triloba:1,Asteranthe_asterias:1,Bocageopsis_canescens:1,Bocageopsis_multiflora:1,Bocageopsis_pleiosperma:1,Cananga_brandisiana:1,Cananga_odorata:1,Cleistochlamys_kirkii:1,Cleistopholis_glauca:1,Cleistopholis_patens:1,Cremastosperma_brevipes:1,Cremastosperma_bullatum:1,Cremastosperma_cauliflorum:1,Cremastosperma_gracilipes:1,Cremastosperma_leiophyllum:1,Cremastosperma_macrocarpum:1,Cremastosperma_magdalenae:1,Cremastosperma_megalophyllum:1,Cremastosperma_microcarpum:1,Cremastosperma_monospermum:1,Cremastosperma_napoense:1,Cremastosperma_oblongum:1,Cremastosperma_panamense:1,Cremastosperma_pedunculatum:1,Cremastosperma_pendulum:1,Cremastosperma_peruvianum:1,Cremastosperma_venezuelanum:1,Cremastosperma_westrae:1,Cremastosperma_yamayakatense:1,Cyathocalyx_annamensis:1,Cyathocalyx_globosus:1,Cyathocalyx_harmandii:1,Cyathocalyx_magnifructus:1,Cyathocalyx_martabanicus:1,Cyathocalyx_sumatranus:1,Cyathocalyx_zeylanicus:1,Cymbopetalum_brasiliense:1,Cymbopetalum_torulosum:1,Dasymaschalon_acuminatum:1,Dasymaschalon_borneense:1,Dasymaschalon_clusiflorum:1,Dasymaschalon_dasymaschalum:1,Dasymaschalon_ellipticum:1,Dasymaschalon_evrardii:1,Dasymaschalon_filipes:1,Dasymaschalon_glaucum:1,Dasymaschalon_lomentaceum:1,Dasymaschalon_longiflorum:1,Dasymaschalon_macrocalyx:1,Dasymaschalon_obtusipetalum:1,Dasymaschalon_robinsonii:1,Dasymaschalon_rostratum:1,Dasymaschalon_sootepense:1,Dasymaschalon_tibetense:1,Dasymaschalon_wallichii:1,Deeringothamnus_rugelii:1,Dendrokingstonia_gardneri:1,Dendrokingstonia_nervosa:1,Desmopsis_bibracteata:1,Desmopsis_microcarpa:1,Desmopsis_panamensis:1,Desmopsis_schippii:1,Desmos_chinensis:1,Desmos_cochinchinensis:1,Desmos_dinhensis:1,Desmos_dumosus:1,Desmos_elegans:1,Desmos_goezeanus:1,Desmos_wardianus:1,Diclinanona_calycina:1,Diclinanona_tessmannii:1,Dielsiothamnus_divaricatus:1,Disepalum_platypetalum:1,Disepalum_pulchrum:1,Drepananthus_biovulatus:1,Drepananthus_cauliflorus:1,Drepananthus_deltoideus:1,Drepananthus_havilandii:1,Drepananthus_hexagynus:1,Drepananthus_kingii:1,Drepananthus_magnificus:1,Drepananthus_obtusifolius:1,Drepananthus_pahangensis:1,Drepananthus_polycarpus:1,Drepananthus_pruniferus:1,Drepananthus_pubescens:1,Drepananthus_ridleyi:1,Drepananthus_vitiensis:1,Duguetia_bahiensis:1,Duguetia_barteri:1,Duguetia_cadaverica:1,Duguetia_calycina:1,Duguetia_cauliflora:1,Duguetia_chrysea:1,Duguetia_confinis:1,Duguetia_confusa:1,Duguetia_echinophora:1,Duguetia_guianensis:1,Duguetia_hadrantha:1,Duguetia_lucida:1,Duguetia_macrocalyx:1,Duguetia_macrophylla:1,Duguetia_marcgraviana:1,Duguetia_megalocarpa:1,Duguetia_moricandiana:1,Duguetia_neglecta:1,Duguetia_odorata:1,Duguetia_panamensis:1,Duguetia_peruviana:1,Duguetia_pycnastera:1,Duguetia_quitarensis:1,Duguetia_riedeliana:1,Duguetia_salicifolia:1,Duguetia_sessilis:1,Duguetia_sooretamae:1,Duguetia_staudtii:1,Duguetia_stelechantha:1,Duguetia_surinamensis:1,Duguetia_ulei:1,Duguetia_uniflora:1,Duguetia_yeshidan:1,Ellipeiopsis_cherrevensis:1,Ephedranthus_boliviensis:1,Ephedranthus_parviflorus:1,Fenerivia_angustielliptica:1,Fenerivia_capuronii:1,Fenerivia_chapelieri:1,Fenerivia_emarginata:1,Fenerivia_ghesquiereana:1,Fenerivia_heteropetala:1,Fenerivia_madagascariensis:1,Fissistigma_glaucescens:1,Fissistigma_polyanthoides:1,Fissistigma_uonicum:1,Fitzalania_bidwillii:1,Fitzalania_heteropetala:1,Friesodielsia_cuneiformis:1,Friesodielsia_desmoides:1,Friesodielsia_enghiana:1,Friesodielsia_gracilis:1,Friesodielsia_obovata:1,Friesodielsia_velutina:1,Fusaea_longifolia:1,Fusaea_peruviana:1,Goniothalamus_aruensis:1,Goniothalamus_calvicarpus:1,Goniothalamus_cheliensis:1,Goniothalamus_dumontetii:1,Goniothalamus_elegans:1,Goniothalamus_expansus:1,Goniothalamus_gabriacianus:1,Goniothalamus_gardneri:1,Goniothalamus_griffithii:1,Goniothalamus_laoticus:1,Goniothalamus_macrophyllus:1,Goniothalamus_malayanus:1,Goniothalamus_repevensis:1,Goniothalamus_ridleyi:1,Goniothalamus_rongklanus:1,Goniothalamus_sawtehii:1,Goniothalamus_tamirensis:1,Goniothalamus_tapis:1,Goniothalamus_tortilipetalus:1,Goniothalamus_undulatus:1,Greenwayodendron_oliveri:1,Greenwayodendron_suaveolens:1,Guatteria_aeruginosa:1,Guatteria_alata:1,Guatteria_allenii:1,Guatteria_alta:1,Guatteria_alutacea:1,Guatteria_amplifolia:1,Guatteria_anomala:1,Guatteria_anthracina:1,Guatteria_atra:1,Guatteria_australis:1,Guatteria_blainii:1,Guatteria_boliviana:1,Guatteria_brevipedicellata:1,Guatteria_burchellii:1,Guatteria_caribaea:1,Guatteria_chiriquiensis:1,Guatteria_citriodora:1,Guatteria_decurrens:1,Guatteria_diospyroides:1,Guatteria_discolor:1,Guatteria_dolichopoda:1,Guatteria_dumetorum:1,Guatteria_ecuadorensis:1,Guatteria_elata:1,Guatteria_elegantissima:1,Guatteria_ferruginea:1,Guatteria_foliosa:1,Guatteria_galeottiana:1,Guatteria_gracilipes:1,Guatteria_guianensis:1,Guatteria_heterotricha:1,Guatteria_hyposericea:1,Guatteria_inundata:1,Guatteria_jefensis:1,Guatteria_latifolia:1,Guatteria_latisepala:1,Guatteria_lehmannii:1,Guatteria_liesneri:1,Guatteria_macropus:1,Guatteria_maypurensis:1,Guatteria_megalophylla:1,Guatteria_mexiae:1,Guatteria_modesta:1,Guatteria_notabilis:1,Guatteria_oligocarpa:1,Guatteria_olivacea:1,Guatteria_oliviformis:1,Guatteria_ouregou:1,Guatteria_ovalifolia:1,Guatteria_pacifica:1,Guatteria_paraensis:1,Guatteria_pilosula:1,Guatteria_pittieri:1,Guatteria_poeppigiana:1,Guatteria_pogonopus:1,Guatteria_pohliana:1,Guatteria_polyantha:1,Guatteria_pubens:1,Guatteria_pudica:1,Guatteria_punctata:1,Guatteria_puncticulata:1,Guatteria_recurvisepala:1,Guatteria_rigida:1,Guatteria_rigidipes:1,Guatteria_riparia:1,Guatteria_rotundata:1,Guatteria_rupestris:1,Guatteria_sabuletorum:1,Guatteria_saffordiana:1,Guatteria_scandens:1,Guatteria_schomburgkiana:1,Guatteria_schunkevigoi:1,Guatteria_scytophylla:1,Guatteria_sellowiana:1,Guatteria_sessilicarpa:1,Guatteria_sphaerantha:1,Guatteria_stipitata:1,Guatteria_subsessilis:1,Guatteria_talamancana:1,Guatteria_tomentosa:1,Guatteria_tonduzii:1,Guatteria_trichoclonia:1,Guatteria_venezuelana:1,Guatteria_verruculosa:1,Guatteria_villosissima:1,Guatteria_wachenheimii:1,Guatteria_zamorae:1,Hexalobus_crispiflorus:1,Hexalobus_monopetalus:1,Hexalobus_salicifolius:1,Hornschuchia_citriodora:1,Isolona_campanulata:1,Isolona_cauliflora:1,Isolona_cooperi:1,Isolona_hexaloba:1,Isolona_thonneri:1,Klarobelia_candida:1,Klarobelia_cauliflora:1,Klarobelia_inundata:1,Klarobelia_megalocarpa:1,Klarobelia_stipitata:1,Letestudoxa_bella:1,Letestudoxa_glabrifolia:1,Lettowianthus_stellatus:1,Maasia_discolor:1,Maasia_glauca:1,Maasia_multinervis:1,Maasia_ovalifolia:1,Maasia_sumatrana:1,Malmea_dielsiana:1,Malmea_dimera:1,Malmea_surinamensis:1,Marsypopetalum_littorale:1,Marsypopetalum_pallidum:1,Meiocarpidium_lepidotum:1,Meiogyne_baillonii:1,Meiogyne_cylindrocarpa:1,Meiogyne_dumetosa:1,Meiogyne_glabra:1,Meiogyne_hirsuta:1,Meiogyne_lecardii:1,Meiogyne_mindorensis:1,Meiogyne_pannosa:1,Meiogyne_verrucosa:1,Meiogyne_virgata:1,Melodorum_fruticosum:1,Mezzettia_parviflora:1,Miliusa_campanulata:1,Miliusa_cuneata:1,Miliusa_horsfieldii:1,Miliusa_indica:1,Miliusa_lineata:1,Miliusa_longipes:1,Miliusa_mollis:1,Miliusa_thorelii:1,Miliusa_traceyi:1,Miliusa_velutina:1,Mischogyne_elliotanum:1,Mischogyne_michelioides:1,Mitrella_kentii:1,Mitrephora_alba:1,Mitrephora_celebica:1,Mitrephora_keithii:1,Mitrephora_polypyrena:1,Mitrephora_tomentosa:1,Monanthotaxis_caffra:1,Monanthotaxis_congoensis:1,Monanthotaxis_fornicata:1,Monanthotaxis_glomerulata:1,Monanthotaxis_nimbana:1,Monanthotaxis_schweinfurthii:1,Monanthotaxis_trichocarpa:1,Monanthotaxis_vogelii:1,Monanthotaxis_whytei:1,Monocarpia_euneura:1,Monocyclanthus_vignei:1,Monodora_crispata:1,Monodora_junodii:1,Monodora_myristica:1,Monodora_stenopetala:1,Monodora_tenuifolia:1,Mosannona_costaricensis:1,Mosannona_discolor:1,Mosannona_garwoodii:1,Mosannona_pacifica:1,Mosannona_papillosa:1,Mosannona_vasquezii:1,Mwasumbia_alba:1,Neostenanthera_gabonensis:1,Neostenanthera_hamata:1,Neostenanthera_myristicifolia:1,Onychopetalum_amazonicum:1,Onychopetalum_periquino:1,Ophrypetalum_odoratum:1,Orophea_brandisii:1,Orophea_celebica:1,Orophea_creaghii:1,Orophea_enneandra:1,Orophea_enterocarpa:1,Orophea_kerrii:1,Orophea_myriantha:1,Orophea_polycarpa:1,Oxandra_asbeckii:1,Oxandra_espintana:1,Oxandra_euneura:1,Oxandra_lanceolata:1,Oxandra_laurifolia:1,Oxandra_longipetala:1,Oxandra_macrophylla:1,Oxandra_nitida:1,Oxandra_polyantha:1,Oxandra_sphaerocarpa:1,Oxandra_venezuelana:1,Oxandra_xylopioides:1,Petalolophus_megalopus:1,Phaeanthus_splendens:1,Piptostigma_calophyllum:1,Piptostigma_oyemense:1,Piptostigma_pilosum:1,Platymitra_macrocarpa:1,Polyalthia_angustissima:1,Polyalthia_borneensis:1,Polyalthia_bullata:1,Polyalthia_cauliflora:1,Polyalthia_celebica:1,Polyalthia_cinnamomea:1,Polyalthia_debilis:1,Polyalthia_evecta:1,Polyalthia_flagellaris:1,Polyalthia_insignis:1,Polyalthia_kanchanaburiana:1,Polyalthia_lateriflora:1,Polyalthia_lateritia:1,Polyalthia_longipes:1,Polyalthia_luensis:1,Polyalthia_motleyana:1,Polyalthia_obliqua:1,Polyalthia_parviflora:1,Polyalthia_stenopetala:1,Polyalthia_subcordata:1,Polyalthia_suberosa:1,Polyalthia_trochilia:1,Polyalthia_xanthopetala:1,Polyceratocarpus_microtrichus:1,Polyceratocarpus_parviflorus:1,Polyceratocarpus_pellegrinii:1,Popowia_hirta:1,Popowia_odoardi:1,Popowia_pisocarpa:1,Porcelia_steinbachii:1,Pseudartabotrys_letestui:1,Pseudephedranthus_fragrans:1,Pseudomalmea_diclina:1,Pseudoxandra_bahiensis:1,Pseudoxandra_cuspidata:1,Pseudoxandra_longipes:1,Pseudoxandra_lucida:1,Pseudoxandra_polyphleba:1,Pseuduvaria_acerosa:1,Pseuduvaria_aurantiaca:1,Pseuduvaria_beccarii:1,Pseuduvaria_borneensis:1,Pseuduvaria_brachyantha:1,Pseuduvaria_bruneiensis:1,Pseuduvaria_calliura:1,Pseuduvaria_cerina:1,Pseuduvaria_clemensiae:1,Pseuduvaria_coriacea:1,Pseuduvaria_costata:1,Pseuduvaria_cymosa:1,Pseuduvaria_dielsiana:1,Pseuduvaria_dolichonema:1,Pseuduvaria_filipes:1,Pseuduvaria_fragrans:1,Pseuduvaria_froggattii:1,Pseuduvaria_galeata:1,Pseuduvaria_gardneri:1,Pseuduvaria_glabrescens:1,Pseuduvaria_glossopetala:1,Pseuduvaria_grandifolia:1,Pseuduvaria_hylandii:1,Pseuduvaria_kingiana:1,Pseuduvaria_latifolia:1,Pseuduvaria_lignocarpa:1,Pseuduvaria_luzonensis:1,Pseuduvaria_macgregorii:1,Pseuduvaria_macrocarpa:1,Pseuduvaria_macrophylla:1,Pseuduvaria_megalopus:1,Pseuduvaria_mindorensis:1,Pseuduvaria_mollis:1,Pseuduvaria_monticola:1,Pseuduvaria_mulgraveana:1,Pseuduvaria_multiovulata:1,Pseuduvaria_obliqua:1,Pseuduvaria_oxycarpa:1,Pseuduvaria_pamattonis:1,Pseuduvaria_parvipetala:1,Pseuduvaria_philippinensis:1,Pseuduvaria_phuyensis:1,Pseuduvaria_reticulata:1,Pseuduvaria_rugosa:1,Pseuduvaria_sessilicarpa:1,Pseuduvaria_sessilifolia:1,Pseuduvaria_setosa:1,Pseuduvaria_silvestris:1,Pseuduvaria_subcordata:1,Pseuduvaria_taipingensis:1,Pseuduvaria_trimera:1,Pseuduvaria_unguiculata:1,Pseuduvaria_villosa:1,Pyramidanthe_prismatica:1,Richella_monosperma:1,Richella_obtusata:1,Rollinia_chrysocarpa:1,Rollinia_cuspidata:1,Rollinia_edulis:1,Rollinia_elliptica:1,Rollinia_herzogii:1,Rollinia_mucosa:1,Rollinia_pittieri:1,Ruizodendron_ovale:1,Sageraea_elliptica:1,Sageraea_lanceolata:1,Sanrafaelia_ruffonammari:1,Sapranthus_microcarpus:1,Sapranthus_palanga:1,Sapranthus_viridiflorus:1,Sphaerocoryne_gracilis:1,Stelechocarpus_burahol:1,Stelechocarpus_cauliflorus:1,Stenanona_costaricensis:1,Stenanona_panamensis:1,Tetrameranthus_laomae:1,Toussaintia_orientalis:1,Tridimeris_hahniana:1,Trigynaea_duckei:1,Trigynaea_lanceipetala:1,Trivalvaria_macrophylla:1,Unonopsis_elegantissima:1,Unonopsis_perrottetii:1,Unonopsis_pittieri:1,Unonopsis_rufescens:1,Unonopsis_stipitata:1,Uvaria_acuminata:1,Uvaria_afzelii:1,Uvaria_angolensis:1,Uvaria_anonoides:1,Uvaria_antsiranensis:1,Uvaria_baumannii:1,Uvaria_boniana:1,Uvaria_borneensis:1,Uvaria_caffra:1,Uvaria_calamistrata:1,Uvaria_chamae:1,Uvaria_clavata:1,Uvaria_commersoniana:1,Uvaria_concava:1,Uvaria_dasoclema:1,Uvaria_dependens:1,Uvaria_faulknerae:1,Uvaria_fauveliana:1,Uvaria_grandiflora:1,Uvaria_hahnii:1,Uvaria_hamiltonii:1,Uvaria_hirsuta:1,Uvaria_leichhardtii:1,Uvaria_leptocladon:1,Uvaria_lobbiana:1,Uvaria_lucida:1,Uvaria_macropoda:1,Uvaria_manjensis:1,Uvaria_marenteria:1,Uvaria_micrantha:1,Uvaria_mocoli:1,Uvaria_pandensis:1,Uvaria_pauciovulata:1,Uvaria_rosenbergiana:1,Uvaria_rufa:1,Uvaria_rupestris:1,Uvaria_sambiranensis:1,Uvaria_sankowskyi:1,Uvaria_scabridula:1,Uvaria_semecarpifolia:1,Uvaria_siamensis:1,Uvaria_sphenocarpa:1,Uvaria_topazensis:1,Uvaria_uhrii:1,Uvaria_unguiculata:1,Uvaria_versicolor:1,Uvaria_welwitschii:1,Uvaria_wrayi:1,Uvaria_zeylanica:1,Uvariastrum_insculptum:1,Uvariastrum_pierreanum:1,Uvariodendron_angustifolium:1,Uvariodendron_calophyllum:1,Uvariodendron_kirkii:1,Uvariodendron_molundense:1,Uvariodendron_occidentale:1,Uvariopsis_bakeriana:1,Uvariopsis_congensis:1,Uvariopsis_guineensis:1,Uvariopsis_korupensis:1,Uvariopsis_vanderystii:1,Xylopia_acutiflora:1,Xylopia_aethiopica:1,Xylopia_bocatorena:1,Xylopia_brasiliensis:1,Xylopia_cupularis:1,Xylopia_elliotii:1,Xylopia_frutescens:1,Xylopia_hypolampra:1,Xylopia_langsdorfiana:1,Xylopia_letestui:1,Xylopia_mildbraedii:1,Xylopia_nitida:1,Xylopia_peruviana:1,Xylopia_pierrei:1,Xylopia_pynaertii:1,Xylopia_quintasii:1,Xylopia_staudtii:1,Xylopia_vielana:1,Xylopia_villosa:1):1,(Degeneria_roseiflora:1,Degeneria_vitiensis:1):1,Eupomatia_bennettii:1):1):1):19,(((Acorus_calamus:1,Acorus_gramineus:1):10,(((Phyllospadix_iwatensis:1,Phyllospadix_japonicus:1,Phyllospadix_scouleri:1,Phyllospadix_torreyi:1,Zostera_angustifolia:1,Zostera_asiatica:1,Zostera_caespitosa:1,Zostera_capricorni:1,Zostera_caulescens:1,Zostera_japonica:1,Zostera_marina:1,Zostera_mucronata:1,Zostera_muelleri:1,Zostera_nigricaulis:1,Zostera_noltei:1,Zostera_novazelandica:1,Zostera_polychlamys:1,Zostera_tasmanica:1):1,(Isidrogalvia_falcata:1,Isidrogalvia_schomburgkiana:1,Isidrogalvia_sessiliflora:1,Pleea_tenuifolia:1,Tofieldia_calyculata:1,Tofieldia_coccinea:1,Tofieldia_divergens:1,Tofieldia_glabra:1,Tofieldia_nuda:1,Tofieldia_okuboi:1,Tofieldia_pusilla:1,Tofieldia_thibetica:1,Triantha_glutinosa:1,Triantha_japonica:1,Triantha_occidentalis:1,Triantha_racemosa:1):1,Scheuchzeria_palustris:1,(Althenia_filiformis:1,Groenlandia_densa:1,Lepilaena_australis:1,Potamogeton_alpinus:1,Potamogeton_amplifolius:1,Potamogeton_berchtoldii:1,Potamogeton_coloratus:1,Potamogeton_compressus:1,Potamogeton_confervoides:1,Potamogeton_cristatus:1,Potamogeton_distinctus:1,Potamogeton_diversifolius:1,Potamogeton_friesii:1,Potamogeton_fryeri:1,Potamogeton_gramineus:1,Potamogeton_lucens:1,Potamogeton_maackianus:1,Potamogeton_natans:1,Potamogeton_nodosus:1,Potamogeton_obtusifolius:1,Potamogeton_octandrus:1,Potamogeton_oxyphyllus:1,Potamogeton_perfoliatus:1,Potamogeton_polygonifolius:1,Potamogeton_praelongus:1,Potamogeton_richardsonii:1,Potamogeton_robbinsii:1,Potamogeton_trichoides:1,Potamogeton_wrightii:1,Stuckenia_filiformis:1,Stuckenia_pectinata:1,Stuckenia_vaginata:1,Zannichellia_major:1,Zannichellia_obtusifolia:1,Zannichellia_peltata:1):1,(Posidonia_australis:1,Posidonia_kirkmanii:1,Posidonia_oceanica:1):1,Maundia_triglochinoides:1,(Cycnogeton_dubium:1,Cycnogeton_procerum:1,Cycnogeton_rheophilum:1,Tetroncium_magellanicum:1,Triglochin_barrelieri:1,Triglochin_bulbosa:1,Triglochin_maritima:1,Triglochin_palustris:1,Triglochin_scilloides:1,Triglochin_striata:1):1,(Blyxa_aubertii:1,Blyxa_echinosperma:1,Blyxa_japonica:1,Egeria_densa:1,Egeria_najas:1,Elodea_canadensis:1,Elodea_nuttallii:1,Enhalus_acoroides:1,Halophila_beccarii:1,Halophila_decipiens:1,Halophila_engelmannii:1,Halophila_major:1,Halophila_ovalis:1,Halophila_stipulacea:1,Hydrilla_verticillata:1,Hydrocharis_dubia:1,Hydrocharis_morsusranae:1,Lagarosiphon_madagascariensis:1,Lagarosiphon_major:1,Lagarosiphon_muscoides:1,Limnobium_laevigatum:1,Limnobium_spongia:1,Najas_arguta:1,Najas_browniana:1,Najas_filifolia:1,Najas_flexilis:1,Najas_gracillima:1,Najas_guadalupensis:1,Najas_marina:1,Najas_minor:1,Najas_tenuifolia:1,Najas_wrightiana:1,Nechamandra_alternifolia:1,Ottelia_acuminata:1,Ottelia_alismoides:1,Ottelia_balansae:1,Ottelia_emersa:1,Ottelia_ovalifolia:1,Ottelia_ulvifolia:1,Stratiotes_aloides:1,Thalassia_hemprichii:1,Thalassia_testudinum:1,Vallisneria_americana:1,Vallisneria_natans:1,Vallisneria_rubra:1,Vallisneria_spinulosa:1):1,(Amphibolis_antarctica:1,Amphibolis_griffithii:1,Cymodocea_nodosa:1,Cymodocea_rotundata:1,Halodule_pinifolia:1,Halodule_uninervis:1,Halodule_wrightii:1,Ruppia_cirrhosa:1,Ruppia_maritima:1,Ruppia_megacarpa:1,Syringodium_filiforme:1,Syringodium_isoetifolium:1,Thalassodendron_ciliatum:1,Thalassodendron_pachyrhizum:1):1,Butomus_umbellatus:1,(Aglaodorum_griffithii:1,Aglaonema_crispum:1,Aglaonema_modestum:1,Alloschemone_occidentalis:1,Alocasia_cucullata:1,Alocasia_macrorrhizos:1,Alocasia_odora:1,Alocasia_perakensis:1,Alocasia_sanderiana:1,Ambrosina_bassii:1,Amorphophallus_abyssinicus:1,Amorphophallus_albus:1,Amorphophallus_amygdaloides:1,Amorphophallus_angolensis:1,Amorphophallus_angustispathus:1,Amorphophallus_ankarana:1,Amorphophallus_beccarii:1,Amorphophallus_borneensis:1,Amorphophallus_brevispathus:1,Amorphophallus_bulbifer:1,Amorphophallus_canaliculatus:1,Amorphophallus_cirrifer:1,Amorphophallus_coaetaneus:1,Amorphophallus_commutatus:1,Amorphophallus_corrugatus:1,Amorphophallus_dactylifer:1,Amorphophallus_declinatus:1,Amorphophallus_discophorus:1,Amorphophallus_dracontioides:1,Amorphophallus_eburneus:1,Amorphophallus_eichleri:1,Amorphophallus_galbra:1,Amorphophallus_glossophyllus:1,Amorphophallus_henryi:1,Amorphophallus_hewitii:1,Amorphophallus_hirsutus:1,Amorphophallus_hirtus:1,Amorphophallus_hohenackeri:1,Amorphophallus_hottae:1,Amorphophallus_impressus:1,Amorphophallus_interruptus:1,Amorphophallus_johnsonii:1,Amorphophallus_konjac:1,Amorphophallus_konkanensis:1,Amorphophallus_krausei:1,Amorphophallus_lambii:1,Amorphophallus_lanuginosus:1,Amorphophallus_laoticus:1,Amorphophallus_lewallei:1,Amorphophallus_longiconnectivus:1,Amorphophallus_longituberosus:1,Amorphophallus_margaritifer:1,Amorphophallus_maxwellii:1,Amorphophallus_mossambicensis:1,Amorphophallus_muelleri:1,Amorphophallus_napalensis:1,Amorphophallus_napiger:1,Amorphophallus_ochroleucus:1,Amorphophallus_paeoniifolius:1,Amorphophallus_palawanensis:1,Amorphophallus_pendulus:1,Amorphophallus_pusillus:1,Amorphophallus_pygmaeus:1,Amorphophallus_rhizomatosus:1,Amorphophallus_sagittarius:1,Amorphophallus_salmoneus:1,Amorphophallus_scutatus:1,Amorphophallus_smithsonianus:1,Amorphophallus_sumawongii:1,Amorphophallus_symonianus:1,Amorphophallus_taurostigma:1,Amorphophallus_tinekeae:1,Amorphophallus_titanum:1,Amorphophallus_variabilis:1,Amorphophallus_yunnanensis:1,Amorphophallus_zenkeri:1,Amydrium_humile:1,Anaphyllopsis_americana:1,Anchomanes_difformis:1,Anthurium_acaule:1,Anthurium_andraeanum:1,Anthurium_bakeri:1,Anthurium_brenesii:1,Anthurium_consobrinum:1,Anthurium_interruptum:1,Anthurium_ochranthum:1,Anthurium_ravenii:1,Anthurium_scandens:1,Anthurium_scherzerianum:1,Anthurium_spectabile:1,Apoballis_acuminatissima:1,Aridarum_borneense:1,Aridarum_caulescens:1,Aridarum_crassum:1,Aridarum_nicolsonii:1,Aridarum_purseglovei:1,Ariopsis_peltata:1,Arisaema_amurense:1,Arisaema_bonatianum:1,Arisaema_costatum:1,Arisaema_dracontium:1,Arisaema_elephas:1,Arisaema_erubescens:1,Arisaema_flavum:1,Arisaema_franchetianum:1,Arisaema_heterophyllum:1,Arisaema_macrospathum:1,Arisaema_schimperianum:1,Arisaema_serratum:1,Arisaema_sikokianum:1,Arisaema_speciosum:1,Arisaema_tortuosum:1,Arisaema_triphyllum:1,Arisaema_wattii:1,Arisarum_proboscideum:1,Arisarum_vulgare:1,Arophyton_buchetii:1,Arum_apulum:1,Arum_balansanum:1,Arum_byzantinum:1,Arum_concinnatum:1,Arum_creticum:1,Arum_cylindraceum:1,Arum_cyrenaicum:1,Arum_dioscoridis:1,Arum_elongatum:1,Arum_euxinum:1,Arum_gratum:1,Arum_hygrophilum:1,Arum_idaeum:1,Arum_italicum:1,Arum_jacquemontii:1,Arum_korolkowii:1,Arum_maculatum:1,Arum_orientale:1,Arum_palaestinum:1,Arum_pictum:1,Arum_purpureospathum:1,Arum_rupicola:1,Arum_sintenisii:1,Asterostigma_cryptostylum:1,Asterostigma_cubense:1,Asterostigma_lividum:1,Asterostigma_lombardii:1,Asterostigma_reticulatum:1,Asterostigma_riedelianum:1,Asterostigma_tweedianum:1,Bakoa_lucens:1,Biarum_davisii:1,Biarum_dispar:1,Biarum_tenuifolium:1,Bognera_recondita:1,Bucephalandra_motleyana:1,Caladium_bicolor:1,Caladium_lindenii:1,Calla_palustris:1,Callopsis_volkensii:1,Carlephyton_glaucophyllum:1,Cercestis_mirabilis:1,Chlorospatha_atropurpurea:1,Colletogyne_perrieri:1,Colocasia_esculenta:1,Croatiella_integrifolia:1,Cryptocoryne_auriculata:1,Cryptocoryne_bullosa:1,Cryptocoryne_ciliata:1,Cryptocoryne_cordata:1,Cryptocoryne_ferruginea:1,Cryptocoryne_fusca:1,Cryptocoryne_keei:1,Cryptocoryne_lingua:1,Cryptocoryne_longicauda:1,Cryptocoryne_pallidinervia:1,Cryptocoryne_striolata:1,Cryptocoryne_uenoi:1,Cryptocoryne_yujii:1,Cryptocoryne_zaidiana:1,Culcasia_liberica:1,Cyrtosperma_macrotum:1,Dieffenbachia_aglaonematifolia:1,Dieffenbachia_humilis:1,Dieffenbachia_oerstedii:1,Dieffenbachia_parlatorei:1,Dieffenbachia_seguine:1,Dracontioides_desciscens:1,Dracontium_polyphyllum:1,Dracunculus_vulgaris:1,Eminium_spiculatum:1,Epipremnum_aureum:1,Epipremnum_pinnatum:1,Filarum_manserichense:1,Furtadoa_mixta:1,Gearum_brasiliense:1,Gonatopus_angustus:1,Gorgonidium_intermedium:1,Gorgonidium_striatum:1,Gorgonidium_vermicidum:1,Gymnostachys_anceps:1,Hapaline_benthamiana:1,Helicodiceros_muscivorus:1,Hestia_longifolia:1,Heteropsis_oblongifolia:1,Holochlamys_beccarii:1,Homalomena_asmae:1,Homalomena_clandestina:1,Homalomena_expedita:1,Homalomena_giamensis:1,Homalomena_hanneae:1,Homalomena_havilandii:1,Homalomena_humilis:1,Homalomena_insignis:1,Homalomena_josefii:1,Homalomena_magna:1,Homalomena_occulta:1,Homalomena_punctulata:1,Homalomena_rostrata:1,Homalomena_sengkenyang:1,Homalomena_symplocarpifolia:1,Homalomena_vagans:1,Homalomena_vivens:1,Homalomena_wallisii:1,Incarum_pavonii:1,Jasarum_steyermarkii:1,Lagenandra_ovata:1,Lasia_spinosa:1,Lasimorpha_senegalensis:1,Lemna_aequinoctialis:1,Lemna_disperma:1,Lemna_gibba:1,Lemna_japonica:1,Lemna_minor:1,Lemna_minuta:1,Lemna_obscura:1,Lemna_tenera:1,Lemna_trisulca:1,Lemna_turionifera:1,Lemna_valdiviana:1,Lemna_yungensis:1,Lorenzia_umbrosa:1,Lysichiton_americanus:1,Mangonia_tweedieana:1,Monstera_adansonii:1,Monstera_deliciosa:1,Monstera_tenuis:1,Montrichardia_arborescens:1,Nephthytis_afzelii:1,Nephthytis_bintuluensis:1,Ooia_grabowskii:1,Orontium_aquaticum:1,Pedicellarum_paiei:1,Peltandra_sagittifolia:1,Peltandra_virginica:1,Philodendron_bipinnatifidum:1,Philodendron_deltoideum:1,Philodendron_fragrantissimum:1,Philodendron_giganteum:1,Philodendron_hederaceum:1,Philodendron_platypetiolatum:1,Philodendron_radiatum:1,Philodendron_rhodoaxis:1,Philodendron_sulcatum:1,Philodendron_tenue:1,Philonotion_americanum:1,Phymatarum_borneense:1,Pichinia_disticha:1,Pinellia_cordata:1,Pinellia_fujianensis:1,Pinellia_pedatisecta:1,Pinellia_peltata:1,Pinellia_polyphylla:1,Pinellia_ternata:1,Piptospatha_burbidgei:1,Piptospatha_elongata:1,Piptospatha_impolita:1,Piptospatha_perakensis:1,Piptospatha_ridleyi:1,Piptospatha_truncata:1,Piptospatha_viridistigma:1,Pistia_stratiotes:1,Podolasia_stipitata:1,Pothoidium_lobbianum:1,Pothos_longipes:1,Pothos_scandens:1,Protarum_sechellarum:1,Pseudodracontium_harmandii:1,Pseudodracontium_lacourii:1,Pseudodracontium_lanceolatum:1,Pseudohydrosme_gabunensis:1,Pycnospatha_arietina:1,Remusatia_hookeriana:1,Remusatia_pumila:1,Remusatia_vivipara:1,Remusatia_yunnanensis:1,Rhaphidophora_australasica:1,Rhaphidophora_crassifolia:1,Rhodospatha_oblongata:1,Sauromatum_giganteum:1,Sauromatum_horsfieldii:1,Scaphispatha_gracilis:1,Schismatoglottis_adoceta:1,Schismatoglottis_asperata:1,Schismatoglottis_bauensis:1,Schismatoglottis_brevicuspis:1,Schismatoglottis_ciliata:1,Schismatoglottis_clausula:1,Schismatoglottis_confinis:1,Schismatoglottis_corneri:1,Schismatoglottis_dulosa:1,Schismatoglottis_elegans:1,Schismatoglottis_erecta:1,Schismatoglottis_jepomii:1,Schismatoglottis_jitinae:1,Schismatoglottis_josefii:1,Schismatoglottis_linae:1,Schismatoglottis_matangensis:1,Schismatoglottis_mayoana:1,Schismatoglottis_monoplacenta:1,Schismatoglottis_motleyana:1,Schismatoglottis_multiflora:1,Schismatoglottis_multinervia:1,Schismatoglottis_nervosa:1,Schismatoglottis_nicolsonii:1,Schismatoglottis_patentinervia:1,Schismatoglottis_pyrrhias:1,Schismatoglottis_sarikeensis:1,Schismatoglottis_simonii:1,Schismatoglottis_tecturata:1,Schismatoglottis_tessellata:1,Schismatoglottis_trifasciata:1,Schismatoglottis_turbata:1,Schismatoglottis_ulusarikeiensis:1,Schismatoglottis_viridissima:1,Schottariella_mirifica:1,Scindapsus_hederaceus:1,Spathantheum_orbignyanum:1,Spathicarpa_gardneri:1,Spathicarpa_hastifolia:1,Spathicarpa_lanceolata:1,Spathiphyllum_floribundum:1,Spathiphyllum_phryniifolium:1,Spathiphyllum_wallisii:1,Spirodela_polyrhiza:1,Stenospermation_ulei:1,Steudnera_colocasiifolia:1,Steudnera_kerrii:1,Stylochaeton_bogneri:1,Symplocarpus_foetidus:1,Synandrospadix_vermitoxicus:1,Syngonium_angustatum:1,Syngonium_auritum:1,Syngonium_podophyllum:1,Syngonium_wendlandii:1,Taccarum_crassispathum:1,Taccarum_warmingii:1,Taccarum_weddellianum:1,Typhonium_blumei:1,Typhonium_flagelliforme:1,Typhonium_roxburghii:1,Typhonodorum_lindleyanum:1,Ulearum_sagittatum:1,Urospatha_sagittifolia:1,Wolffia_angusta:1,Wolffia_arrhiza:1,Wolffia_australiana:1,Wolffia_borealis:1,Wolffia_brasiliensis:1,Wolffia_columbiana:1,Wolffia_cylindracea:1,Wolffia_elongata:1,Wolffia_globosa:1,Wolffia_microscopica:1,Wolffia_neglecta:1,Wolffiella_caudata:1,Wolffiella_denticulata:1,Wolffiella_gladiata:1,Wolffiella_hyalina:1,Wolffiella_lingulata:1,Wolffiella_neotropica:1,Wolffiella_oblonga:1,Wolffiella_repanda:1,Wolffiella_rotunda:1,Wolffiella_welwitschii:1,Xanthosoma_brasiliense:1,Xanthosoma_helleborifolium:1,Xanthosoma_mexicanum:1,Xanthosoma_sagittifolium:1,Xanthosoma_wendlandii:1,Zamioculcas_zamiifolia:1,Zantedeschia_aethiopica:1,Zantedeschia_albomaculata:1,Zomicarpa_steigeriana:1,Zomicarpella_amazonica:1):1,(Aponogeton_boivinianus:1,Aponogeton_bullosus:1,Aponogeton_capuronii:1,Aponogeton_crispus:1,Aponogeton_decaryi:1,Aponogeton_distachyos:1,Aponogeton_elongatus:1,Aponogeton_euryspermus:1,Aponogeton_hexatepalus:1,Aponogeton_junceus:1,Aponogeton_lancesmithii:1,Aponogeton_longiplumulosus:1,Aponogeton_madagascariensis:1,Aponogeton_prolifer:1,Aponogeton_queenslandicus:1,Aponogeton_rigidifolius:1,Aponogeton_robinsonii:1,Aponogeton_ulvaceus:1,Aponogeton_undulatus:1,Aponogeton_vanbruggenii:1):1,(Albidella_nymphaeifolia:1,Alisma_canaliculatum:1,Alisma_gramineum:1,Alisma_lanceolatum:1,Alisma_nanum:1,Alisma_triviale:1,Astonia_australiensis:1,Baldellia_ranunculoides:1,Burnatia_enneandra:1,Caldesia_grandis:1,Caldesia_parnassifolia:1,Damasonium_alisma:1,Damasonium_minus:1,Damasonium_polyspermum:1,Echinodorus_berteroi:1,Echinodorus_bracteatus:1,Echinodorus_cordifolius:1,Echinodorus_decumbens:1,Echinodorus_emersus:1,Echinodorus_floribundus:1,Echinodorus_glaucus:1,Echinodorus_grandiflorus:1,Echinodorus_grisebachii:1,Echinodorus_heikobleheri:1,Echinodorus_horizontalis:1,Echinodorus_inpai:1,Echinodorus_longipetalus:1,Echinodorus_longiscapus:1,Echinodorus_paniculatus:1,Echinodorus_reptilis:1,Echinodorus_scaber:1,Echinodorus_subalatus:1,Echinodorus_trialatus:1,Echinodorus_tunicatus:1,Echinodorus_uruguayensis:1,Helanthium_bolivianum:1,Helanthium_zombiense:1,Hydrocleys_martii:1,Hydrocleys_nymphoides:1,Limnocharis_flava:1,Limnocharis_laforestii:1,Limnophyton_angolense:1,Luronium_natans:1,Ranalisma_humile:1,Ranalisma_rostratum:1,Sagittaria_graminea:1,Sagittaria_isoetiformis:1,Sagittaria_lancifolia:1,Sagittaria_latifolia:1,Sagittaria_lichuanensis:1,Sagittaria_natans:1,Sagittaria_planitiana:1,Sagittaria_pygmaea:1,Sagittaria_sagittifolia:1,Sagittaria_sprucei:1,Sagittaria_subulata:1,Sagittaria_tengtsungensis:1,Sagittaria_trifolia:1,Wiesneria_triandra:1):1):8,((Japonolirion_osense:1,Petrosavia_sakuraii:1):8,((((Tacca_ampliplacenta:1,Tacca_chantieri:1,Tacca_integrifolia:1,Tacca_leontopetaloides:1,Tacca_palmata:1,Tacca_palmatifida:1,Tacca_parkeri:1,Tacca_plantaginea:1,Tacca_subflabellata:1):1,(Aletris_alpestris:1,Aletris_capitata:1,Aletris_cinerascens:1,Aletris_farinosa:1,Aletris_foliata:1,Aletris_glabra:1,Aletris_glandulifera:1,Aletris_gracilis:1,Aletris_laxiflora:1,Aletris_lutea:1,Aletris_megalantha:1,Aletris_obovata:1,Aletris_pauciflora:1,Aletris_pedicellata:1,Aletris_scopulorum:1,Aletris_spicata:1,Aletris_stenoloba:1,Aletris_yaanica:1,Lophiola_aurea:1,Metanarthecium_luteoviride:1,Narthecium_asiaticum:1,Narthecium_ossifragum:1):1,(Dioscorea_abyssinica:1,Dioscorea_alatipes:1,Dioscorea_althaeoides:1,Dioscorea_antaly:1,Dioscorea_arachidna:1,Dioscorea_arcuatinervis:1,Dioscorea_aspersa:1,Dioscorea_banzhuana:1,Dioscorea_belophylla:1,Dioscorea_bemarivensis:1,Dioscorea_benthamii:1,Dioscorea_biformifolia:1,Dioscorea_birmanica:1,Dioscorea_brachybotrya:1,Dioscorea_brevipetiolata:1,Dioscorea_buchananii:1,Dioscorea_bulbifera:1,Dioscorea_calcicola:1,Dioscorea_cayenensis:1,Dioscorea_cirrhosa:1,Dioscorea_collettii:1,Dioscorea_communis:1,Dioscorea_composita:1,Dioscorea_cumingii:1,Dioscorea_daunea:1,Dioscorea_decipiens:1,Dioscorea_delavayi:1,Dioscorea_deltoidea:1,Dioscorea_dumetorum:1,Dioscorea_elephantipes:1,Dioscorea_esculenta:1,Dioscorea_esquirolii:1,Dioscorea_exalata:1,Dioscorea_fandra:1,Dioscorea_floribunda:1,Dioscorea_floridana:1,Dioscorea_fordii:1,Dioscorea_formosana:1,Dioscorea_futschauensis:1,Dioscorea_galeottiana:1,Dioscorea_gillettii:1,Dioscorea_glabra:1,Dioscorea_gracillima:1,Dioscorea_guerrerensis:1,Dioscorea_hamiltonii:1,Dioscorea_hemsleyi:1,Dioscorea_hexagona:1,Dioscorea_hispida:1,Dioscorea_inopinata:1,Dioscorea_intermedia:1,Dioscorea_japonica:1,Dioscorea_kalkapershadii:1,Dioscorea_kamoonensis:1,Dioscorea_lanata:1,Dioscorea_lepcharum:1,Dioscorea_maciba:1,Dioscorea_martini:1,Dioscorea_mcvaughii:1,Dioscorea_melanophyma:1,Dioscorea_membranacea:1,Dioscorea_menglaensis:1,Dioscorea_minima:1,Dioscorea_minutiflora:1,Dioscorea_nipponica:1,Dioscorea_nitens:1,Dioscorea_nummularia:1,Dioscorea_oppositifolia:1,Dioscorea_oryzetorum:1,Dioscorea_panthaica:1,Dioscorea_pentaphylla:1,Dioscorea_polygonoides:1,Dioscorea_polystachya:1,Dioscorea_praehensilis:1,Dioscorea_prazeri:1,Dioscorea_pyrenaica:1,Dioscorea_quinquelobata:1,Dioscorea_sansibarensis:1,Dioscorea_schimperiana:1,Dioscorea_scortechinii:1,Dioscorea_septemloba:1,Dioscorea_simulans:1,Dioscorea_spicata:1,Dioscorea_spiculiflora:1,Dioscorea_spongiosa:1,Dioscorea_subcalva:1,Dioscorea_tentaculigera:1,Dioscorea_tenuipes:1,Dioscorea_togoensis:1,Dioscorea_tokoro:1,Dioscorea_tomentosa:1,Dioscorea_transversa:1,Dioscorea_urophylla:1,Dioscorea_velutipes:1,Dioscorea_vexans:1,Dioscorea_villosa:1,Dioscorea_wallichii:1,Dioscorea_warburgiana:1,Dioscorea_wightii:1,Dioscorea_yunnanensis:1,Dioscorea_zingiberensis:1,Rajania_cordata:1,Stenomeris_borneensis:1,Trichopus_sempervirens:1):1):1,(Acanthochlamys_bracteata:1,(Croomia_heterosepala:1,Croomia_japonica:1,Croomia_pauciflora:1,Pentastemona_sumatrana:1,Stemona_aphylla:1,Stemona_burkillii:1,Stemona_collinsae:1,Stemona_curtisii:1,Stemona_japonica:1,Stemona_phyllantha:1,Stemona_sessilifolia:1,Stemona_tuberosa:1,Stichoneuron_caudatum:1,Stichoneuron_membranaceum:1):1,(Freycinetia_arborea:1,Freycinetia_banksii:1,Freycinetia_caudata:1,Freycinetia_excelsa:1,Freycinetia_formosana:1,Freycinetia_graminifolia:1,Freycinetia_kanehirae:1,Freycinetia_marginata:1,Freycinetia_monticola:1,Freycinetia_novocaledonica:1,Freycinetia_scandens:1,Freycinetia_schlechteri:1,Freycinetia_verruculosa:1,Martellidendron_gallinarum:1,Martellidendron_karaka:1,Martellidendron_kariangense:1,Pandanus_altissimus:1,Pandanus_alveolatus:1,Pandanus_amaryllifolius:1,Pandanus_aquaticus:1,Pandanus_aridus:1,Pandanus_associatus:1,Pandanus_austrosinensis:1,Pandanus_bakeri:1,Pandanus_balansae:1,Pandanus_basedowii:1,Pandanus_bilinearis:1,Pandanus_borneensis:1,Pandanus_brosimos:1,Pandanus_candelabrum:1,Pandanus_carmichaelii:1,Pandanus_chiliocarpus:1,Pandanus_christmatensis:1,Pandanus_cookii:1,Pandanus_danckelmannianus:1,Pandanus_dauphinensis:1,Pandanus_dubius:1,Pandanus_elatus:1,Pandanus_eydouxia:1,Pandanus_gemmifer:1,Pandanus_glaucocephalus:1,Pandanus_heterocarpus:1,Pandanus_iceryi:1,Pandanus_imerinensis:1,Pandanus_incertus:1,Pandanus_joskei:1,Pandanus_kaernbachii:1,Pandanus_kinabaluensis:1,Pandanus_kirkii:1,Pandanus_kuepferi:1,Pandanus_lacuum:1,Pandanus_linguiformis:1,Pandanus_longicaudatus:1,Pandanus_macrostigma:1,Pandanus_maromokotrensis:1,Pandanus_monotheca:1,Pandanus_neocaledonicus:1,Pandanus_oblatus:1,Pandanus_palustris:1,Pandanus_pancheri:1,Pandanus_peyrierasii:1,Pandanus_platyphyllus:1,Pandanus_pygmaeus:1,Pandanus_reticulatus:1,Pandanus_rigidifolius:1,Pandanus_sambiranensis:1,Pandanus_saxatilis:1,Pandanus_sermolliana:1,Pandanus_serpentinicus:1,Pandanus_sphaeroideus:1,Pandanus_spicatus:1,Pandanus_spiralis:1,Pandanus_taluucensis:1,Pandanus_tazoanii:1,Pandanus_tectorius:1,Pandanus_thomensis:1,Pandanus_tonkinensis:1,Pandanus_tsaratananensis:1,Pandanus_urophyllus:1,Pandanus_utilis:1,Pandanus_vandermeeschii:1,Pandanus_viscidus:1,Pandanus_vitiensis:1,Pandanus_welwitschii:1,Pandanus_whitmeeanus:1,Pandanus_wiehei:1,Sararanga_philippinensis:1,Sararanga_sinuosa:1):1,(Asplundia_insignis:1,Asplundia_moritziana:1,Asplundia_utilis:1,Carludovica_drudei:1,Carludovica_palmata:1,Carludovica_rotundifolia:1,Carludovica_sulcata:1,Chorigyne_cylindrica:1,Chorigyne_pendula:1,Cyclanthus_bipartitus:1,Ludovia_integrifolia:1):1):1):5,(((Heterosmilax_chinensis:1,Heterosmilax_gaudichaudiana:1,Heterosmilax_japonica:1,Heterosmilax_longiflora:1,Heterosmilax_yunnanensis:1,Lapageria_rosea:1,Smilax_aberrans:1,Smilax_anceps:1,Smilax_arisanensis:1,Smilax_aspera:1,Smilax_aspericaulis:1,Smilax_auriculata:1,Smilax_azorica:1,Smilax_basilata:1,Smilax_biflora:1,Smilax_biltmoreana:1,Smilax_biumbellata:1,Smilax_bracteata:1,Smilax_cambodiana:1,Smilax_chapaensis:1,Smilax_china:1,Smilax_chingii:1,Smilax_cocculoides:1,Smilax_corbularia:1,Smilax_coriacea:1,Smilax_darrisii:1,Smilax_davidiana:1,Smilax_discotis:1,Smilax_domingensis:1,Smilax_elegans:1,Smilax_elegantissima:1,Smilax_excelsa:1,Smilax_ferox:1,Smilax_glabra:1,Smilax_glauca:1,Smilax_glaucochina:1,Smilax_guiyangensis:1,Smilax_havanensis:1,Smilax_herbacea:1,Smilax_hypoglauca:1,Smilax_inversa:1,Smilax_lanceifolia:1,Smilax_laurifolia:1,Smilax_lebrunii:1,Smilax_ligneoriparia:1,Smilax_lunglingensis:1,Smilax_luzonensis:1,Smilax_macrocarpa:1,Smilax_megacarpa:1,Smilax_melastomifolia:1,Smilax_menispermoidea:1,Smilax_microchina:1,Smilax_microphylla:1,Smilax_mollis:1,Smilax_myrtillus:1,Smilax_nervomarginata:1,Smilax_ocreata:1,Smilax_outanscianensis:1,Smilax_ovalifolia:1,Smilax_perfoliata:1,Smilax_polycolea:1,Smilax_pottingeri:1,Smilax_pumila:1,Smilax_riparia:1,Smilax_rotundifolia:1,Smilax_setosa:1,Smilax_sieboldii:1,Smilax_spinosa:1,Smilax_spissa:1,Smilax_subpubescens:1,Smilax_tamnoides:1,Smilax_trinervula:1,Smilax_walteri:1,Smilax_zeylanica:1):1,Rhipogonum_brevifolium:1,Philesia_magellanica:1,Petermannia_cirrosa:1,(Amianthium_muscitoxicum:1,Anticlea_elegans:1,Anticlea_occidentalis:1,Anticlea_sibirica:1,Chamaelirium_luteum:1,Chionographis_chinensis:1,Chionographis_japonica:1,Chionographis_koidzumiana:1,Helonias_bullata:1,Heloniopsis_kawanoi:1,Heloniopsis_koreana:1,Heloniopsis_leucantha:1,Heloniopsis_orientalis:1,Heloniopsis_tubiflora:1,Heloniopsis_umbellata:1,Paris_axialis:1,Paris_caobangensis:1,Paris_cronquistii:1,Paris_daliensis:1,Paris_delavayi:1,Paris_dulongensis:1,Paris_dunniana:1,Paris_fargesii:1,Paris_forrestii:1,Paris_incompleta:1,Paris_japonica:1,Paris_luquanensis:1,Paris_mairei:1,Paris_marmorata:1,Paris_polyphylla:1,Paris_quadrifolia:1,Paris_rugosa:1,Paris_tetraphylla:1,Paris_thibetica:1,Paris_vaniotii:1,Paris_verticillata:1,Paris_vietnamensis:1,Pseudotrillium_rivale:1,Schoenocaulon_caricifolium:1,Schoenocaulon_dubium:1,Schoenocaulon_intermedium:1,Schoenocaulon_officinale:1,Schoenocaulon_pringlei:1,Schoenocaulon_tenuifolium:1,Stenanthium_densum:1,Stenanthium_gramineum:1,Toxicoscordion_fremontii:1,Toxicoscordion_paniculatum:1,Toxicoscordion_venenosum:1,Trillium_albidum:1,Trillium_angustipetalum:1,Trillium_apetalon:1,Trillium_camschatcense:1,Trillium_catesbaei:1,Trillium_cernuum:1,Trillium_chloropetalum:1,Trillium_cuneatum:1,Trillium_decipiens:1,Trillium_decumbens:1,Trillium_discolor:1,Trillium_erectum:1,Trillium_flexipes:1,Trillium_foetidissimum:1,Trillium_grandiflorum:1,Trillium_kurabayashii:1,Trillium_lancifolium:1,Trillium_ludovicianum:1,Trillium_luteum:1,Trillium_maculatum:1,Trillium_nivale:1,Trillium_ovatum:1,Trillium_petiolatum:1,Trillium_pusillum:1,Trillium_recurvatum:1,Trillium_reliquum:1,Trillium_rugelii:1,Trillium_sessile:1,Trillium_simile:1,Trillium_smallii:1,Trillium_stamineum:1,Trillium_sulcatum:1,Trillium_taiwanense:1,Trillium_tschonoskii:1,Trillium_underwoodii:1,Trillium_undulatum:1,Trillium_vaseyi:1,Trillium_viride:1,Trillium_viridescens:1,Veratrum_album:1,Veratrum_alpestre:1,Veratrum_californicum:1,Veratrum_dahuricum:1,Veratrum_dolichopetalum:1,Veratrum_formosanum:1,Veratrum_grandiflorum:1,Veratrum_maackii:1,Veratrum_mengtzeanum:1,Veratrum_micranthum:1,Veratrum_nigrum:1,Veratrum_oblongum:1,Veratrum_oxysepalum:1,Veratrum_schindleri:1,Veratrum_stamineum:1,Veratrum_versicolor:1,Veratrum_viride:1,Xerophyllum_asphodeloides:1,Xerophyllum_tenax:1,Ypsilandra_alpina:1,Ypsilandra_cavaleriei:1,Ypsilandra_thibetica:1,Ypsilandra_yunnanensis:1,Zigadenus_glaberrimus:1):1,(Calochortus_albus:1,Calochortus_apiculatus:1,Calochortus_balsensis:1,Calochortus_luteus:1,Calochortus_minimus:1,Calochortus_tolmiei:1,Calochortus_uniflorus:1,Calochortus_weedii:1,Cardiocrinum_cathayanum:1,Cardiocrinum_cordatum:1,Cardiocrinum_giganteum:1,Clintonia_andrewsiana:1,Clintonia_borealis:1,Clintonia_udensis:1,Clintonia_umbellulata:1,Clintonia_uniflora:1,Erythronium_albidum:1,Erythronium_americanum:1,Erythronium_californicum:1,Erythronium_caucasicum:1,Erythronium_citrinum:1,Erythronium_grandiflorum:1,Erythronium_helenae:1,Erythronium_hendersonii:1,Erythronium_japonicum:1,Erythronium_montanum:1,Erythronium_multiscapideum:1,Erythronium_oregonum:1,Erythronium_revolutum:1,Erythronium_tuolumnense:1,Erythronium_umbilicatum:1,Fritillaria_acmopetala:1,Fritillaria_affinis:1,Fritillaria_agrestis:1,Fritillaria_alburyana:1,Fritillaria_alfredae:1,Fritillaria_amabilis:1,Fritillaria_amana:1,Fritillaria_anhuiensis:1,Fritillaria_assyriaca:1,Fritillaria_atropurpurea:1,Fritillaria_aurea:1,Fritillaria_ayakoana:1,Fritillaria_bithynica:1,Fritillaria_bucharica:1,Fritillaria_camschatcensis:1,Fritillaria_carica:1,Fritillaria_caucasica:1,Fritillaria_cirrhosa:1,Fritillaria_conica:1,Fritillaria_crassicaulis:1,Fritillaria_crassifolia:1,Fritillaria_dagana:1,Fritillaria_davidii:1,Fritillaria_davisii:1,Fritillaria_drenovskii:1,Fritillaria_eastwoodiae:1,Fritillaria_eduardii:1,Fritillaria_ehrhartii:1,Fritillaria_elwesii:1,Fritillaria_falcata:1,Fritillaria_fleischeriana:1,Fritillaria_forbesii:1,Fritillaria_frankiorum:1,Fritillaria_gentneri:1,Fritillaria_gibbosa:1,Fritillaria_glauca:1,Fritillaria_graeca:1,Fritillaria_gussichiae:1,Fritillaria_hermonis:1,Fritillaria_imperialis:1,Fritillaria_involucrata:1,Fritillaria_japonica:1,Fritillaria_kaiensis:1,Fritillaria_karelinii:1,Fritillaria_koidzumiana:1,Fritillaria_kotschyana:1,Fritillaria_kurdica:1,Fritillaria_latakiensis:1,Fritillaria_latifolia:1,Fritillaria_liliacea:1,Fritillaria_lusitanica:1,Fritillaria_maximowiczii:1,Fritillaria_meleagris:1,Fritillaria_meleagroides:1,Fritillaria_messanensis:1,Fritillaria_michailovskyi:1,Fritillaria_micrantha:1,Fritillaria_minuta:1,Fritillaria_monantha:1,Fritillaria_montana:1,Fritillaria_muraiana:1,Fritillaria_mutabilis:1,Fritillaria_obliqua:1,Fritillaria_olivieri:1,Fritillaria_oranensis:1,Fritillaria_orientalis:1,Fritillaria_pallidiflora:1,Fritillaria_persica:1,Fritillaria_pinardii:1,Fritillaria_pluriflora:1,Fritillaria_pontica:1,Fritillaria_pudica:1,Fritillaria_pyrenaica:1,Fritillaria_raddeana:1,Fritillaria_recurva:1,Fritillaria_reuteri:1,Fritillaria_rixii:1,Fritillaria_ruthenica:1,Fritillaria_sewerzowii:1,Fritillaria_shikokiana:1,Fritillaria_sibthorpiana:1,Fritillaria_sinica:1,Fritillaria_stenanthera:1,Fritillaria_stribrnyi:1,Fritillaria_theophrasti:1,Fritillaria_thunbergii:1,Fritillaria_tokushimensis:1,Fritillaria_tortifolia:1,Fritillaria_tubiformis:1,Fritillaria_usuriensis:1,Fritillaria_verticillata:1,Fritillaria_walujewii:1,Fritillaria_whittallii:1,Gagea_afghanica:1,Gagea_alexeenkoana:1,Gagea_bergii:1,Gagea_bohemica:1,Gagea_chlorantha:1,Gagea_chomutovae:1,Gagea_commutata:1,Gagea_confusa:1,Gagea_dschungarica:1,Gagea_gageoides:1,Gagea_graeca:1,Gagea_iranica:1,Gagea_libanotica:1,Gagea_lutea:1,Gagea_reticulata:1,Gagea_setifolia:1,Gagea_soleirolii:1,Gagea_tenera:1,Gagea_uliginosa:1,Gagea_vegeta:1,Gagea_villosa:1,Lilium_amabile:1,Lilium_amoenum:1,Lilium_anhuiense:1,Lilium_auratum:1,Lilium_bakerianum:1,Lilium_brownii:1,Lilium_bulbiferum:1,Lilium_callosum:1,Lilium_canadense:1,Lilium_candidum:1,Lilium_cernuum:1,Lilium_ciliatum:1,Lilium_columbianum:1,Lilium_concolor:1,Lilium_davidii:1,Lilium_distichum:1,Lilium_duchartrei:1,Lilium_fargesii:1,Lilium_formosanum:1,Lilium_hansonii:1,Lilium_henricii:1,Lilium_henryi:1,Lilium_humboldtii:1,Lilium_japonicum:1,Lilium_jinfushanense:1,Lilium_lancifolium:1,Lilium_lankongense:1,Lilium_ledebourii:1,Lilium_leichtlinii:1,Lilium_leucanthum:1,Lilium_lijiangense:1,Lilium_longiflorum:1,Lilium_lophophorum:1,Lilium_mackliniae:1,Lilium_maculatum:1,Lilium_maritimum:1,Lilium_martagon:1,Lilium_matangense:1,Lilium_medeoloides:1,Lilium_michiganense:1,Lilium_nanum:1,Lilium_nepalense:1,Lilium_pardalinum:1,Lilium_pensylvanicum:1,Lilium_philadelphicum:1,Lilium_pomponium:1,Lilium_primulinum:1,Lilium_pumilum:1,Lilium_pyrenaicum:1,Lilium_regale:1,Lilium_rosthornii:1,Lilium_rubellum:1,Lilium_rubescens:1,Lilium_saccatum:1,Lilium_sargentiae:1,Lilium_sempervivoideum:1,Lilium_souliei:1,Lilium_speciosum:1,Lilium_sulphureum:1,Lilium_superbum:1,Lilium_taliense:1,Lilium_tsingtauense:1,Lilium_wardii:1,Lilium_washingtonianum:1,Lilium_wenshanense:1,Lilium_xanthellum:1,Lloydia_yunnanensis:1,Medeola_virginiana:1,Nomocharis_aperta:1,Nomocharis_basilissa:1,Nomocharis_farreri:1,Nomocharis_meleagrina:1,Nomocharis_pardanthina:1,Nomocharis_saluenensis:1,Notholirion_bulbuliferum:1,Notholirion_macrophyllum:1,Notholirion_thomsonianum:1,Tricyrtis_affinis:1,Tricyrtis_formosana:1,Tricyrtis_latifolia:1,Tricyrtis_macrantha:1,Tricyrtis_macropoda:1,Tricyrtis_maculata:1,Tricyrtis_perfoliata:1,Tulipa_biflora:1,Tulipa_bifloriformis:1,Tulipa_clusiana:1,Tulipa_cretica:1,Tulipa_heteropetala:1,Tulipa_humilis:1,Tulipa_iliensis:1,Tulipa_julia:1,Tulipa_kolpakowskiana:1,Tulipa_lanata:1,Tulipa_lehmanniana:1,Tulipa_linifolia:1,Tulipa_montana:1,Tulipa_praestans:1,Tulipa_regelii:1,Tulipa_saxatilis:1,Tulipa_sprengeri:1,Tulipa_suaveolens:1,Tulipa_sylvestris:1,Tulipa_systola:1,Tulipa_turkestanica:1,Tulipa_ulophylla:1,Tulipa_uniflora:1,Tulipa_vvedenskyi:1):1,(Androcymbium_ciliolatum:1,Androcymbium_cruciatum:1,Androcymbium_cuspidatum:1,Androcymbium_dregei:1,Androcymbium_eucomoides:1,Androcymbium_europaeum:1,Androcymbium_longipes:1,Androcymbium_orienticapense:1,Androcymbium_scabromarginatum:1,Androcymbium_striatum:1,Androcymbium_volutare:1,Burchardia_congesta:1,Burchardia_multiflora:1,Burchardia_rosea:1,Burchardia_umbellata:1,Camptorrhiza_strumosa:1,Colchicum_autumnale:1,Colchicum_doerfleri:1,Colchicum_lusitanum:1,Colchicum_luteum:1,Colchicum_macedonicum:1,Colchicum_mirzoevae:1,Colchicum_montanum:1,Colchicum_peloponnesiacum:1,Colchicum_robustum:1,Colchicum_speciosum:1,Colchicum_trigynum:1,Disporum_bodinieri:1,Disporum_cantoniense:1,Disporum_nantouense:1,Disporum_sessile:1,Disporum_smilacinum:1,Disporum_uniflorum:1,Disporum_viridescens:1,Gloriosa_modesta:1,Gloriosa_superba:1,Hexacyrtis_dickiana:1,Iphigenia_indica:1,Kuntheria_pedunculata:1,Ornithoglossum_calcicola:1,Ornithoglossum_dinteri:1,Ornithoglossum_parviflorum:1,Ornithoglossum_undulatum:1,Ornithoglossum_vulgare:1,Ornithoglossum_zeyheri:1,Prosartes_lanuginosa:1,Prosartes_maculata:1,Prosartes_smithii:1,Prosartes_trachycarpa:1,Schelhammera_multiflora:1,Schelhammera_undulata:1,Tripladenia_cunninghamii:1,Uvularia_floridana:1,Uvularia_grandiflora:1,Uvularia_perfoliata:1,Uvularia_puberula:1,Uvularia_sessilifolia:1,Wurmbea_australis:1,Wurmbea_biglandulosa:1,Wurmbea_dioica:1,Wurmbea_kraussii:1,Wurmbea_latifolia:1,Wurmbea_marginata:1,Wurmbea_monantha:1,Wurmbea_murchisoniana:1,Wurmbea_punctata:1,Wurmbea_pygmaea:1,Wurmbea_spicata:1,Wurmbea_variabilis:1):1,(Campynema_lineare:1,Campynemanthe_viridiflora:1):1,(Alstroemeria_andina:1,Alstroemeria_angustifolia:1,Alstroemeria_aurea:1,Alstroemeria_caryophyllaea:1,Alstroemeria_crispata:1,Alstroemeria_cunha:1,Alstroemeria_foliosa:1,Alstroemeria_fuscovinosa:1,Alstroemeria_graminea:1,Alstroemeria_hookeri:1,Alstroemeria_isabellana:1,Alstroemeria_julieae:1,Alstroemeria_ligtu:1,Alstroemeria_longistaminea:1,Alstroemeria_monticola:1,Alstroemeria_ochracea:1,Alstroemeria_patagonica:1,Alstroemeria_pelegrina:1,Alstroemeria_philippii:1,Alstroemeria_presliana:1,Alstroemeria_pseudospathulata:1,Alstroemeria_punctata:1,Alstroemeria_pygmaea:1,Alstroemeria_revoluta:1,Alstroemeria_rupestris:1,Alstroemeria_schizanthoides:1,Alstroemeria_sellowiana:1,Alstroemeria_speciosa:1,Alstroemeria_stenopetala:1,Alstroemeria_stenophylla:1,Alstroemeria_umbellata:1,Alstroemeria_versicolor:1,Alstroemeria_werdermannii:1,Alstroemeria_zoellneri:1,Bomarea_acutifolia:1,Bomarea_ampayesana:1,Bomarea_boliviensis:1,Bomarea_bredemeyerana:1,Bomarea_brevis:1,Bomarea_chiriquina:1,Bomarea_coccinea:1,Bomarea_densiflora:1,Bomarea_diffracta:1,Bomarea_dissitifolia:1,Bomarea_dulcis:1,Bomarea_edulis:1,Bomarea_formosissima:1,Bomarea_glaucescens:1,Bomarea_involucrosa:1,Bomarea_macrocephala:1,Bomarea_macusanii:1,Bomarea_multipes:1,Bomarea_nematocaulon:1,Bomarea_nervosa:1,Bomarea_ovata:1,Bomarea_pardina:1,Bomarea_parvifolia:1,Bomarea_patinii:1,Bomarea_perglabra:1,Bomarea_purpurea:1,Bomarea_salsilla:1,Bomarea_spissiflora:1,Bomarea_superba:1,Bomarea_uncifolia:1,Bomarea_vargasii:1,Drymophila_cyanocarpa:1,Drymophila_moorei:1,Luzuriaga_marginata:1,Luzuriaga_parviflora:1,Luzuriaga_polyphylla:1,Luzuriaga_radicans:1):1):5,((Xeronema_callistemon:1,(Aloe_aageodonta:1,Aloe_aculeata:1,Aloe_africana:1,Aloe_albida:1,Aloe_albiflora:1,Aloe_alooides:1,Aloe_angelica:1,Aloe_anivoranoensis:1,Aloe_ankoberensis:1,Aloe_arborescens:1,Aloe_archeri:1,Aloe_arenicola:1,Aloe_babatiensis:1,Aloe_bakeri:1,Aloe_benishangulana:1,Aloe_bowiea:1,Aloe_branddraaiensis:1,Aloe_brandhamii:1,Aloe_brevifolia:1,Aloe_broomii:1,Aloe_buhrii:1,Aloe_bulbillifera:1,Aloe_bussei:1,Aloe_cameronii:1,Aloe_camperi:1,Aloe_cannellii:1,Aloe_capitata:1,Aloe_castanea:1,Aloe_chabaudii:1,Aloe_challisii:1,Aloe_cheranganiensis:1,Aloe_chlorantha:1,Aloe_chortolirioides:1,Aloe_claviflora:1,Aloe_comosa:1,Aloe_compressa:1,Aloe_comptonii:1,Aloe_confusa:1,Aloe_conifera:1,Aloe_craibii:1,Aloe_dawei:1,Aloe_debrana:1,Aloe_deltoideodonta:1,Aloe_deserti:1,Aloe_dewetii:1,Aloe_dewinteri:1,Aloe_diolii:1,Aloe_dominella:1,Aloe_dyeri:1,Aloe_ecklonis:1,Aloe_ellenbeckii:1,Aloe_erinacea:1,Aloe_esculenta:1,Aloe_excelsa:1,Aloe_falcata:1,Aloe_ferox:1,Aloe_fibrosa:1,Aloe_fleurentinorum:1,Aloe_flexilifolia:1,Aloe_forbesii:1,Aloe_fosteri:1,Aloe_fouriei:1,Aloe_gariepensis:1,Aloe_glauca:1,Aloe_globuligemma:1,Aloe_gneissicola:1,Aloe_graciliflora:1,Aloe_grandidentata:1,Aloe_greatheadii:1,Aloe_greenii:1,Aloe_haworthioides:1,Aloe_hereroensis:1,Aloe_hexapetala:1,Aloe_hildebrandtii:1,Aloe_humilis:1,Aloe_inermis:1,Aloe_integra:1,Aloe_jucunda:1,Aloe_juvenna:1,Aloe_kedongensis:1,Aloe_khamiesensis:1,Aloe_knersvlakensis:1,Aloe_kniphofioides:1,Aloe_kouebokkeveldensis:1,Aloe_krapohliana:1,Aloe_kulalensis:1,Aloe_lateritia:1,Aloe_lavranosii:1,Aloe_leachii:1,Aloe_leptosiphon:1,Aloe_lettyae:1,Aloe_lineata:1,Aloe_littoralis:1,Aloe_longibracteata:1,Aloe_lutescens:1,Aloe_macra:1,Aloe_maculata:1,Aloe_marlothii:1,Aloe_mawii:1,Aloe_mcloughlinii:1,Aloe_melanacantha:1,Aloe_microstigma:1,Aloe_minima:1,Aloe_modesta:1,Aloe_monotropa:1,Aloe_monticola:1,Aloe_munchii:1,Aloe_mzimbana:1,Aloe_ngongensis:1,Aloe_niebuhriana:1,Aloe_nubigena:1,Aloe_nyeriensis:1,Aloe_occidentalis:1,Aloe_parvula:1,Aloe_pearsonii:1,Aloe_peglerae:1,Aloe_pembana:1,Aloe_percrassa:1,Aloe_perfoliata:1,Aloe_petricola:1,Aloe_pictifolia:1,Aloe_pluridens:1,Aloe_praetermissa:1,Aloe_prinslooi:1,Aloe_propagulifera:1,Aloe_purpurea:1,Aloe_reitzii:1,Aloe_retrospiciens:1,Aloe_reynoldsii:1,Aloe_rupestris:1,Aloe_saundersiae:1,Aloe_schelpei:1,Aloe_scobinifolia:1,Aloe_secundiflora:1,Aloe_sinana:1,Aloe_sinkatana:1,Aloe_somaliensis:1,Aloe_spicata:1,Aloe_striata:1,Aloe_succotrina:1,Aloe_suffulta:1,Aloe_suprafoliata:1,Aloe_swynnertonii:1,Aloe_thompsoniae:1,Aloe_thraskii:1,Aloe_tomentosa:1,Aloe_trichosantha:1,Aloe_ukambensis:1,Aloe_vanbalenii:1,Aloe_vanrooyenii:1,Aloe_vaombe:1,Aloe_vera:1,Aloe_verecunda:1,Aloe_viguieri:1,Aloe_volkensii:1,Aloe_vossii:1,Aloe_vryheidensis:1,Aloe_weloensis:1,Aloe_yemenica:1,Aloe_zebrina:1,Arnocrinum_preissii:1,Asphodeline_damascena:1,Asphodeline_lutea:1,Asphodelus_aestivus:1,Asphodelus_albus:1,Astroloba_bullulata:1,Astroloba_congesta:1,Astroloba_corrugata:1,Astroloba_foliolosa:1,Astroloba_herrei:1,Astroloba_rubriflora:1,Astroloba_spiralis:1,Bulbine_frutescens:1,Bulbine_semibarbata:1,Bulbine_succulenta:1,Bulbinella_nana:1,Caesia_contorta:1,Corynotheca_micrantha:1,Dianella_atraxis:1,Dianella_caerulea:1,Dianella_ensifolia:1,Dianella_intermedia:1,Dianella_javanica:1,Dianella_tasmanica:1,Eremurus_chinensis:1,Eremurus_himalaicus:1,Eremurus_spectabilis:1,Eremurus_stenophyllus:1,Gasteria_acinacifolia:1,Gasteria_batesiana:1,Gasteria_baylissiana:1,Gasteria_carinata:1,Gasteria_croucheri:1,Gasteria_disticha:1,Gasteria_doreeniae:1,Gasteria_ellaphieae:1,Gasteria_excelsa:1,Gasteria_glauca:1,Gasteria_glomerata:1,Gasteria_nitida:1,Gasteria_obliqua:1,Gasteria_polita:1,Gasteria_pulchra:1,Gasteria_rawlinsonii:1,Gasteria_tukhelensis:1,Gasteria_vlokii:1,Geitonoplesium_cymosum:1,Haworthia_angustifolia:1,Haworthia_arachnoidea:1,Haworthia_aristata:1,Haworthia_attenuata:1,Haworthia_bayeri:1,Haworthia_blackburniae:1,Haworthia_bolusii:1,Haworthia_bruynsii:1,Haworthia_chloracantha:1,Haworthia_coarctata:1,Haworthia_cooperi:1,Haworthia_cymbiformis:1,Haworthia_decipiens:1,Haworthia_elizeae:1,Haworthia_emelyae:1,Haworthia_floribunda:1,Haworthia_gracilis:1,Haworthia_herbacea:1,Haworthia_icosiphylla:1,Haworthia_kewensis:1,Haworthia_kingiana:1,Haworthia_limifolia:1,Haworthia_lockwoodii:1,Haworthia_maculata:1,Haworthia_magnifica:1,Haworthia_maraisii:1,Haworthia_marginata:1,Haworthia_marumiana:1,Haworthia_marxii:1,Haworthia_minor:1,Haworthia_mirabilis:1,Haworthia_monticola:1,Haworthia_mucronata:1,Haworthia_mutica:1,Haworthia_nortieri:1,Haworthia_outeniquensis:1,Haworthia_parksiana:1,Haworthia_pubescens:1,Haworthia_pulchella:1,Haworthia_pumila:1,Haworthia_pygmaea:1,Haworthia_reticulata:1,Haworthia_retusa:1,Haworthia_ryderiana:1,Haworthia_semiviva:1,Haworthia_springbokvlakensis:1,Haworthia_truncata:1,Haworthia_turgida:1,Haworthia_variegata:1,Haworthia_venosa:1,Haworthia_vlokii:1,Haworthia_wittebergensis:1,Haworthia_zantneriana:1,Hemerocallis_dumortieri:1,Hemerocallis_fulva:1,Hemerocallis_hongdoensis:1,Hemerocallis_littorea:1,Hemerocallis_middendorffii:1,Hemerocallis_minor:1,Hemerocallis_thunbergii:1,Hensmania_chapmanii:1,Hensmania_turbinata:1,Hesperaloe_parviflora:1,Johnsonia_pubescens:1,Kniphofia_galpinii:1,Kniphofia_linearifolia:1,Kniphofia_praecox:1,Kniphofia_thomsonii:1,Kniphofia_uvaria:1,Pasithea_caerulea:1,Phormium_tenax:1,Simethis_mattiazzii:1,Stawellia_dimorphantha:1,Stypandra_glauca:1,Thelionema_caespitosum:1,Thelionema_grande:1,Trachyandra_brachypoda:1,Trachyandra_ciliata:1,Trachyandra_divaricata:1,Trachyandra_esterhuysenae:1,Trachyandra_involucrata:1,Trachyandra_tortilis:1,Tricoryne_elatior:1,Xanthorrhoea_media:1,Xanthorrhoea_minor:1,Xanthorrhoea_preissii:1,Xanthorrhoea_quadrangulata:1,Xanthorrhoea_resinosa:1):1,(Conanthera_bifolia:1,Conanthera_campanulata:1,Conanthera_trimaculata:1,Cyanastrum_cordifolium:1,Cyanella_alba:1,Cyanella_aquatica:1,Cyanella_cygnea:1,Cyanella_hyacinthoides:1,Cyanella_lutea:1,Cyanella_orchidiformis:1,Eremiolirion_amboense:1,Kabuyea_hostifolia:1,Odontostomum_hartwegii:1,Walleria_gracilis:1,Walleria_mackenzii:1,Walleria_nutans:1,Zephyra_elegans:1):1,(Aa_calceata:1,Aa_colombiana:1,Aa_hartwegii:1,Aa_leucantha:1,Aa_paleacea:1,Abdominea_minimiflora:1,Acampe_ochracea:1,Acampe_praemorsa:1,Acanthophippium_mantinianum:1,Acanthophippium_sylhetense:1,Acianthera_decipiens:1,Acianthera_sicaria:1,Acianthus_caudatus:1,Acianthus_confusus:1,Acianthus_cymbalariifolius:1,Acianthus_exsertus:1,Acianthus_fornicatus:1,Acineta_barkeri:1,Acineta_chrysantha:1,Acineta_superba:1,Acrolophia_bolusii:1,Acrolophia_capensis:1,Acrolophia_cochlearis:1,Acrolophia_lamellata:1,Acrolophia_micrantha:1,Acrolophia_ustulata:1,Acrorchis_roseola:1,Adenochilus_nortonii:1,Adenoncos_parviflora:1,Adrorhizon_purpurascens:1,Aerangis_articulata:1,Aerangis_biloba:1,Aerangis_confusa:1,Aerangis_coriacea:1,Aerangis_ellisii:1,Aerangis_fastuosa:1,Aerangis_kirkii:1,Aerangis_kotschyana:1,Aerangis_luteoalba:1,Aerangis_macrocentra:1,Aerangis_modesta:1,Aerangis_punctata:1,Aerangis_somalensis:1,Aerangis_thomsonii:1,Aerangis_ugandensis:1,Aerangis_verdickii:1,Aeranthes_arachnites:1,Aeranthes_caudata:1,Aeranthes_grandiflora:1,Aeranthes_moratii:1,Aeranthes_neoperrieri:1,Aeranthes_peyrotii:1,Aeranthes_ramosa:1,Aeranthes_strangulata:1,Aeranthes_tenella:1,Aeranthes_virginalis:1,Aerides_crassifolia:1,Aerides_crispa:1,Aerides_emericii:1,Aerides_falcata:1,Aerides_houlletiana:1,Aerides_huttonii:1,Aerides_inflexa:1,Aerides_krabiensis:1,Aerides_lawrenceae:1,Aerides_leeana:1,Aerides_maculosa:1,Aerides_multiflora:1,Aerides_odorata:1,Aerides_quinquevulnera:1,Aerides_ringens:1,Aerides_rosea:1,Aerides_sukauensis:1,Aerides_thibautiana:1,Aetheorhyncha_andreettae:1,Aganisia_cyanea:1,Aganisia_fimbriata:1,Aganisia_pulchella:1,Agrostophyllum_glumaceum:1,Agrostophyllum_majus:1,Alamania_punicea:1,Altensteinia_fimbriata:1,Altensteinia_virescens:1,Amesiella_monticola:1,Amesiella_philippinensis:1,Amitostigma_alpestre:1,Amitostigma_farreri:1,Amitostigma_gracile:1,Amitostigma_monanthum:1,Amitostigma_parceflorum:1,Amitostigma_tetralobum:1,Amitostigma_trifurcatum:1,Amparoa_beloglossa:1,Anacamptis_coriophora:1,Anacamptis_laxiflora:1,Anacamptis_morio:1,Anacamptis_pyramidalis:1,Anathallis_abbreviata:1,Anathallis_anderssonii:1,Anathallis_barbulata:1,Anathallis_burzlaffiana:1,Anathallis_dolichopus:1,Anathallis_lewisiae:1,Anathallis_linearifolia:1,Anathallis_pabstii:1,Anathallis_rabei:1,Ancistrochilus_rothschildianus:1,Ancistrorhynchus_capitatus:1,Ancistrorhynchus_cephalotes:1,Ancistrorhynchus_metteniae:1,Ancistrorhynchus_paysanii:1,Ancistrorhynchus_recurvus:1,Ancistrorhynchus_straussii:1,Androcorys_pugioniformis:1,Angraecopsis_amaniensis:1,Angraecopsis_breviloba:1,Angraecopsis_parviflora:1,Angraecum_aporoides:1,Angraecum_arachnites:1,Angraecum_atlanticum:1,Angraecum_bancoense:1,Angraecum_birrimense:1,Angraecum_borbonicum:1,Angraecum_bracteosum:1,Angraecum_cadetii:1,Angraecum_caricifolium:1,Angraecum_caulescens:1,Angraecum_clareae:1,Angraecum_conchiferum:1,Angraecum_conchoglossum:1,Angraecum_cornigerum:1,Angraecum_costatum:1,Angraecum_cucullatum:1,Angraecum_cultriforme:1,Angraecum_didieri:1,Angraecum_distichum:1,Angraecum_dives:1,Angraecum_doratophyllum:1,Angraecum_eburneum:1,Angraecum_eichlerianum:1,Angraecum_elephantinum:1,Angraecum_erectum:1,Angraecum_expansum:1,Angraecum_florulentum:1,Angraecum_gabonense:1,Angraecum_germinyanum:1,Angraecum_hermannii:1,Angraecum_huntleyoides:1,Angraecum_infundibulare:1,Angraecum_leonis:1,Angraecum_liliodorum:1,Angraecum_longicalcar:1,Angraecum_magdalenae:1,Angraecum_mauritianum:1,Angraecum_moandense:1,Angraecum_multiflorum:1,Angraecum_obesum:1,Angraecum_obversifolium:1,Angraecum_panicifolium:1,Angraecum_pectinatum:1,Angraecum_pingue:1,Angraecum_podochiloides:1,Angraecum_pseudodidieri:1,Angraecum_pungens:1,Angraecum_rutenbergianum:1,Angraecum_sedifolium:1,Angraecum_sesquipedale:1,Angraecum_striatum:1,Angraecum_subulatum:1,Angraecum_tenuifolium:1,Angraecum_tenuispica:1,Angraecum_teres:1,Anguloa_hohenlohii:1,Anguloa_uniflora:1,Anoectochilus_albolineatus:1,Anoectochilus_formosanus:1,Anoectochilus_geniculatus:1,Anoectochilus_koshunensis:1,Anoectochilus_lylei:1,Anoectochilus_roxburghii:1,Anoectochilus_yatesiae:1,Ansellia_africana:1,Anthogonium_gracile:1,Aphyllorchis_gollanii:1,Aplectrum_hyemale:1,Aporostylis_bifolia:1,Apostasia_nuda:1,Apostasia_odorata:1,Apostasia_wallichii:1,Appendicula_cornuta:1,Appendicula_reflexa:1,Arachnis_labrosa:1,Arachnis_longisepala:1,Arethusa_bulbosa:1,Arnottia_mauritiana:1,Arpophyllum_giganteum:1,Artorima_erubescens:1,Arundina_graminifolia:1,Ascochilus_emarginatus:1,Aspasia_epidendroides:1,Aspasia_lunata:1,Aspasia_principissa:1,Aspasia_silvana:1,Aspidogyne_pumila:1,Aspidogyne_stictophylla:1,Aulosepalum_oestlundii:1,Aulosepalum_pyramidale:1,Aulosepalum_ramentaceum:1,Aulosepalum_tenuiflorum:1,Barbosella_cucullata:1,Barbosella_dolichorhiza:1,Barbosella_geminata:1,Barbosella_prorepens:1,Barkeria_barkeriola:1,Barkeria_dorotheae:1,Barkeria_lindleyana:1,Barkeria_melanocaulon:1,Barkeria_obovata:1,Barkeria_palmeri:1,Barkeria_scandens:1,Barkeria_shoemakeri:1,Barkeria_skinneri:1,Barkeria_spectabilis:1,Bartholina_burmanniana:1,Basiphyllaea_corallicola:1,Basiphyllaea_hamiltoniana:1,Baskervilla_colombiana:1,Batemannia_colleyi:1,Batemannia_lepida:1,Beclardia_macrostachya:1,Beloglottis_costaricensis:1,Benzingia_caudata:1,Benzingia_cornuta:1,Benzingia_estradae:1,Benzingia_hajekii:1,Benzingia_reichenbachiana:1,Biermannia_calcarata:1,Bifrenaria_atropurpurea:1,Bifrenaria_harrisoniae:1,Bifrenaria_inodora:1,Bifrenaria_tetragona:1,Bifrenaria_tyrianthina:1,Bipinnula_fimbriata:1,Bipinnula_montana:1,Bipinnula_volkmannii:1,Bletia_catenulata:1,Bletia_parkinsonii:1,Bletia_purpurea:1,Bletia_roezlii:1,Bletilla_striata:1,Bogoria_raciborskii:1,Bolusiella_iridifolia:1,Bolusiella_maudiae:1,Bonatea_antennifera:1,Bonatea_boltonii:1,Bonatea_cassidea:1,Bonatea_lamprophylla:1,Bonatea_polypodantha:1,Bonatea_porrecta:1,Bonatea_pulchella:1,Bonatea_saundersioides:1,Bonatea_speciosa:1,Brachionidium_valerioi:1,Brachycorythis_pubescens:1,Brachypeza_indusiata:1,Brachypeza_zamboangensis:1,Brachystele_camporum:1,Brachystele_dilatata:1,Bracisepalum_selebicum:1,Braemia_vittata:1,Brasiliorchis_barbosae:1,Brasiliorchis_chrysantha:1,Brasiliorchis_gracilis:1,Brasiliorchis_kautskyi:1,Brasiliorchis_phoenicanthera:1,Brasiliorchis_picta:1,Brasiliorchis_porphyrostele:1,Brasiliorchis_schunkeana:1,Brasiliorchis_ubatubana:1,Brassavola_cucullata:1,Brassavola_martiana:1,Brassavola_nodosa:1,Brassavola_tuberculata:1,Brassia_arcuigera:1,Brassia_aurorae:1,Brassia_caudata:1,Brassia_forgetiana:1,Brassia_gireoudiana:1,Brassia_jipijapensis:1,Brassia_signata:1,Brassia_verrucosa:1,Brassia_villosa:1,Bromheadia_srilankensis:1,Broughtonia_negrilensis:1,Broughtonia_sanguinea:1,Brownleea_caerulea:1,Brownleea_macroceras:1,Brownleea_parviflora:1,Bulbophyllum_affine:1,Bulbophyllum_ambrosia:1,Bulbophyllum_andersonii:1,Bulbophyllum_careyanum:1,Bulbophyllum_cariniflorum:1,Bulbophyllum_cochleatum:1,Bulbophyllum_dayanum:1,Bulbophyllum_drymoglossum:1,Bulbophyllum_ecornutum:1,Bulbophyllum_guttulatum:1,Bulbophyllum_hainanense:1,Bulbophyllum_inconspicuum:1,Bulbophyllum_lilacinum:1,Bulbophyllum_lobbii:1,Bulbophyllum_longiflorum:1,Bulbophyllum_macranthum:1,Bulbophyllum_macrobulbum:1,Bulbophyllum_nitidum:1,Bulbophyllum_nodosum:1,Bulbophyllum_odoratissimum:1,Bulbophyllum_orectopetalum:1,Bulbophyllum_patens:1,Bulbophyllum_pectinatum:1,Bulbophyllum_psittacoglossum:1,Bulbophyllum_reptans:1,Bulbophyllum_rugosum:1,Bulbophyllum_smitinandii:1,Caladenia_cairnsiana:1,Caladenia_flava:1,Caladenia_latifolia:1,Caladenia_marginata:1,Caladenia_tentaculata:1,Calanthe_alismifolia:1,Calanthe_alleizettei:1,Calanthe_alpina:1,Calanthe_angustifolia:1,Calanthe_argenteostriata:1,Calanthe_arisanensis:1,Calanthe_aristulifera:1,Calanthe_brevicornu:1,Calanthe_calanthoides:1,Calanthe_cardioglossa:1,Calanthe_clavata:1,Calanthe_davidii:1,Calanthe_densiflora:1,Calanthe_discolor:1,Calanthe_graciliflora:1,Calanthe_hancockii:1,Calanthe_henryi:1,Calanthe_herbacea:1,Calanthe_labrosa:1,Calanthe_lechangensis:1,Calanthe_lyroglossa:1,Calanthe_mannii:1,Calanthe_odora:1,Calanthe_plantaginea:1,Calanthe_puberula:1,Calanthe_reflexa:1,Calanthe_rubens:1,Calanthe_sieboldii:1,Calanthe_sinica:1,Calanthe_speciosa:1,Calanthe_sylvatica:1,Calanthe_tricarinata:1,Calanthe_triplicata:1,Calanthe_tsoongiana:1,Calanthe_vestita:1,Caleana_major:1,Calochilus_campestris:1,Calochilus_robertsonii:1,Calopogon_multiflorus:1,Calopogon_pallidus:1,Calopogon_tuberosus:1,Calypso_bulbosa:1,Calyptrochilum_christyanum:1,Camaridium_bradeorum:1,Camaridium_carinulatum:1,Camaridium_ctenostachys:1,Camaridium_cucullatum:1,Camaridium_dendrobioides:1,Camaridium_horichii:1,Camaridium_ochroleucum:1,Camaridium_paleatum:1,Camaridium_scalariforme:1,Camaridium_strumatum:1,Campylocentrum_fasciola:1,Campylocentrum_lansbergii:1,Campylocentrum_pachyrrhizum:1,Campylocentrum_poeppigii:1,Campylocentrum_schiedei:1,Campylocentrum_tyrridion:1,Capanemia_superflua:1,Catasetum_expansum:1,Catasetum_planiceps:1,Cattleya_aclandiae:1,Cattleya_amethystoglossa:1,Cattleya_araguaiensis:1,Cattleya_bicolor:1,Cattleya_coccinea:1,Cattleya_dowiana:1,Cattleya_elongata:1,Cattleya_forbesii:1,Cattleya_granulosa:1,Cattleya_guttata:1,Cattleya_harrisoniana:1,Cattleya_intermedia:1,Cattleya_iricolor:1,Cattleya_jenmanii:1,Cattleya_kerrii:1,Cattleya_lawrenceana:1,Cattleya_loddigesii:1,Cattleya_lueddemanniana:1,Cattleya_lundii:1,Cattleya_luteola:1,Cattleya_mantiqueirae:1,Cattleya_maxima:1,Cattleya_mendelii:1,Cattleya_mooreana:1,Cattleya_nobilior:1,Cattleya_percivaliana:1,Cattleya_pfisteri:1,Cattleya_porphyroglossa:1,Cattleya_purpurata:1,Cattleya_rex:1,Cattleya_schilleriana:1,Cattleya_schofieldiana:1,Cattleya_sincorana:1,Cattleya_tenuis:1,Cattleya_tigrina:1,Cattleya_trianae:1,Cattleya_velutina:1,Cattleya_violacea:1,Cattleya_walkeriana:1,Cattleya_warneri:1,Cattleya_warscewiczii:1,Caucaea_andigena:1,Caucaea_nubigena:1,Caucaea_phalaenopsis:1,Caucaea_radiata:1,Caularthron_bilamellatum:1,Cephalanthera_damasonium:1,Cephalanthera_erecta:1,Cephalanthera_falcata:1,Cephalanthera_humilis:1,Cephalanthera_longibracteata:1,Cephalanthera_longifolia:1,Cephalanthera_nanchuanica:1,Cephalanthera_rubra:1,Cephalantheropsis_halconensis:1,Cephalantheropsis_longipes:1,Cephalantheropsis_obcordata:1,Ceratandra_atrata:1,Ceratandra_bicolor:1,Ceratandra_globosa:1,Ceratandra_grandiflora:1,Ceratocentron_fesselii:1,Ceratochilus_biglandulosus:1,Chamaeangis_ichneumonea:1,Chamaeangis_odoratissima:1,Chamaeangis_sarcophylla:1,Chamaeangis_vesicata:1,Chamaegastrodia_shikokiana:1,Chamorchis_alpina:1,Changnienia_amoena:1,Chaubardia_heteroclita:1,Chaubardia_klugii:1,Chaubardia_surinamensis:1,Chaubardiella_pacuarensis:1,Chaubardiella_pubescens:1,Chaubardiella_subquadrata:1,Chaubardiella_tigrina:1,Chiloglottis_trapeziformis:1,Chiloschista_exuperei:1,Chiloschista_viridiflava:1,Chiloschista_yunnanensis:1,Chloraea_alpina:1,Chloraea_barbata:1,Chloraea_bidentata:1,Chloraea_bletioides:1,Chloraea_chica:1,Chloraea_chrysantha:1,Chloraea_crispa:1,Chloraea_cristata:1,Chloraea_cuneata:1,Chloraea_cylindrostachya:1,Chloraea_disoides:1,Chloraea_gavilu:1,Chloraea_grandiflora:1,Chloraea_heteroglossa:1,Chloraea_lamellata:1,Chloraea_lechleri:1,Chloraea_longipetala:1,Chloraea_magellanica:1,Chloraea_membranacea:1,Chloraea_multiflora:1,Chloraea_nudilabia:1,Chloraea_philippii:1,Chloraea_praecincta:1,Chloraea_prodigiosa:1,Chloraea_reticulata:1,Chloraea_speciosa:1,Chloraea_viridiflora:1,Chloraea_volkmannii:1,Chondrorhyncha_hirtzii:1,Chondrorhyncha_rosea:1,Chondroscaphe_amabilis:1,Chondroscaphe_atrilinguis:1,Chondroscaphe_chestertonii:1,Chondroscaphe_eburnea:1,Chondroscaphe_escobariana:1,Christensonella_acicularis:1,Christensonella_echinophyta:1,Christensonella_ferdinandiana:1,Christensonella_juergensii:1,Christensonella_madida:1,Christensonella_nardoides:1,Christensonella_pacholskii:1,Christensonella_pachyphylla:1,Christensonella_pumila:1,Christensonella_uncata:1,Christensonella_vernicosa:1,Chrysoglossum_assamicum:1,Chrysoglossum_ornatum:1,Chysis_bractescens:1,Chytroglossa_aurata:1,Chytroglossa_marileoniae:1,Cirrhaea_fuscolutea:1,Cirrhaea_loddigesii:1,Cirrhaea_longiracemosa:1,Cirrhaea_nasuta:1,Cirrhaea_seidelii:1,Cischweinfia_colombiana:1,Cischweinfia_dasyandra:1,Cischweinfia_platychila:1,Cischweinfia_popowiana:1,Cischweinfia_pusilla:1,Cleisocentron_merrillianum:1,Cleisomeria_pilosulum:1,Cleisostoma_arietinum:1,Cleisostoma_aspersum:1,Cleisostoma_birmanicum:1,Cleisostoma_filiforme:1,Cleisostoma_fuerstenbergianum:1,Cleisostoma_linearilobatum:1,Cleisostoma_longioperculatum:1,Cleisostoma_medogense:1,Cleisostoma_menghaiense:1,Cleisostoma_nangongense:1,Cleisostoma_paniculatum:1,Cleisostoma_parishii:1,Cleisostoma_racemiferum:1,Cleisostoma_rostratum:1,Cleisostoma_simondii:1,Cleisostoma_striatum:1,Cleisostoma_uraiense:1,Cleisostoma_williamsonii:1,Cleistes_aphylla:1,Cleistes_bella:1,Cleistes_caloptera:1,Cleistes_castaneoides:1,Cleistes_cipoana:1,Cleistes_exilis:1,Cleistes_itatiaiae:1,Cleistes_libonii:1,Cleistes_metallina:1,Cleistes_paranaensis:1,Cleistes_pusilla:1,Cleistes_ramboi:1,Cleistes_rosea:1,Cleistes_tenuis:1,Cleistes_uliginosa:1,Cleistesiopsis_bifaria:1,Cleistesiopsis_divaricata:1,Clematepistephium_smilacifolium:1,Clowesia_dodsoniana:1,Clowesia_warczewiczii:1,Coccineorchis_cernua:1,Coccineorchis_standleyi:1,Cochleanthes_aromatica:1,Cochleanthes_flabelliformis:1,Codonorchis_lessonii:1,Coelia_macrostachya:1,Coelia_triptera:1,Coeliopsis_hyacinthosma:1,Coeloglossum_coreanum:1,Coelogyne_asperata:1,Coelogyne_barbata:1,Coelogyne_beccarii:1,Coelogyne_bicamerata:1,Coelogyne_bilamellata:1,Coelogyne_breviscapa:1,Coelogyne_carinata:1,Coelogyne_celebensis:1,Coelogyne_chanii:1,Coelogyne_chloroptera:1,Coelogyne_corymbosa:1,Coelogyne_cristata:1,Coelogyne_cuprea:1,Coelogyne_eberhardtii:1,Coelogyne_fimbriata:1,Coelogyne_flexuosa:1,Coelogyne_foerstermannii:1,Coelogyne_fragrans:1,Coelogyne_fuscescens:1,Coelogyne_gibbifera:1,Coelogyne_guamensis:1,Coelogyne_harana:1,Coelogyne_incrassata:1,Coelogyne_kelamensis:1,Coelogyne_longipes:1,Coelogyne_lycastoides:1,Coelogyne_macdonaldii:1,Coelogyne_mayeriana:1,Coelogyne_miniata:1,Coelogyne_monilirachis:1,Coelogyne_multiflora:1,Coelogyne_naja:1,Coelogyne_nervosa:1,Coelogyne_nitida:1,Coelogyne_occultata:1,Coelogyne_ovalis:1,Coelogyne_pandurata:1,Coelogyne_plicatissima:1,Coelogyne_punctulata:1,Coelogyne_quadratiloba:1,Coelogyne_renae:1,Coelogyne_rhabdobulbon:1,Coelogyne_rumphii:1,Coelogyne_sanderiana:1,Coelogyne_septemcostata:1,Coelogyne_speciosa:1,Coelogyne_stricta:1,Coelogyne_susanae:1,Coelogyne_tiomanensis:1,Coelogyne_trinervis:1,Coelogyne_usitana:1,Coelogyne_veitchii:1,Coelogyne_velutina:1,Coelogyne_verrucosa:1,Coelogyne_viscosa:1,Coelogyne_xyrekes:1,Coilochilus_neocaledonicum:1,Collabium_chinense:1,Collabium_formosanum:1,Collabium_simplex:1,Comparettia_barkeri:1,Comparettia_bennettii:1,Comparettia_corydaloides:1,Comparettia_falcata:1,Comparettia_gentryi:1,Comparettia_heterophylla:1,Comparettia_hirtzii:1,Comparettia_jamiesonii:1,Comparettia_langkastii:1,Comparettia_luerae:1,Comparettia_macroplectron:1,Comparettia_micrantha:1,Comparettia_ottonis:1,Comparettia_portillae:1,Comparettia_schaeferi:1,Comparettia_speciosa:1,Comparettia_tungurahuae:1,Conchidium_braccatum:1,Conchidium_filiforme:1,Constantia_cipoensis:1,Corallorhiza_bentleyi:1,Corallorhiza_bulbosa:1,Corallorhiza_maculata:1,Corallorhiza_mertensiana:1,Corallorhiza_odontorhiza:1,Corallorhiza_striata:1,Corallorhiza_trifida:1,Corallorhiza_wisteriana:1,Coryanthes_elegantium:1,Coryanthes_horichiana:1,Coryanthes_macrantha:1,Coryanthes_verrucolineata:1,Corybas_carinatus:1,Corybas_comptus:1,Corybas_geminigibbus:1,Corybas_holttumii:1,Corybas_neocaledonicus:1,Corybas_ridleyanus:1,Corybas_selangorensis:1,Corybas_villosus:1,Corycium_bicolorum:1,Corycium_carnosum:1,Corycium_crispum:1,Corycium_deflexum:1,Corycium_dracomontanum:1,Corycium_excisum:1,Corycium_flanaganii:1,Corycium_ingeanum:1,Corycium_microglossum:1,Corycium_nigrescens:1,Corycium_orobanchoides:1,Corymborkis_veratrifolia:1,Cottonia_peduncularis:1,Cotylolabium_lutzii:1,Cranichis_apiculata:1,Cranichis_ciliata:1,Cranichis_ciliilabia:1,Cranichis_cochleata:1,Cranichis_diphylla:1,Cranichis_engelii:1,Cranichis_longipetiolata:1,Cranichis_muscosa:1,Cranichis_revoluta:1,Cranichis_subumbellata:1,Cranichis_sylvatica:1,Cremastra_appendiculata:1,Cremastra_unguiculata:1,Crepidium_acuminatum:1,Crepidium_brevidentatum:1,Crepidium_resupinatum:1,Cribbia_brachyceras:1,Cribbia_confusa:1,Crossoglossa_fratrum:1,Cryptarrhena_guatemalensis:1,Cryptarrhena_lunata:1,Cryptocentrum_calcaratum:1,Cryptocentrum_inaequisepalum:1,Cryptocentrum_latifolium:1,Cryptocentrum_lehmannii:1,Cryptocentrum_peruvianum:1,Cryptocentrum_pseudobulbosum:1,Cryptocentrum_roseans:1,Cryptocentrum_standleyi:1,Cryptopus_elatus:1,Cryptopylos_clausus:1,Cryptostylis_erecta:1,Cryptostylis_ovata:1,Cryptostylis_subulata:1,Cuitlauzina_candida:1,Cuitlauzina_convallarioides:1,Cuitlauzina_egertonii:1,Cuitlauzina_pendula:1,Cuitlauzina_pulchella:1,Cyanaeorchis_arundinae:1,Cyanaeorchis_minor:1,Cyanicula_amplexans:1,Cyanicula_aperta:1,Cyanicula_caerulea:1,Cyanicula_gemmata:1,Cyanicula_sericea:1,Cyclopogon_comosus:1,Cyclopogon_congestus:1,Cyclopogon_elatus:1,Cyclopogon_epiphyticus:1,Cyclopogon_hennisianus:1,Cyclopogon_lindleyanus:1,Cyclopogon_luteoalbus:1,Cyclopogon_peruvianus:1,Cycnoches_cooperi:1,Cycnoches_egertonianum:1,Cycnoches_lehmannii:1,Cycnoches_manoelae:1,Cycnoches_pachydactylon:1,Cycnoches_ventricosum:1,Cycnoches_warszewiczii:1,Cymbidiella_pardalina:1,Cymbidium_aloifolium:1,Cymbidium_atropurpureum:1,Cymbidium_cochleare:1,Cymbidium_cyperifolium:1,Cymbidium_dayanum:1,Cymbidium_devonianum:1,Cymbidium_eburneum:1,Cymbidium_elegans:1,Cymbidium_ensifolium:1,Cymbidium_erythraeum:1,Cymbidium_erythrostylum:1,Cymbidium_finlaysonianum:1,Cymbidium_floribundum:1,Cymbidium_goeringii:1,Cymbidium_hookerianum:1,Cymbidium_insigne:1,Cymbidium_iridioides:1,Cymbidium_kanran:1,Cymbidium_lancifolium:1,Cymbidium_lowianum:1,Cymbidium_macrorhizon:1,Cymbidium_madidum:1,Cymbidium_mastersii:1,Cymbidium_munroanum:1,Cymbidium_qiubeiense:1,Cymbidium_rectum:1,Cymbidium_sanderae:1,Cymbidium_serratum:1,Cymbidium_sinense:1,Cymbidium_suavissimum:1,Cymbidium_tortisepalum:1,Cymbidium_tracyanum:1,Cymbidium_wenshanense:1,Cymbidium_whiteae:1,Cynorkis_fastigiata:1,Cypripedium_acaule:1,Cypripedium_arietinum:1,Cypripedium_bardolphianum:1,Cypripedium_calceolus:1,Cypripedium_californicum:1,Cypripedium_candidum:1,Cypripedium_debile:1,Cypripedium_dickinsonianum:1,Cypripedium_farreri:1,Cypripedium_fasciculatum:1,Cypripedium_flavum:1,Cypripedium_guttatum:1,Cypripedium_henryi:1,Cypripedium_irapeanum:1,Cypripedium_japonicum:1,Cypripedium_macranthos:1,Cypripedium_margaritaceum:1,Cypripedium_micranthum:1,Cypripedium_molle:1,Cypripedium_montanum:1,Cypripedium_palangshanense:1,Cypripedium_parviflorum:1,Cypripedium_passerinum:1,Cypripedium_reginae:1,Cypripedium_shanxiense:1,Cypripedium_subtropicum:1,Cypripedium_tibeticum:1,Cyrtidiorchis_alata:1,Cyrtidiorchis_frontinoensis:1,Cyrtidiorchis_stumpflei:1,Cyrtochiloides_ochmatochila:1,Cyrtochiloides_panduriformis:1,Cyrtochiloides_riopalenqueana:1,Cyrtochilum_angustatum:1,Cyrtochilum_annulare:1,Cyrtochilum_aurantiacum:1,Cyrtochilum_caespitosum:1,Cyrtochilum_cimiciferum:1,Cyrtochilum_cordatum:1,Cyrtochilum_cumandae:1,Cyrtochilum_edwardii:1,Cyrtochilum_fidicularium:1,Cyrtochilum_flexuosum:1,Cyrtochilum_fractum:1,Cyrtochilum_funis:1,Cyrtochilum_gargantua:1,Cyrtochilum_gracile:1,Cyrtochilum_graminoides:1,Cyrtochilum_halteratum:1,Cyrtochilum_hoeijeri:1,Cyrtochilum_ioplocon:1,Cyrtochilum_longipes:1,Cyrtochilum_loxense:1,Cyrtochilum_macasense:1,Cyrtochilum_macranthum:1,Cyrtochilum_meirax:1,Cyrtochilum_murinum:1,Cyrtochilum_myanthum:1,Cyrtochilum_ornatum:1,Cyrtochilum_pardinum:1,Cyrtochilum_ramosissimum:1,Cyrtochilum_revolutum:1,Cyrtochilum_rhodoneurum:1,Cyrtochilum_serratum:1,Cyrtochilum_tricostatum:1,Cyrtochilum_trifurcatum:1,Cyrtochilum_trilingue:1,Cyrtochilum_viminale:1,Cyrtopodium_andersonii:1,Cyrtopodium_flavum:1,Cyrtopodium_longibulbosum:1,Cyrtopodium_punctatum:1,Cyrtorchis_arcuata:1,Cyrtorchis_chailluana:1,Cyrtorchis_praetermissa:1,Cyrtorchis_ringens:1,Cyrtosia_septentrionalis:1,Cystorchis_aphylla:1,Cystorchis_gracilis:1,Cystorchis_javanica:1,Cystorchis_variegata:1,Dactylorhiza_alpestris:1,Dactylorhiza_aristata:1,Dactylorhiza_cordigera:1,Dactylorhiza_elata:1,Dactylorhiza_euxina:1,Dactylorhiza_foliosa:1,Dactylorhiza_fuchsii:1,Dactylorhiza_iberica:1,Dactylorhiza_incarnata:1,Dactylorhiza_lapponica:1,Dactylorhiza_maculata:1,Dactylorhiza_majalis:1,Dactylorhiza_praetermissa:1,Dactylorhiza_purpurella:1,Dactylorhiza_romana:1,Dactylorhiza_saccifera:1,Dactylorhiza_sambucina:1,Dactylorhiza_viridis:1,Dactylostalix_ringens:1,Daiotyla_albicans:1,Daiotyla_crassa:1,Deiregyne_densiflora:1,Deiregyne_diaphana:1,Deiregyne_eriophora:1,Deiregyne_rhombilabia:1,Dendrobium_acerosum:1,Dendrobium_acinaciforme:1,Dendrobium_aduncum:1,Dendrobium_affine:1,Dendrobium_alaticaulinum:1,Dendrobium_albosanguineum:1,Dendrobium_aloifolium:1,Dendrobium_amabile:1,Dendrobium_amethystoglossum:1,Dendrobium_amoenum:1,Dendrobium_amplum:1,Dendrobium_anceps:1,Dendrobium_annae:1,Dendrobium_anosmum:1,Dendrobium_aphanochilum:1,Dendrobium_aphrodite:1,Dendrobium_aphyllum:1,Dendrobium_aqueum:1,Dendrobium_atavus:1,Dendrobium_auriculatum:1,Dendrobium_austrocaledonicum:1,Dendrobium_auyongii:1,Dendrobium_barbatulum:1,Dendrobium_bellatulum:1,Dendrobium_bensoniae:1,Dendrobium_bicameratum:1,Dendrobium_bifarium:1,Dendrobium_bifurcatum:1,Dendrobium_bracteosum:1,Dendrobium_braianense:1,Dendrobium_brymerianum:1,Dendrobium_calcaratum:1,Dendrobium_calceolum:1,Dendrobium_capillipes:1,Dendrobium_cariniferum:1,Dendrobium_catenatum:1,Dendrobium_chameleon:1,Dendrobium_christyanum:1,Dendrobium_chrysanthum:1,Dendrobium_chryseum:1,Dendrobium_chrysocrepis:1,Dendrobium_chrysotoxum:1,Dendrobium_clavator:1,Dendrobium_codonosepalum:1,Dendrobium_compactum:1,Dendrobium_crepidatum:1,Dendrobium_crocatum:1,Dendrobium_cruentum:1,Dendrobium_crumenatum:1,Dendrobium_crystallinum:1,Dendrobium_cumulatum:1,Dendrobium_cuthbertsonii:1,Dendrobium_cyanocentrum:1,Dendrobium_dearei:1,Dendrobium_delacourii:1,Dendrobium_densiflorum:1,Dendrobium_denudans:1,Dendrobium_devonianum:1,Dendrobium_diodon:1,Dendrobium_distichum:1,Dendrobium_dixanthum:1,Dendrobium_draconis:1,Dendrobium_ellipsophyllum:1,Dendrobium_eriiflorum:1,Dendrobium_erosum:1,Dendrobium_eserre:1,Dendrobium_exile:1,Dendrobium_faciferum:1,Dendrobium_falconeri:1,Dendrobium_fanjingshanense:1,Dendrobium_farmeri:1,Dendrobium_fimbriatum:1,Dendrobium_findlayanum:1,Dendrobium_fleckeri:1,Dendrobium_flexicaule:1,Dendrobium_formosum:1,Dendrobium_friedericksianum:1,Dendrobium_fugax:1,Dendrobium_furcatum:1,Dendrobium_fytchianum:1,Dendrobium_gibsonii:1,Dendrobium_glomeratum:1,Dendrobium_goldfinchii:1,Dendrobium_goldschmidtianum:1,Dendrobium_grande:1,Dendrobium_gratiosissimum:1,Dendrobium_gregulus:1,Dendrobium_griffithianum:1,Dendrobium_guibertii:1,Dendrobium_hancockii:1,Dendrobium_harveyanum:1,Dendrobium_hasseltii:1,Dendrobium_hemimelanoglossum:1,Dendrobium_henryi:1,Dendrobium_herbaceum:1,Dendrobium_hercoglossum:1,Dendrobium_heterocarpum:1,Dendrobium_hookerianum:1,Dendrobium_hymenanthum:1,Dendrobium_hymenophyllum:1,Dendrobium_infundibulum:1,Dendrobium_jacobsonii:1,Dendrobium_jenkinsii:1,Dendrobium_jerdonianum:1,Dendrobium_junceum:1,Dendrobium_kentrophyllum:1,Dendrobium_kontumense:1,Dendrobium_kraemeri:1,Dendrobium_kratense:1,Dendrobium_laevifolium:1,Dendrobium_lamyaiae:1,Dendrobium_laterale:1,Dendrobium_lawesii:1,Dendrobium_leonis:1,Dendrobium_leptocladum:1,Dendrobium_linawianum:1,Dendrobium_lindleyi:1,Dendrobium_linguella:1,Dendrobium_lituiflorum:1,Dendrobium_lobbii:1,Dendrobium_loddigesii:1,Dendrobium_lohohense:1,Dendrobium_longicornu:1,Dendrobium_lowii:1,Dendrobium_luteolum:1,Dendrobium_maccarthiae:1,Dendrobium_macfarlanei:1,Dendrobium_macraei:1,Dendrobium_macrostachyum:1,Dendrobium_masarangense:1,Dendrobium_melanostictum:1,Dendrobium_melinanthum:1,Dendrobium_microbulbon:1,Dendrobium_microglaphys:1,Dendrobium_minutiflorum:1,Dendrobium_mohlianum:1,Dendrobium_moniliforme:1,Dendrobium_morrisonii:1,Dendrobium_moschatum:1,Dendrobium_mutabile:1,Dendrobium_nemorale:1,Dendrobium_nobile:1,Dendrobium_nodosum:1,Dendrobium_ochreatum:1,Dendrobium_okinawense:1,Dendrobium_ovatum:1,Dendrobium_pachyglossum:1,Dendrobium_pachyphyllum:1,Dendrobium_palpebrae:1,Dendrobium_panduriferum:1,Dendrobium_papilio:1,Dendrobium_parciflorum:1,Dendrobium_parcum:1,Dendrobium_parishii:1,Dendrobium_parthenium:1,Dendrobium_patentilobum:1,Dendrobium_peguanum:1,Dendrobium_pendulum:1,Dendrobium_philippinense:1,Dendrobium_platygastrium:1,Dendrobium_polyanthum:1,Dendrobium_porphyrochilum:1,Dendrobium_praecinctum:1,Dendrobium_prasinum:1,Dendrobium_prianganense:1,Dendrobium_profusum:1,Dendrobium_pseudotenellum:1,Dendrobium_pulchellum:1,Dendrobium_quadrilobatum:1,Dendrobium_rarum:1,Dendrobium_regium:1,Dendrobium_rhombeum:1,Dendrobium_roseiodorum:1,Dendrobium_roseipes:1,Dendrobium_rosellum:1,Dendrobium_ruckeri:1,Dendrobium_salaccense:1,Dendrobium_sanderae:1,Dendrobium_sanguinolentum:1,Dendrobium_scabrilingue:1,Dendrobium_schuetzei:1,Dendrobium_scoriarum:1,Dendrobium_secundum:1,Dendrobium_senile:1,Dendrobium_setifolium:1,Dendrobium_signatum:1,Dendrobium_sinense:1,Dendrobium_singaporense:1,Dendrobium_singkawangense:1,Dendrobium_smillieae:1,Dendrobium_spatella:1,Dendrobium_speckmaieri:1,Dendrobium_spectatissimum:1,Dendrobium_stockeri:1,Dendrobium_striatellum:1,Dendrobium_strongylanthum:1,Dendrobium_stuposum:1,Dendrobium_subulatum:1,Dendrobium_sulcatum:1,Dendrobium_sutepense:1,Dendrobium_suzukii:1,Dendrobium_taurinum:1,Dendrobium_tetrachromum:1,Dendrobium_thyrsiflorum:1,Dendrobium_tobaense:1,Dendrobium_tortile:1,Dendrobium_trankimianum:1,Dendrobium_transparens:1,Dendrobium_trantuanii:1,Dendrobium_trichostomum:1,Dendrobium_trigonopus:1,Dendrobium_truncatum:1,Dendrobium_unicum:1,Dendrobium_uniflorum:1,Dendrobium_venustum:1,Dendrobium_violaceum:1,Dendrobium_wangliangii:1,Dendrobium_wardianum:1,Dendrobium_wattii:1,Dendrobium_williamsonii:1,Dendrobium_xichouense:1,Dendrobium_ypsilon:1,Dendrochilum_cobbianum:1,Dendrochilum_glumaceum:1,Dendrochilum_longifolium:1,Dendrochilum_scriptum:1,Dendrophylax_barrettiae:1,Dendrophylax_fawcettii:1,Dendrophylax_funalis:1,Dendrophylax_lindenii:1,Dendrophylax_porrectus:1,Dendrophylax_varius:1,Diaphananthe_fragrantissima:1,Diaphananthe_lorifolia:1,Diaphananthe_millarii:1,Diaphananthe_odoratissima:1,Diaphananthe_pellucida:1,Diceratostele_gabonensis:1,Dichaea_acroblephara:1,Dichaea_amparoana:1,Dichaea_ancoraelabia:1,Dichaea_campanulata:1,Dichaea_caveroi:1,Dichaea_costaricensis:1,Dichaea_cryptarrhena:1,Dichaea_dammeriana:1,Dichaea_ecuadorensis:1,Dichaea_eligulata:1,Dichaea_elliptica:1,Dichaea_fragrantissima:1,Dichaea_glauca:1,Dichaea_globosa:1,Dichaea_hystricina:1,Dichaea_lankesteri:1,Dichaea_longa:1,Dichaea_morrisii:1,Dichaea_muricata:1,Dichaea_muyuyacensis:1,Dichaea_neglecta:1,Dichaea_obovatipetala:1,Dichaea_oxyglossa:1,Dichaea_panamensis:1,Dichaea_pendula:1,Dichaea_poicillantha:1,Dichaea_potamophila:1,Dichaea_richii:1,Dichaea_riopalenquensis:1,Dichaea_rubroviolacea:1,Dichaea_sarapiquiensis:1,Dichaea_squarrosa:1,Dichaea_trichocarpa:1,Dichaea_trulla:1,Dichaea_tuerckheimii:1,Dichaea_viridula:1,Dichromanthus_aurantiacus:1,Dichromanthus_cinnabarinus:1,Dichromanthus_michuacanus:1,Dienia_cylindrostachya:1,Dignathe_pygmaeus:1,Dilomilis_montana:1,Dimerandra_emarginata:1,Dimorphorchis_lowii:1,Dimorphorchis_rossii:1,Dinema_polybulbon:1,Diodonopsis_erinacea:1,Diplocentrum_congestum:1,Diploprora_championii:1,Diploprora_truncata:1,Dipodium_paludosum:1,Disa_aconitoides:1,Disa_alticola:1,Disa_amoena:1,Disa_aristata:1,Disa_atricapilla:1,Disa_atrorubens:1,Disa_aurata:1,Disa_barbata:1,Disa_baurii:1,Disa_bivalvata:1,Disa_bodkinii:1,Disa_bolusiana:1,Disa_borbonica:1,Disa_brachyceras:1,Disa_bracteata:1,Disa_brevicornis:1,Disa_buchenaviana:1,Disa_caffra:1,Disa_cardinalis:1,Disa_caulescens:1,Disa_celata:1,Disa_cephalotes:1,Disa_chrysostachya:1,Disa_comosa:1,Disa_conferta:1,Disa_cooperi:1,Disa_cornuta:1,Disa_crassicornis:1,Disa_cylindrica:1,Disa_densiflora:1,Disa_draconis:1,Disa_elegans:1,Disa_erubescens:1,Disa_extinctoria:1,Disa_fasciata:1,Disa_ferruginea:1,Disa_filicornis:1,Disa_fragrans:1,Disa_galpinii:1,Disa_gladioliflora:1,Disa_glandulosa:1,Disa_graminifolia:1,Disa_hallackii:1,Disa_harveyana:1,Disa_hians:1,Disa_hircicornis:1,Disa_intermedia:1,Disa_karooica:1,Disa_longicornu:1,Disa_lugens:1,Disa_marlothii:1,Disa_miniata:1,Disa_montana:1,Disa_multifida:1,Disa_nervosa:1,Disa_nivea:1,Disa_obtusa:1,Disa_ocellata:1,Disa_ochrostachya:1,Disa_ophrydea:1,Disa_oreophila:1,Disa_ornithantha:1,Disa_ovalifolia:1,Disa_patula:1,Disa_perplexa:1,Disa_pillansii:1,Disa_polygonoides:1,Disa_pulchra:1,Disa_purpurascens:1,Disa_pygmaea:1,Disa_racemosa:1,Disa_remota:1,Disa_reticulata:1,Disa_rhodantha:1,Disa_richardiana:1,Disa_robusta:1,Disa_rosea:1,Disa_rufescens:1,Disa_sabulosa:1,Disa_sagittalis:1,Disa_salteri:1,Disa_sanguinea:1,Disa_sankeyi:1,Disa_satyriopsis:1,Disa_saxicola:1,Disa_schizodioides:1,Disa_schlechteriana:1,Disa_scullyi:1,Disa_similis:1,Disa_spathulata:1,Disa_stachyoides:1,Disa_stairsii:1,Disa_stricta:1,Disa_subtenuicornis:1,Disa_telipogonis:1,Disa_tenella:1,Disa_tenuifolia:1,Disa_tenuis:1,Disa_thodei:1,Disa_triloba:1,Disa_tripetaloides:1,Disa_tysonii:1,Disa_ukingensis:1,Disa_uncinata:1,Disa_uniflora:1,Disa_vasselotii:1,Disa_venosa:1,Disa_venusta:1,Disa_versicolor:1,Disa_vigilans:1,Disa_virginalis:1,Disa_walleri:1,Disa_woodii:1,Disa_zimbabweensis:1,Disa_zombica:1,Disa_zuluensis:1,Discyphus_scopulariae:1,Disperis_anthoceros:1,Disperis_bodkinii:1,Disperis_bolusiana:1,Disperis_capensis:1,Disperis_cardiophora:1,Disperis_circumflexa:1,Disperis_concinna:1,Disperis_cucullata:1,Disperis_dicerochila:1,Disperis_fanniniae:1,Disperis_lindleyana:1,Disperis_macowanii:1,Disperis_neilgherrensis:1,Disperis_oppositifolia:1,Disperis_oxyglossa:1,Disperis_paludosa:1,Disperis_purpurata:1,Disperis_renibractea:1,Disperis_stenoplectron:1,Disperis_tripetaloides:1,Disperis_tysonii:1,Disperis_villosa:1,Disperis_wealei:1,Diuris_laxiflora:1,Diuris_sulphurea:1,Domingoa_nodosa:1,Dossinia_marmorata:1,Dracula_chimaera:1,Dracula_erythrochaete:1,Dracula_pusilla:1,Drakaea_concolor:1,Dresslerella_elvallensis:1,Dressleria_dilecta:1,Dressleria_eburnea:1,Dressleria_fragrans:1,Dressleria_helleri:1,Dryadella_albicans:1,Dryadella_edwallii:1,Dryadella_hirtzii:1,Dryadella_odontostele:1,Dryadella_simula:1,Drymoanthus_minimus:1,Duckeella_adolphii:1,Dyakia_hendersoniana:1,Earina_autumnalis:1,Earina_deplanchei:1,Earina_valida:1,Echinorhyncha_litensis:1,Echinosepala_aspasicensis:1,Eleorchis_japonica:1,Elleanthus_amethystinoides:1,Elleanthus_amethystinus:1,Elleanthus_aureus:1,Elleanthus_bifarius:1,Elleanthus_capitatus:1,Elleanthus_caravata:1,Elleanthus_discolor:1,Elleanthus_lateralis:1,Elleanthus_purpureus:1,Elleanthus_sodiroi:1,Eloyella_thienii:1,Eltroplectris_calcarata:1,Eltroplectris_triloba:1,Elythranthera_brunonis:1,Elythranthera_emarginata:1,Embreea_herrenhusana:1,Embreea_rodigasiana:1,Encyclia_adenocaula:1,Encyclia_alata:1,Encyclia_asperula:1,Encyclia_bractescens:1,Encyclia_candollei:1,Encyclia_cordigera:1,Encyclia_dichroma:1,Encyclia_diurna:1,Encyclia_oncidioides:1,Encyclia_ossenbachiana:1,Encyclia_randii:1,Encyclia_stellata:1,Encyclia_tampensis:1,Entomophobia_kinabaluensis:1,Epidendrum_alfaroi:1,Epidendrum_anoglossoides:1,Epidendrum_barbeyanum:1,Epidendrum_bisulcatum:1,Epidendrum_brenesii:1,Epidendrum_campestre:1,Epidendrum_candelabrum:1,Epidendrum_cardiochilum:1,Epidendrum_ciliare:1,Epidendrum_cocoense:1,Epidendrum_diffusum:1,Epidendrum_exasperatum:1,Epidendrum_falcisepalum:1,Epidendrum_firmum:1,Epidendrum_flexuosum:1,Epidendrum_glumarum:1,Epidendrum_goniorhachis:1,Epidendrum_horichii:1,Epidendrum_hunterianum:1,Epidendrum_ibaguense:1,Epidendrum_incomptum:1,Epidendrum_insulanum:1,Epidendrum_jimenezii:1,Epidendrum_lacustre:1,Epidendrum_lagenocolumna:1,Epidendrum_laucheanum:1,Epidendrum_madsenii:1,Epidendrum_medusae:1,Epidendrum_miserrimum:1,Epidendrum_myodes:1,Epidendrum_nocturnum:1,Epidendrum_odontochilum:1,Epidendrum_oerstedii:1,Epidendrum_oxyglossum:1,Epidendrum_pachyceras:1,Epidendrum_pallens:1,Epidendrum_paraguastigma:1,Epidendrum_parkinsonianum:1,Epidendrum_phragmites:1,Epidendrum_powellii:1,Epidendrum_pseudobarbeyanum:1,Epidendrum_radicans:1,Epidendrum_ramosum:1,Epidendrum_rhopalostele:1,Epidendrum_rigidum:1,Epidendrum_schlechterianum:1,Epidendrum_sotoanum:1,Epidendrum_stamfordianum:1,Epidendrum_storkii:1,Epidendrum_trialatum:1,Epidendrum_vulgoamparoanum:1,Epipactis_albensis:1,Epipactis_atrorubens:1,Epipactis_fageticola:1,Epipactis_helleborine:1,Epipactis_leptochila:1,Epipactis_mairei:1,Epipactis_microphylla:1,Epipactis_muelleri:1,Epipactis_palustris:1,Epipactis_papillosa:1,Epipactis_phyllanthes:1,Epipactis_purpurata:1,Epipactis_royleana:1,Epipactis_thunbergii:1,Epipactis_veratrifolia:1,Epipogium_aphyllum:1,Epistephium_sclerophyllum:1,Epistephium_subrepens:1,Eria_andamanica:1,Eria_bulbophylloides:1,Eria_coronaria:1,Eria_exilis:1,Eria_ferruginea:1,Eria_javanica:1,Eriaxis_rigida:1,Ericksonella_saccharata:1,Eriochilus_cucullatus:1,Eriodes_barbata:1,Eriopsis_biloba:1,Eriopsis_rutidobulbon:1,Eriopsis_sceptrum:1,Erycina_echinata:1,Erycina_glossomystax:1,Erycina_hyalinobulbon:1,Erycina_pumilio:1,Erycina_pusilla:1,Erycina_zamorensis:1,Erythrodes_blumei:1,Erythrodes_latifolia:1,Erythrorchis_altissima:1,Erythrorchis_cassythoides:1,Esmeralda_bella:1,Euanthe_sanderiana:1,Euchile_citrina:1,Euchile_mariae:1,Eulophia_acutilabra:1,Eulophia_angolensis:1,Eulophia_calanthoides:1,Eulophia_callichroma:1,Eulophia_clitellifera:1,Eulophia_coeloglossa:1,Eulophia_cucullata:1,Eulophia_flava:1,Eulophia_flavopurpurea:1,Eulophia_graminea:1,Eulophia_guineensis:1,Eulophia_hereroensis:1,Eulophia_hians:1,Eulophia_livingstoneana:1,Eulophia_longisepala:1,Eulophia_macowanii:1,Eulophia_meleagris:1,Eulophia_ovalis:1,Eulophia_parviflora:1,Eulophia_parvilabris:1,Eulophia_petersii:1,Eulophia_platypetala:1,Eulophia_schweinfurthii:1,Eulophia_speciosa:1,Eulophia_spectabilis:1,Eulophia_stachyodes:1,Eulophia_streptopetala:1,Eulophia_stricta:1,Eulophia_tenella:1,Eulophia_zeyheriana:1,Eulophiella_elisabethae:1,Euryblema_anatona:1,Euryblema_andreae:1,Eurychone_galeandrae:1,Eurychone_rothschildiana:1,Eurystyles_cotyledon:1,Evotella_rubiginosa:1,Exalaria_parviflora:1,Fernandezia_cuencae:1,Fernandezia_ionanthera:1,Fernandezia_sanguinea:1,Fernandezia_tica:1,Frondaria_caulescens:1,Funkiella_hyemalis:1,Galeandra_devoniana:1,Galeandra_dives:1,Galearis_cyclochila:1,Galearis_rotundifolia:1,Galearis_spathulata:1,Galearis_spectabilis:1,Galearis_tschiliensis:1,Galearis_wardii:1,Galeoglossum_tubulosum:1,Galeottia_burkei:1,Galeottia_ciliata:1,Galeottia_colombiana:1,Galeottia_fimbriata:1,Galeottia_grandiflora:1,Galeottiella_sarcoglossa:1,Gastrochilus_acaulis:1,Gastrochilus_acinacifolius:1,Gastrochilus_bellinus:1,Gastrochilus_calceolaris:1,Gastrochilus_distichus:1,Gastrochilus_fargesii:1,Gastrochilus_formosanus:1,Gastrochilus_guangtungensis:1,Gastrochilus_japonicus:1,Gastrochilus_obliquus:1,Gastrochilus_raraensis:1,Gastrodia_pubilabiata:1,Gastrodia_queenslandica:1,Gastrorchis_pulchra:1,Gavilea_araucana:1,Gavilea_australis:1,Gavilea_glandulifera:1,Gavilea_littoralis:1,Gavilea_longibracteata:1,Gavilea_lutea:1,Gavilea_odoratissima:1,Gavilea_supralabellata:1,Gavilea_venosa:1,Gennaria_diphylla:1,Genoplesium_fimbriatum:1,Geoblasta_penicillata:1,Geodorum_densiflorum:1,Geodorum_recurvum:1,Glossodia_major:1,Glossodia_minor:1,Gomesa_barbaceniae:1,Gomesa_barbata:1,Gomesa_ciliata:1,Gomesa_cogniauxiana:1,Gomesa_colorata:1,Gomesa_concolor:1,Gomesa_cornigera:1,Gomesa_crispa:1,Gomesa_echinata:1,Gomesa_eleutherosepala:1,Gomesa_flexuosa:1,Gomesa_forbesii:1,Gomesa_gardneri:1,Gomesa_glaziovii:1,Gomesa_gomezoides:1,Gomesa_gracilis:1,Gomesa_handroi:1,Gomesa_hookeri:1,Gomesa_hydrophila:1,Gomesa_imperatorismaximiliani:1,Gomesa_kautskyi:1,Gomesa_lietzei:1,Gomesa_longipes:1,Gomesa_macronyx:1,Gomesa_macropetala:1,Gomesa_montana:1,Gomesa_planifolia:1,Gomesa_praetexta:1,Gomesa_pubes:1,Gomesa_radicans:1,Gomesa_ranifera:1,Gomesa_recurva:1,Gomesa_sarcodes:1,Gomesa_sessilis:1,Gomesa_silvana:1,Gomesa_spiloptera:1,Gomesa_varicosa:1,Gomesa_venusta:1,Gomesa_viperina:1,Gomesa_warmingii:1,Gomesa_welteri:1,Gomesa_widgrenii:1,Gomphichis_bogotensis:1,Gomphichis_caucana:1,Gomphichis_costaricensis:1,Gomphichis_crassilabia:1,Gomphichis_traceyae:1,Gomphichis_valida:1,Gonatostylis_vieillardii:1,Gongora_amparoana:1,Gongora_armeniaca:1,Gongora_escobariana:1,Gongora_galeata:1,Gongora_gratulabunda:1,Gongora_hirtzii:1,Gongora_horichiana:1,Gongora_ilense:1,Gongora_nigropunctata:1,Gongora_portentosa:1,Gongora_seideliana:1,Gongora_sphaerica:1,Gongora_tridentata:1,Goodyera_biflora:1,Goodyera_bomiensis:1,Goodyera_oblongifolia:1,Goodyera_procera:1,Goodyera_pubescens:1,Goodyera_pusilla:1,Goodyera_repens:1,Goodyera_schlechtendaliana:1,Goodyera_velutina:1,Goodyera_viridiflora:1,Govenia_liliacea:1,Govenia_viaria:1,Grammangis_ellisii:1,Grammatophyllum_speciosum:1,Grandiphyllum_divaricatum:1,Grandiphyllum_hians:1,Graphorkis_concolor:1,Graphorkis_lurida:1,Grobya_galeata:1,Grosourdya_appendiculata:1,Grosourdya_callifera:1,Guanchezia_maguirei:1,Guarianthe_aurantiaca:1,Guarianthe_bowringiana:1,Guarianthe_patinii:1,Guarianthe_skinneri:1,Gunnarella_begaudii:1,Gymnadenia_borealis:1,Gymnadenia_conopsea:1,Gymnadenia_nigra:1,Gynoglottis_cymbidioides:1,Habenaria_alata:1,Habenaria_amambayensis:1,Habenaria_anisitsii:1,Habenaria_araneiflora:1,Habenaria_arenaria:1,Habenaria_bahiensis:1,Habenaria_batesii:1,Habenaria_bicornis:1,Habenaria_brachyphyton:1,Habenaria_bractescens:1,Habenaria_brevidens:1,Habenaria_brevilabiata:1,Habenaria_calicis:1,Habenaria_cardiostigmatica:1,Habenaria_chejuensis:1,Habenaria_ciliatisepala:1,Habenaria_clavata:1,Habenaria_clypeata:1,Habenaria_coxipoensis:1,Habenaria_crassicornis:1,Habenaria_crinifera:1,Habenaria_cryptophila:1,Habenaria_culicina:1,Habenaria_cultellifolia:1,Habenaria_curvilabra:1,Habenaria_dentata:1,Habenaria_depressifolia:1,Habenaria_distans:1,Habenaria_dives:1,Habenaria_egleriana:1,Habenaria_ekmaniana:1,Habenaria_eustachya:1,Habenaria_fluminensis:1,Habenaria_foliosa:1,Habenaria_furcifera:1,Habenaria_glazioviana:1,Habenaria_gourlieana:1,Habenaria_goyazensis:1,Habenaria_grandifloriformis:1,Habenaria_guadalajarana:1,Habenaria_guilleminii:1,Habenaria_heptadactyla:1,Habenaria_heringeri:1,Habenaria_heyneana:1,Habenaria_ibarrae:1,Habenaria_intermedia:1,Habenaria_itaculumia:1,Habenaria_itatiayae:1,Habenaria_iyoensis:1,Habenaria_jaguariahyvae:1,Habenaria_josephensis:1,Habenaria_juruenensis:1,Habenaria_keniensis:1,Habenaria_laevigata:1,Habenaria_lavrensis:1,Habenaria_leprieurii:1,Habenaria_linearifolia:1,Habenaria_lithophila:1,Habenaria_longicauda:1,Habenaria_longicorniculata:1,Habenaria_ludibundiciliata:1,Habenaria_macroceratitis:1,Habenaria_macvaughiana:1,Habenaria_magdalenensis:1,Habenaria_magniscutata:1,Habenaria_mannii:1,Habenaria_megapotamensis:1,Habenaria_melanopoda:1,Habenaria_monorrhiza:1,Habenaria_nasuta:1,Habenaria_nemorosa:1,Habenaria_obtusa:1,Habenaria_orchiocalcar:1,Habenaria_pabstii:1,Habenaria_panchganiensis:1,Habenaria_paulensis:1,Habenaria_paulistana:1,Habenaria_petalodes:1,Habenaria_petitiana:1,Habenaria_pleiophylla:1,Habenaria_praestans:1,Habenaria_pratensis:1,Habenaria_pseudoglaucophylla:1,Habenaria_pseudohamata:1,Habenaria_pubidactyla:1,Habenaria_quinqueseta:1,Habenaria_repens:1,Habenaria_rhodocheila:1,Habenaria_rolfeana:1,Habenaria_roraimensis:1,Habenaria_rotundiloba:1,Habenaria_roxburghii:1,Habenaria_rupicola:1,Habenaria_rzedowskiana:1,Habenaria_schenckii:1,Habenaria_schwackei:1,Habenaria_seticauda:1,Habenaria_spanophytica:1,Habenaria_spathulifera:1,Habenaria_sprucei:1,Habenaria_stenopetala:1,Habenaria_stocksii:1,Habenaria_strictissima:1,Habenaria_subauriculata:1,Habenaria_subfiliformis:1,Habenaria_subviridis:1,Habenaria_tamanduensis:1,Habenaria_tridens:1,Habenaria_umbraticola:1,Habenaria_urbaniana:1,Habenaria_weileriana:1,Hagsatera_brachycolumna:1,Hammarbya_paludosa:1,Hancockia_uniflora:1,Haraella_retrocalla:1,Hederorkis_scandens:1,Hederorkis_seychellensis:1,Helleriella_guerrerensis:1,Hemipilia_calophylla:1,Hemipilia_flabellata:1,Hemipilia_forrestii:1,Hemipilia_kwangsiensis:1,Hemipiliopsis_purpureopunctata:1,Herminium_alaschanicum:1,Herminium_carnosilabre:1,Herminium_lanceum:1,Herminium_monorchis:1,Hetaeria_elata:1,Hetaeria_nitida:1,Hetaeria_oblongifolia:1,Heterotaxis_discolor:1,Heterotaxis_equitans:1,Heterotaxis_fritzii:1,Heterotaxis_maleolens:1,Heterotaxis_santanae:1,Heterotaxis_superflua:1,Heterotaxis_valenzuelana:1,Heterotaxis_villosa:1,Heterotaxis_violaceopunctata:1,Hexalectris_arizonica:1,Hexalectris_brevicaulis:1,Hexalectris_colemanii:1,Hexalectris_grandiflora:1,Hexalectris_nitida:1,Hexalectris_parviflora:1,Hexalectris_revoluta:1,Hexalectris_spicata:1,Hexalectris_warnockii:1,Himantoglossum_hircinum:1,Himantoglossum_robertianum:1,Hintonella_mexicana:1,Hippeophyllum_micranthum:1,Hofmeisterella_eumicroscopica:1,Holcoglossum_amesianum:1,Holcoglossum_flavescens:1,Holcoglossum_kimballianum:1,Holcoglossum_linearifolium:1,Holcoglossum_lingulatum:1,Holcoglossum_nujiangense:1,Holcoglossum_omeiense:1,Holcoglossum_quasipinifolium:1,Holcoglossum_rupestre:1,Holcoglossum_sinicum:1,Holcoglossum_subulifolium:1,Holcoglossum_wangii:1,Holcoglossum_weixiense:1,Holothrix_aspera:1,Holothrix_scopularia:1,Homalopetalum_pachyphyllum:1,Homalopetalum_pumilio:1,Horichia_dressleri:1,Houlletia_brocklehurstiana:1,Houlletia_odoratissima:1,Houlletia_sanderi:1,Houlletia_tigrina:1,Houlletia_wallisii:1,Huntleya_gustavi:1,Huntleya_wallisii:1,Huttonaea_fimbriata:1,Huttonaea_grandiflora:1,Huttonaea_oreophila:1,Huttonaea_pulchra:1,Hygrochilus_parishii:1,Hylaeorchis_petiolaris:1,Hylophila_lanceolata:1,Hymenorchis_javanica:1,Imerinaea_madagascarica:1,Inti_chartacifolia:1,Ionopsis_minutiflora:1,Ionopsis_satyrioides:1,Ionopsis_utricularioides:1,Isabelia_virginalis:1,Isochilus_linearis:1,Isotria_medeoloides:1,Isotria_verticillata:1,Ixyophora_viridisepala:1,Jacquiniella_aporophylla:1,Jacquiniella_globosa:1,Jacquiniella_standleyi:1,Jacquiniella_teretifolia:1,Jumellea_alionae:1,Jumellea_amplifolia:1,Jumellea_anjouanensis:1,Jumellea_arachnantha:1,Jumellea_arborescens:1,Jumellea_bathiei:1,Jumellea_bosseri:1,Jumellea_brachycentra:1,Jumellea_brevifolia:1,Jumellea_comorensis:1,Jumellea_confusa:1,Jumellea_densifoliata:1,Jumellea_divaricata:1,Jumellea_exilis:1,Jumellea_flavescens:1,Jumellea_fragrans:1,Jumellea_francoisii:1,Jumellea_gracilipes:1,Jumellea_hyalina:1,Jumellea_ibityana:1,Jumellea_jumelleana:1,Jumellea_lignosa:1,Jumellea_linearipetala:1,Jumellea_longivaginans:1,Jumellea_majalis:1,Jumellea_major:1,Jumellea_maxillarioides:1,Jumellea_pachyceras:1,Jumellea_pailleri:1,Jumellea_papangensis:1,Jumellea_peyrotii:1,Jumellea_recta:1,Jumellea_recurva:1,Jumellea_rigida:1,Jumellea_rossii:1,Jumellea_similis:1,Jumellea_spathulata:1,Jumellea_stenoglossa:1,Jumellea_stenophylla:1,Jumellea_teretifolia:1,Jumellea_triquetra:1,Jumellea_tsaratananae:1,Jumellea_walleri:1,Kefersteinia_costaricensis:1,Kefersteinia_excentrica:1,Kefersteinia_expansa:1,Kefersteinia_guacamayoana:1,Kefersteinia_lactea:1,Kefersteinia_maculosa:1,Kefersteinia_microcharis:1,Kefersteinia_orbicularis:1,Kefersteinia_parvilabris:1,Kefersteinia_trullata:1,Kegeliella_atropilosa:1,Kegeliella_kupperi:1,Koellensteinia_altissima:1,Koellensteinia_boliviensis:1,Koellensteinia_graminea:1,Kreodanthus_simplex:1,Kuhlhasseltia_nakaiana:1,Lacaena_bicolor:1,Lacaena_spectabilis:1,Laelia_anceps:1,Laelia_autumnalis:1,Laelia_furfuracea:1,Laelia_gouldiana:1,Laelia_rubescens:1,Laelia_speciosa:1,Lankesterella_ceracifolia:1,Lankesterella_gnomus:1,Lankesterella_orthantha:1,Lecanorchis_japonica:1,Lemurella_pallidiflora:1,Lemurorchis_madagascariensis:1,Leochilus_carinatus:1,Leochilus_inconspicuus:1,Leochilus_labiatus:1,Leochilus_leiboldi:1,Leochilus_leochilinus:1,Leochilus_oncidioides:1,Leochilus_tricuspidatus:1,Lepanthes_atrata:1,Lepanthes_barbosae:1,Lepanthes_bradei:1,Lepanthes_ciliisepala:1,Lepanthes_elata:1,Lepanthes_horichii:1,Lepanthes_platysepala:1,Lepanthes_turialvae:1,Lepanthes_woodburyana:1,Lepanthopsis_astrophora:1,Lepanthopsis_floripecten:1,Lepidogyne_longifolia:1,Leporella_fimbriata:1,Leptoceras_menziesii:1,Leptotes_bicolor:1,Ligeophila_stigmatoptera:1,Liparis_anopheles:1,Liparis_auriculata:1,Liparis_balansae:1,Liparis_bootanensis:1,Liparis_bracteata:1,Liparis_brunnescens:1,Liparis_cespitosa:1,Liparis_chalandei:1,Liparis_clypeolum:1,Liparis_condylobulbon:1,Liparis_deflexa:1,Liparis_distans:1,Liparis_formosana:1,Liparis_grossa:1,Liparis_guangxiensis:1,Liparis_koreojaponica:1,Liparis_krameri:1,Liparis_kumokiri:1,Liparis_latifolia:1,Liparis_laxa:1,Liparis_layardii:1,Liparis_liliifolia:1,Liparis_loeselii:1,Liparis_makinoana:1,Liparis_nervosa:1,Liparis_nugentiae:1,Liparis_parviflora:1,Liparis_pauliana:1,Liparis_rheedei:1,Liparis_stricklandiana:1,Liparis_sula:1,Liparis_truncicola:1,Liparis_viridiflora:1,Listrostachys_pertusa:1,Lockhartia_acuta:1,Lockhartia_amoena:1,Lockhartia_bennettii:1,Lockhartia_chocoensis:1,Lockhartia_hercodonta:1,Lockhartia_micrantha:1,Lockhartia_obtusata:1,Lockhartia_oerstedii:1,Lockhartia_parthenocomos:1,Lockhartia_parthenoglossa:1,Lockhartia_serra:1,Ludisia_discolor:1,Lueckelia_breviloba:1,Lueddemannia_pescatorei:1,Luisia_amesiana:1,Luisia_cordata:1,Luisia_curtisii:1,Luisia_filiformis:1,Luisia_longispica:1,Luisia_magniflora:1,Luisia_trichorrhiza:1,Luisia_tristis:1,Lycaste_aromatica:1,Lycaste_cruenta:1,Lycaste_leucantha:1,Lycaste_macrophylla:1,Lycaste_tricolor:1,Lycomormium_fiskei:1,Lycomormium_squalidum:1,Lyperanthus_serratus:1,Lyperanthus_suaveolens:1,Lyroglossa_grisebachii:1,Macodes_petola:1,Macradenia_brassavolae:1,Macradenia_rubescens:1,Macradenia_tridentata:1,Macroclinium_alleniorum:1,Macroclinium_aurorae:1,Macroclinium_bicolor:1,Macroclinium_chasei:1,Macroclinium_dalstroemii:1,Macroclinium_robustum:1,Macropodanthus_philippinensis:1,Malaxis_boninensis:1,Malaxis_brachyrrhynchos:1,Malaxis_cipoensis:1,Malaxis_hagsateri:1,Malaxis_hahajimensis:1,Malaxis_histionantha:1,Malaxis_lepanthiflora:1,Malaxis_lepidota:1,Malaxis_mambulilingensis:1,Malaxis_maxonii:1,Malaxis_molotensis:1,Malaxis_monophyllos:1,Malaxis_moritzii:1,Malaxis_pandurata:1,Malaxis_parthoni:1,Malaxis_porphyrea:1,Malaxis_rosilloi:1,Malaxis_spicata:1,Malaxis_steyermarkii:1,Malaxis_zempoalensis:1,Malleola_baliensis:1,Manniella_cypripedioides:1,Manniella_gustavi:1,Mapinguari_auyantepuiensis:1,Mapinguari_longipetiolatus:1,Masdevallia_bicolor:1,Masdevallia_calura:1,Masdevallia_floribunda:1,Masdevallia_infracta:1,Masdevallia_nidifica:1,Masdevallia_pinocchio:1,Masdevallia_rafaeliana:1,Masdevallia_striatella:1,Masdevallia_thienii:1,Masdevallia_uniflora:1,Maxillaria_acostae:1,Maxillaria_aequiloba:1,Maxillaria_angustisegmenta:1,Maxillaria_angustissima:1,Maxillaria_arachnitiflora:1,Maxillaria_atwoodiana:1,Maxillaria_bolivarensis:1,Maxillaria_brachybulbon:1,Maxillaria_bradei:1,Maxillaria_cacaoensis:1,Maxillaria_canarina:1,Maxillaria_candida:1,Maxillaria_carolii:1,Maxillaria_chionantha:1,Maxillaria_colemanii:1,Maxillaria_confusa:1,Maxillaria_crocea:1,Maxillaria_cryptobulbon:1,Maxillaria_dalessandroi:1,Maxillaria_dillonii:1,Maxillaria_ecuadorensis:1,Maxillaria_elegantula:1,Maxillaria_endresii:1,Maxillaria_fletcheriana:1,Maxillaria_fractiflexa:1,Maxillaria_galantha:1,Maxillaria_gentryi:1,Maxillaria_grandis:1,Maxillaria_grayi:1,Maxillaria_hennisiana:1,Maxillaria_huebschii:1,Maxillaria_irrorata:1,Maxillaria_jenischiana:1,Maxillaria_jostii:1,Maxillaria_jucunda:1,Maxillaria_klugii:1,Maxillaria_lehmannii:1,Maxillaria_lepidota:1,Maxillaria_leucaimata:1,Maxillaria_litensis:1,Maxillaria_longicaulis:1,Maxillaria_longiloba:1,Maxillaria_longipes:1,Maxillaria_longissima:1,Maxillaria_lueri:1,Maxillaria_marmoliana:1,Maxillaria_meridensis:1,Maxillaria_modesta:1,Maxillaria_molitor:1,Maxillaria_mosenii:1,Maxillaria_multiflora:1,Maxillaria_niesseniae:1,Maxillaria_parkerii:1,Maxillaria_patens:1,Maxillaria_pauciflora:1,Maxillaria_perryae:1,Maxillaria_platypetala:1,Maxillaria_porrecta:1,Maxillaria_pseudoreichenheimiana:1,Maxillaria_pulla:1,Maxillaria_ramonensis:1,Maxillaria_reichenheimiana:1,Maxillaria_ringens:1,Maxillaria_robusta:1,Maxillaria_rodrigueziana:1,Maxillaria_rotundilabia:1,Maxillaria_rubioi:1,Maxillaria_sanderiana:1,Maxillaria_setigera:1,Maxillaria_silvana:1,Maxillaria_speciosa:1,Maxillaria_splendens:1,Maxillaria_striata:1,Maxillaria_triloris:1,Maxillaria_turkeliae:1,Maxillaria_woytkowskii:1,Maxillaria_yanganensis:1,Maxillariella_arbuscula:1,Maxillariella_elatior:1,Maxillariella_oreocharis:1,Maxillariella_ponerantha:1,Maxillariella_procurrens:1,Maxillariella_variabilis:1,Mediocalcar_decoratum:1,Megastylis_gigas:1,Megastylis_latissima:1,Megastylis_rara:1,Meiracyllium_gemma:1,Meiracyllium_trinasutum:1,Mesadenella_cuspidata:1,Mesadenus_lucayanus:1,Mexipedium_xerophyticum:1,Microchilus_arietinus:1,Microcoelia_bulbocalcarata:1,Microcoelia_corallina:1,Microcoelia_cornuta:1,Microcoelia_gilpinae:1,Microcoelia_globulosa:1,Microcoelia_macrantha:1,Microcoelia_megalorrhiza:1,Microcoelia_obovata:1,Microcoelia_physophora:1,Microcoelia_smithii:1,Microcoelia_stolzii:1,Microepidendrum_subulatifolium:1,Micropera_pallida:1,Microsaccus_griffithii:1,Microterangis_hariotiana:1,Microterangis_hildebrandtii:1,Microthelys_constricta:1,Microtis_unifolia:1,Miltonia_candida:1,Miltonia_flavescens:1,Miltonia_phymatochila:1,Miltonia_regnellii:1,Miltoniopsis_bismarkii:1,Miltoniopsis_phalaenopsis:1,Miltoniopsis_roezlii:1,Miltoniopsis_vexillaria:1,Mormodes_andreettae:1,Mormodes_aromatica:1,Mormodes_maculata:1,Mormodes_vinacea:1,Mormolyca_acutifolia:1,Mormolyca_chacoensis:1,Mormolyca_dressleriana:1,Mormolyca_gracilipes:1,Mormolyca_hedwigiae:1,Mormolyca_moralesii:1,Mormolyca_polyphylla:1,Mormolyca_richii:1,Mormolyca_ringens:1,Mormolyca_rufescens:1,Mormolyca_sanantonioensis:1,Mormolyca_schweinfurthiana:1,Mormolyca_suareziorum:1,Mormolyca_tenuibulba:1,Myoxanthus_punctatus:1,Myoxanthus_scandens:1,Myoxanthus_serripetalus:1,Myoxanthus_speciosus:1,Myrmecophila_tibicinis:1,Myrosmodes_nubigena:1,Myrosmodes_paludosa:1,Mystacidium_braybonae:1,Mystacidium_capense:1,Mystacidium_flanaganii:1,Neobenthamia_gracilis:1,Neocogniauxia_hexaptera:1,Neofinetia_falcata:1,Neofinetia_richardsiana:1,Neofinetia_xichangense:1,Neogardneria_murrayana:1,Neolindleya_camtschatica:1,Neomoorea_wallisii:1,Neotinea_maculata:1,Neotinea_ustulata:1,Neottia_acuminata:1,Neottia_pinetorum:1,Neottianthe_compacta:1,Neottianthe_cucullata:1,Nephelaphyllum_pulchrum:1,Nephelaphyllum_tenuiflorum:1,Nervilia_crociformis:1,Nervilia_cumberlegei:1,Nervilia_fordii:1,Nervilia_gammieana:1,Nervilia_infundibulifolia:1,Nervilia_lanyuensis:1,Nervilia_mackinnonii:1,Nervilia_macroglossa:1,Nervilia_nipponica:1,Nervilia_plicata:1,Nervilia_shirensis:1,Nervilia_taiwaniana:1,Neuwiedia_borneensis:1,Neuwiedia_singapureana:1,Neuwiedia_veratrifolia:1,Neuwiedia_zollingeri:1,Nidema_boothii:1,Nitidobulbon_cymbidioides:1,Nitidobulbon_nasutum:1,Nitidobulbon_proboscideum:1,Nohawilliamsia_orthostates:1,Nothodoritis_zhejiangensis:1,Nothostele_acianthiformis:1,Notylia_albida:1,Notylia_barkeri:1,Notylia_buchtienii:1,Notylia_ecuadorensis:1,Notylia_pittieri:1,Notylia_venezuelana:1,Notyliopsis_beatricis:1,Oberonia_brunoniana:1,Oberonia_caulescens:1,Oberonia_ensiformis:1,Oberonia_equitans:1,Oberonia_falconeri:1,Oberonia_heliophila:1,Oberonia_japonica:1,Oberonia_kwangsiensis:1,Oberonia_mucronata:1,Oberonia_pachyrachis:1,Oberonia_padangensis:1,Oberonia_recurva:1,Oberonia_tenuis:1,Oberonia_wappeana:1,Octomeria_gracilis:1,Odontorrhynchus_variabilis:1,Oeceoclades_bernetii:1,Oeceoclades_maculata:1,Oeceoclades_rauhii:1,Oeceoclades_saundersiana:1,Oeceoclades_ugandae:1,Oeonia_rosea:1,Oestlundia_cyanocolumna:1,Oestlundia_distantiflora:1,Oestlundia_luteorosea:1,Oliveriana_brevilabia:1,Oliveriana_ortizii:1,Omoea_philippinensis:1,Oncidium_alexandrae:1,Oncidium_altissimum:1,Oncidium_andradeanum:1,Oncidium_anthocrene:1,Oncidium_ariasii:1,Oncidium_aristuliferum:1,Oncidium_aspidorhinum:1,Oncidium_astranthum:1,Oncidium_aurarium:1,Oncidium_auriculatoides:1,Oncidium_baueri:1,Oncidium_beyrodtioides:1,Oncidium_blandum:1,Oncidium_boothianum:1,Oncidium_bracteatum:1,Oncidium_brevicornis:1,Oncidium_bryolophotum:1,Oncidium_buchtienoides:1,Oncidium_cariniferum:1,Oncidium_cheirophorum:1,Oncidium_chrysomorphum:1,Oncidium_cinnamomeum:1,Oncidium_cirrhosum:1,Oncidium_constrictum:1,Oncidium_crinitum:1,Oncidium_cristatum:1,Oncidium_crocidipterum:1,Oncidium_cuculligerum:1,Oncidium_cultratum:1,Oncidium_dactyliferum:1,Oncidium_dichromaticum:1,Oncidium_digitoides:1,Oncidium_echinops:1,Oncidium_endocharis:1,Oncidium_ensatum:1,Oncidium_epidendroides:1,Oncidium_estradae:1,Oncidium_exalatum:1,Oncidium_fuscatum:1,Oncidium_ghiesbreghtianum:1,Oncidium_gloriosum:1,Oncidium_gramineum:1,Oncidium_hallii:1,Oncidium_harryanum:1,Oncidium_hastatum:1,Oncidium_hastilabium:1,Oncidium_hauensteinii:1,Oncidium_heteranthum:1,Oncidium_heterodactylum:1,Oncidium_hyphaematicum:1,Oncidium_ibis:1,Oncidium_imitans:1,Oncidium_incurvum:1,Oncidium_iricolor:1,Oncidium_isthmi:1,Oncidium_kegeljani:1,Oncidium_laeve:1,Oncidium_lancifolium:1,Oncidium_lehmannianum:1,Oncidium_lehmannii:1,Oncidium_leleui:1,Oncidium_leucochilum:1,Oncidium_lindleyoides:1,Oncidium_luteopurpureum:1,Oncidium_luteum:1,Oncidium_macrobulbon:1,Oncidium_maculatum:1,Oncidium_manuelariasii:1,Oncidium_minaxoides:1,Oncidium_mirandum:1,Oncidium_morganii:1,Oncidium_multistellare:1,Oncidium_nevadense:1,Oncidium_nobile:1,Oncidium_noezlianum:1,Oncidium_oblongatum:1,Oncidium_obryzatoides:1,Oncidium_obryzatum:1,Oncidium_odoratum:1,Oncidium_oliganthum:1,Oncidium_ornithorhynchum:1,Oncidium_orthotis:1,Oncidium_oxyceras:1,Oncidium_panamense:1,Oncidium_parviflorum:1,Oncidium_peruvianoides:1,Oncidium_picturatissimum:1,Oncidium_poikilostalix:1,Oncidium_polycladium:1,Oncidium_portilloides:1,Oncidium_portmannii:1,Oncidium_povedanum:1,Oncidium_praestanoides:1,Oncidium_reflexum:1,Oncidium_reichenheimii:1,Oncidium_retusum:1,Oncidium_reversoides:1,Oncidium_rhynchanthum:1,Oncidium_schroederianum:1,Oncidium_spectatissimum:1,Oncidium_sphacelatum:1,Oncidium_stenobulbon:1,Oncidium_stenoglossum:1,Oncidium_storkii:1,Oncidium_strictum:1,Oncidium_tenuifolium:1,Oncidium_tenuoides:1,Oncidium_tigroides:1,Oncidium_tipuloides:1,Oncidium_toachicum:1,Oncidium_trinasutum:1,Oncidium_tripudians:1,Oncidium_unguiculatum:1,Oncidium_unguiculoides:1,Oncidium_velleum:1,Oncidium_vulcanicum:1,Oncidium_wallisii:1,Oncidium_warszewiczii:1,Oncidium_weinmannianum:1,Oncidium_wyattianum:1,Oncidium_zelenkoanum:1,Ophrys_apifera:1,Ophrys_fuciflora:1,Ophrys_insectifera:1,Orchis_anthropophora:1,Orchis_mascula:1,Orchis_militaris:1,Orchis_purpurea:1,Orchis_quadripunctata:1,Orchis_simia:1,Oreorchis_foliosa:1,Oreorchis_nana:1,Oreorchis_patens:1,Orleanesia_pleurostachys:1,Ornithidium_aggregatum:1,Ornithidium_canarense:1,Ornithidium_coccineum:1,Ornithidium_donaldeedodii:1,Ornithidium_fulgens:1,Ornithidium_multicaule:1,Ornithidium_serrulatum:1,Ornithidium_sophronitis:1,Ornithocephalus_bicornis:1,Ornithocephalus_cochleariformis:1,Ornithocephalus_dalstroemii:1,Ornithocephalus_dressleri:1,Ornithocephalus_ecuadorensis:1,Ornithocephalus_escobarianus:1,Ornithocephalus_iridifolius:1,Ornithocephalus_myrticola:1,Ornithocephalus_polyodon:1,Ornithocephalus_suarezii:1,Ornithochilus_difformis:1,Ornithochilus_yingjiangensis:1,Orthoceras_strictum:1,Otochilus_albus:1,Otochilus_fusca:1,Otochilus_lancilabius:1,Otoglossum_chiriquense:1,Otoglossum_globuliferum:1,Otoglossum_harlingii:1,Otoglossum_scansor:1,Otostylis_lepida:1,Otostylis_paludosa:1,Oxystophyllum_changjiangense:1,Pabstia_jugosa:1,Pabstia_viridis:1,Pabstiella_aryter:1,Pabstiella_tripterantha:1,Pachites_bodkinii:1,Pachyplectron_arifolium:1,Pachystoma_pubescens:1,Palmorchis_trilobulata:1,Panisea_uniflora:1,Paphinia_cristata:1,Paphinia_neudeckeri:1,Paphinia_seegeri:1,Paphiopedilum_acmodontum:1,Paphiopedilum_adductum:1,Paphiopedilum_appletonianum:1,Paphiopedilum_argus:1,Paphiopedilum_barbatum:1,Paphiopedilum_barbigerum:1,Paphiopedilum_bellatulum:1,Paphiopedilum_bullenianum:1,Paphiopedilum_callosum:1,Paphiopedilum_canhii:1,Paphiopedilum_charlesworthii:1,Paphiopedilum_ciliolare:1,Paphiopedilum_concolor:1,Paphiopedilum_dayanum:1,Paphiopedilum_delenatii:1,Paphiopedilum_dianthum:1,Paphiopedilum_druryi:1,Paphiopedilum_emersonii:1,Paphiopedilum_exul:1,Paphiopedilum_fairrieanum:1,Paphiopedilum_fowliei:1,Paphiopedilum_gigantifolium:1,Paphiopedilum_glanduliferum:1,Paphiopedilum_glaucophyllum:1,Paphiopedilum_godefroyae:1,Paphiopedilum_gratrixianum:1,Paphiopedilum_guangdongense:1,Paphiopedilum_hangianum:1,Paphiopedilum_haynaldianum:1,Paphiopedilum_helenae:1,Paphiopedilum_hennisianum:1,Paphiopedilum_henryanum:1,Paphiopedilum_hirsutissimum:1,Paphiopedilum_hookerae:1,Paphiopedilum_insigne:1,Paphiopedilum_javanicum:1,Paphiopedilum_kolopakingii:1,Paphiopedilum_lawrenceanum:1,Paphiopedilum_liemianum:1,Paphiopedilum_lowii:1,Paphiopedilum_malipoense:1,Paphiopedilum_mastersianum:1,Paphiopedilum_micranthum:1,Paphiopedilum_niveum:1,Paphiopedilum_parishii:1,Paphiopedilum_parnatanum:1,Paphiopedilum_philippinense:1,Paphiopedilum_platyphyllum:1,Paphiopedilum_primulinum:1,Paphiopedilum_purpuratum:1,Paphiopedilum_qingyongii:1,Paphiopedilum_randsii:1,Paphiopedilum_rothschildianum:1,Paphiopedilum_sanderianum:1,Paphiopedilum_sangii:1,Paphiopedilum_schoseri:1,Paphiopedilum_spicerianum:1,Paphiopedilum_stonei:1,Paphiopedilum_sugiyamanum:1,Paphiopedilum_sukhakulii:1,Paphiopedilum_supardii:1,Paphiopedilum_superbiens:1,Paphiopedilum_tigrinum:1,Paphiopedilum_tonsum:1,Paphiopedilum_tranlienianum:1,Paphiopedilum_urbanianum:1,Paphiopedilum_venustum:1,Paphiopedilum_vietnamense:1,Paphiopedilum_villosum:1,Paphiopedilum_violascens:1,Paphiopedilum_wardii:1,Paphiopedilum_wenshanense:1,Paphiopedilum_wilhelminae:1,Paphiopedilum_wilhelminiae:1,Papilionanthe_biswasiana:1,Papilionanthe_hookeriana:1,Papilionanthe_subulata:1,Papilionanthe_teres:1,Papilionanthe_uniflora:1,Paracaleana_nigrita:1,Paradisanthus_micranthus:1,Paraphalaenopsis_labukensis:1,Parapteroceras_elobe:1,Parapteroceras_quisumbingii:1,Pecteilis_gigantea:1,Pecteilis_susannae:1,Pelatantheria_bicuspidata:1,Pelatantheria_ctenoglossum:1,Pelatantheria_insectifera:1,Pelatantheria_rivesii:1,Pelatantheria_scolopendrifolia:1,Pelexia_adnata:1,Pelexia_weberbaueri:1,Pennilabium_struthio:1,Pennilabium_yunnanense:1,Peristeria_elata:1,Peristeria_lindenii:1,Peristylus_coeloceras:1,Peristylus_densus:1,Peristylus_elisabethae:1,Peristylus_forceps:1,Peristylus_nematocaulon:1,Peristylus_plantagineus:1,Pescatoria_cerina:1,Pescatoria_coronaria:1,Pescatoria_ecuadorana:1,Pescatoria_lamellosa:1,Pescatoria_lawrenceana:1,Pescatoria_lehmannii:1,Pescatoria_pulvinaris:1,Phaius_columnaris:1,Phaius_flavus:1,Phaius_hainanensis:1,Phaius_mishmensis:1,Phaius_takeoi:1,Phaius_wallichii:1,Phalaenopsis_amabilis:1,Phalaenopsis_aphrodite:1,Phalaenopsis_bellina:1,Phalaenopsis_chibae:1,Phalaenopsis_deliciosa:1,Phalaenopsis_equestris:1,Phalaenopsis_fasciata:1,Phalaenopsis_lowii:1,Phalaenopsis_lueddemanniana:1,Phalaenopsis_mannii:1,Phalaenopsis_pulcherrima:1,Phalaenopsis_wilsonii:1,Pheladenia_deformis:1,Phloeophila_peperomioides:1,Phloeophila_pleurothallopsis:1,Pholidota_articulata:1,Pholidota_chinensis:1,Pholidota_imbricata:1,Pholidota_longipes:1,Pholidota_pallida:1,Phragmipedium_caricinum:1,Phragmipedium_exstaminodium:1,Phragmipedium_kovachii:1,Phragmipedium_lindleyanum:1,Phragmipedium_longifolium:1,Phragmipedium_pearcei:1,Phragmipedium_schlimii:1,Phreatia_micrantha:1,Phreatia_tahitensis:1,Phymatidium_falcifolium:1,Physoceras_boryanum:1,Pilophyllum_villosum:1,Pinalia_mysorensis:1,Pinalia_spicata:1,Pinalia_stricta:1,Pityphyllum_antioquiense:1,Pityphyllum_pinoides:1,Platanthera_angustata:1,Platanthera_aquilonis:1,Platanthera_bakeriana:1,Platanthera_bhutanica:1,Platanthera_bifolia:1,Platanthera_brevicalcarata:1,Platanthera_chlorantha:1,Platanthera_chorisiana:1,Platanthera_ciliaris:1,Platanthera_clavigera:1,Platanthera_damingshanica:1,Platanthera_dyeriana:1,Platanthera_edgeworthii:1,Platanthera_exelliana:1,Platanthera_fuscescens:1,Platanthera_hologlottis:1,Platanthera_huronensis:1,Platanthera_hyperborea:1,Platanthera_japonica:1,Platanthera_leptocaulon:1,Platanthera_mandarinorum:1,Platanthera_maximowicziana:1,Platanthera_micrantha:1,Platanthera_minutiflora:1,Platanthera_obtusata:1,Platanthera_ophrydioides:1,Platanthera_roseotincta:1,Platanthera_sachalinensis:1,Platanthera_stenantha:1,Platanthera_stenophylla:1,Platanthera_ussuriensis:1,Platylepis_polyadenia:1,Platystele_misera:1,Platystele_propinqua:1,Platystele_stenostachya:1,Platythelys_querceticola:1,Plectorrhiza_brevilabris:1,Plectorrhiza_tridentata:1,Plectrelminthus_caudatus:1,Plectrophora_alata:1,Plectrophora_cultrifolia:1,Plectrophora_triquetra:1,Pleione_albiflora:1,Pleione_chunii:1,Pleione_formosana:1,Pleione_forrestii:1,Pleione_hookeriana:1,Pleione_humilis:1,Pleione_limprichtii:1,Pleione_maculata:1,Pleione_pleionoides:1,Pleione_praecox:1,Pleione_saxicola:1,Pleione_scopulorum:1,Pleione_yunnanensis:1,Pleurothallis_discoidea:1,Pleurothallis_eumecocaulon:1,Pleurothallis_phyllocardia:1,Pleurothallis_ruscifolia:1,Pleurothallopsis_nemorosa:1,Podangis_dactyloceras:1,Podochilus_cultratus:1,Pogonia_japonica:1,Pogonia_minor:1,Pogonia_ophioglossoides:1,Polycycnis_aurita:1,Polycycnis_barbata:1,Polycycnis_gratiosa:1,Polyotidium_huebneri:1,Polystachya_albescens:1,Polystachya_calluniflora:1,Polystachya_concreta:1,Polystachya_foliosa:1,Polystachya_fulvilabia:1,Polystachya_henrici:1,Polystachya_longiscapa:1,Polystachya_melliodora:1,Polystachya_ottoniana:1,Polystachya_paniculata:1,Polystachya_pubescens:1,Polystachya_pyramidalis:1,Pomatocalpa_diffusum:1,Pomatocalpa_kunstleri:1,Pomatocalpa_spicatum:1,Pomatocalpa_undulatum:1,Ponera_exilis:1,Ponera_striata:1,Ponerorchis_chrysea:1,Ponerorchis_chusua:1,Ponerorchis_sichuanica:1,Ponthieva_brittoniae:1,Ponthieva_ephippium:1,Ponthieva_formosa:1,Ponthieva_mandonii:1,Ponthieva_parvula:1,Ponthieva_racemosa:1,Ponthieva_schaffneri:1,Ponthieva_triloba:1,Ponthieva_trilobata:1,Ponthieva_tuerckheimii:1,Ponthieva_villosa:1,Porpax_jerdoniana:1,Porpax_reticulata:1,Porphyrostachys_parviflora:1,Porphyrostachys_pilifera:1,Porroglossum_amethystinum:1,Praecoxanthus_aphyllus:1,Prasophyllum_brevilabre:1,Prescottia_cordifolia:1,Prescottia_oligantha:1,Prescottia_petiolaris:1,Prescottia_stachyodes:1,Pristiglottis_montana:1,Promenaea_ovatiloba:1,Promenaea_stapelioides:1,Promenaea_xanthina:1,Prosthechea_abbreviata:1,Prosthechea_aemula:1,Prosthechea_campylostalix:1,Prosthechea_chacaoensis:1,Prosthechea_chimborazoensis:1,Prosthechea_cochleata:1,Prosthechea_cretacea:1,Prosthechea_fragrans:1,Prosthechea_glauca:1,Prosthechea_ionocentra:1,Prosthechea_ochracea:1,Prosthechea_prismatocarpa:1,Prosthechea_pseudopygmaea:1,Prosthechea_pygmaea:1,Prosthechea_radiata:1,Prosthechea_vitellina:1,Pseuderia_smithiana:1,Pseudolaelia_vellozicola:1,Pseudorchis_albida:1,Pseudovanilla_foliata:1,Pseudovanilla_ponapensis:1,Psychilis_krugii:1,Psychilis_macconnelliae:1,Psychopsis_limminghei:1,Psychopsis_papilio:1,Psychopsis_sanderae:1,Pterichis_acuminata:1,Pterichis_galeata:1,Pterichis_habenarioides:1,Pterichis_triloba:1,Pteroceras_decipiens:1,Pteroceras_muriculatum:1,Pteroceras_pallidum:1,Pteroglossa_roseoalba:1,Pterostemma_antioquiense:1,Pterostylis_baptistii:1,Pterostylis_curta:1,Pterostylis_macrosepala:1,Pterostylis_nutans:1,Pterostylis_oliveri:1,Pterostylis_picta:1,Pterostylis_procera:1,Pterygodium_acutifolium:1,Pterygodium_alatum:1,Pterygodium_caffrum:1,Pterygodium_catholicum:1,Pterygodium_cooperi:1,Pterygodium_cruciferum:1,Pterygodium_hallii:1,Pterygodium_hastatum:1,Pterygodium_inversum:1,Pterygodium_leucanthum:1,Pterygodium_magnum:1,Pterygodium_newdigatae:1,Pterygodium_pentherianum:1,Pterygodium_platypetalum:1,Pterygodium_schelpei:1,Pterygodium_volucris:1,Pyrorchis_nigricans:1,Quisqueya_ekmanii:1,Rangaeris_amaniensis:1,Renanthera_citrina:1,Renanthera_coccinea:1,Renanthera_imschootiana:1,Renanthera_isosepala:1,Renanthera_matutina:1,Renanthera_storiei:1,Restrepia_aristulifera:1,Restrepia_muscifera:1,Restrepia_trichoglossa:1,Restrepiella_ophiocephala:1,Rhetinantha_acuminata:1,Rhetinantha_notylioglossa:1,Rhipidoglossum_kamerunense:1,Rhipidoglossum_rutilum:1,Rhipidoglossum_subsimplex:1,Rhyncholaelia_digbyana:1,Rhyncholaelia_glauca:1,Rhynchostele_bictoniensis:1,Rhynchostele_candidula:1,Rhynchostele_cervantesii:1,Rhynchostele_cordata:1,Rhynchostele_galeottiana:1,Rhynchostele_londesboroughiana:1,Rhynchostele_maculata:1,Rhynchostele_madrensis:1,Rhynchostele_majalis:1,Rhynchostele_pygmaea:1,Rhynchostele_rossii:1,Rhynchostele_stellata:1,Rhynchostele_uroskinneri:1,Rhynchostylis_gigantea:1,Rhynchostylis_retusa:1,Ridleyella_paniculata:1,Rimacola_elliptica:1,Risleya_atropurpurea:1,Robiquetia_bertholdii:1,Robiquetia_spathulata:1,Robiquetia_succisa:1,Rodriguezia_arevaloi:1,Rodriguezia_batemanii:1,Rodriguezia_chasei:1,Rodriguezia_decora:1,Rodriguezia_delcastilloi:1,Rodriguezia_lanceolata:1,Rodriguezia_leeana:1,Rodriguezia_lehmannii:1,Rodriguezia_pulchra:1,Rodriguezia_satipoana:1,Rodriguezia_venusta:1,Rossioglossum_ampliatum:1,Rossioglossum_insleayi:1,Rossioglossum_krameri:1,Rossioglossum_oerstedii:1,Rossioglossum_schlieperianum:1,Rudolfiella_floribunda:1,Saccolabium_pusillum:1,Sacoila_lanceolata:1,Salpistele_adrianae:1,Sarcanthopsis_hansemannii:1,Sarcochilus_chrysanthus:1,Sarcochilus_hartmannii:1,Sarcoglottis_acaulis:1,Sarcoglottis_grandiflora:1,Sarcoglottis_neglecta:1,Sarcoglottis_schaffneri:1,Sarcoglottis_smithii:1,Sarcoglyphis_comberi:1,Sarcoglyphis_smithiana:1,Sarcoglyphis_thailandica:1,Satyrium_aberrans:1,Satyrium_acuminatum:1,Satyrium_amoenum:1,Satyrium_anomalum:1,Satyrium_bicallosum:1,Satyrium_bicorne:1,Satyrium_breve:1,Satyrium_buchananii:1,Satyrium_candidum:1,Satyrium_carneum:1,Satyrium_carsonii:1,Satyrium_chlorocorys:1,Satyrium_comptum:1,Satyrium_coriifolium:1,Satyrium_coriophoroides:1,Satyrium_crassicaule:1,Satyrium_elongatum:1,Satyrium_erectum:1,Satyrium_fimbriatum:1,Satyrium_humile:1,Satyrium_ligulatum:1,Satyrium_longicolle:1,Satyrium_lupulinum:1,Satyrium_macrophyllum:1,Satyrium_membranaceum:1,Satyrium_microcorys:1,Satyrium_microrrhynchum:1,Satyrium_monadenum:1,Satyrium_muticum:1,Satyrium_neglectum:1,Satyrium_nepalense:1,Satyrium_odorum:1,Satyrium_oliganthum:1,Satyrium_orbiculare:1,Satyrium_outeniquense:1,Satyrium_pallens:1,Satyrium_parviflorum:1,Satyrium_princeae:1,Satyrium_princeps:1,Satyrium_pumilum:1,Satyrium_pygmaeum:1,Satyrium_retusum:1,Satyrium_rhynchanthoides:1,Satyrium_rhynchanthum:1,Satyrium_riparium:1,Satyrium_rupestre:1,Satyrium_shirense:1,Satyrium_sphaeranthum:1,Satyrium_trinerve:1,Satyrium_volkensii:1,Satyrium_yunnanense:1,Saundersia_paniculata:1,Sauroglossum_aurantiacum:1,Sauroglossum_corymbosum:1,Sauvetrea_chicana:1,Sauvetrea_laevilabris:1,Scaphosepalum_gibberosum:1,Scaphosepalum_ursinum:1,Scaphyglottis_acostae:1,Scaphyglottis_aurea:1,Scaphyglottis_behrii:1,Scaphyglottis_bicallosa:1,Scaphyglottis_bidentata:1,Scaphyglottis_bifida:1,Scaphyglottis_bilineata:1,Scaphyglottis_boliviensis:1,Scaphyglottis_chlorantha:1,Scaphyglottis_clavata:1,Scaphyglottis_confusa:1,Scaphyglottis_corallorrhiza:1,Scaphyglottis_coriacea:1,Scaphyglottis_cuniculata:1,Scaphyglottis_densa:1,Scaphyglottis_fusiformis:1,Scaphyglottis_geminata:1,Scaphyglottis_gentryi:1,Scaphyglottis_gigantea:1,Scaphyglottis_graminifolia:1,Scaphyglottis_imbricata:1,Scaphyglottis_jimenezii:1,Scaphyglottis_leucantha:1,Scaphyglottis_lindeniana:1,Scaphyglottis_longicaulis:1,Scaphyglottis_mesocopis:1,Scaphyglottis_micrantha:1,Scaphyglottis_minutiflora:1,Scaphyglottis_modesta:1,Scaphyglottis_pachybulbon:1,Scaphyglottis_prolifera:1,Scaphyglottis_pulchella:1,Scaphyglottis_punctulata:1,Scaphyglottis_robusta:1,Scaphyglottis_sigmoidea:1,Scaphyglottis_spathulata:1,Scaphyglottis_stellata:1,Scaphyglottis_subulata:1,Scaphyglottis_tenella:1,Scaphyglottis_violacea:1,Schiedeella_crenulata:1,Schiedeella_faucisanguinea:1,Schiedeella_llaveana:1,Schizochilus_flexuosus:1,Schoenorchis_fragrans:1,Schoenorchis_gemmata:1,Schoenorchis_micrantha:1,Schoenorchis_paniculata:1,Schoenorchis_seidenfadenii:1,Schoenorchis_tixieri:1,Schoenorchis_vanoverberghii:1,Schomburgkia_lueddemannii:1,Schunkea_vierlingii:1,Scuticaria_hadwenii:1,Scuticaria_salesiana:1,Sedirea_japonica:1,Sedirea_subparishii:1,Seegeriella_pinifolia:1,Seidenfadenia_mitrata:1,Selenipedium_aequinoctiale:1,Selenipedium_chica:1,Serapias_cordigera:1,Serapias_lingua:1,Sievekingia_colombiana:1,Sievekingia_herrenhusana:1,Sievekingia_reichenbachiana:1,Sievekingia_suavis:1,Sirhookera_lanceolata:1,Sirindhornia_pulchella:1,Skeptrostachys_balanophorostachya:1,Smithorchis_calceoliformis:1,Smitinandia_helferi:1,Smitinandia_micrantha:1,Sobralia_altissima:1,Sobralia_andreae:1,Sobralia_atropubescens:1,Sobralia_bimaculata:1,Sobralia_candida:1,Sobralia_crispissima:1,Sobralia_decora:1,Sobralia_dichotoma:1,Sobralia_dorbignyana:1,Sobralia_ecuadorana:1,Sobralia_fimbriata:1,Sobralia_fragrans:1,Sobralia_gentryi:1,Sobralia_gloriana:1,Sobralia_hirtzii:1,Sobralia_kermesina:1,Sobralia_klotzscheana:1,Sobralia_lindleyana:1,Sobralia_macrantha:1,Sobralia_macrophylla:1,Sobralia_mucronata:1,Sobralia_portillae:1,Sobralia_powellii:1,Sobralia_pulcherrima:1,Sobralia_rosea:1,Sobralia_virginalis:1,Sobralia_xantholeuca:1,Sobralia_yauaperyensis:1,Solenangis_clavata:1,Solenangis_wakefieldii:1,Solenidium_lunatum:1,Solenidium_portillae:1,Soterosanthus_shepheardii:1,Sotoa_confusa:1,Spathoglottis_affinis:1,Spathoglottis_gracilis:1,Spathoglottis_kimballiana:1,Spathoglottis_microchilina:1,Spathoglottis_pacifica:1,Spathoglottis_plicata:1,Spathoglottis_unguiculata:1,Spathoglottis_vanoverberghii:1,Specklinia_acrisepala:1,Specklinia_costaricensis:1,Specklinia_endotrachys:1,Specklinia_microphylla:1,Sphyrarhynchus_schliebenii:1,Spiculaea_ciliata:1,Spiranthes_aestivalis:1,Spiranthes_brevilabris:1,Spiranthes_casei:1,Spiranthes_cernua:1,Spiranthes_delitescens:1,Spiranthes_diluvialis:1,Spiranthes_eatonii:1,Spiranthes_infernalis:1,Spiranthes_lacera:1,Spiranthes_laciniata:1,Spiranthes_longilabris:1,Spiranthes_lucida:1,Spiranthes_magnicamporum:1,Spiranthes_nebulorum:1,Spiranthes_ochroleuca:1,Spiranthes_odorata:1,Spiranthes_ovalis:1,Spiranthes_parksii:1,Spiranthes_porrifolia:1,Spiranthes_praecox:1,Spiranthes_romanzoffiana:1,Spiranthes_sinensis:1,Spiranthes_spiralis:1,Spiranthes_stellata:1,Spiranthes_sylvatica:1,Spiranthes_torta:1,Spiranthes_tuberosa:1,Spiranthes_vernalis:1,Stanhopea_anfracta:1,Stanhopea_annulata:1,Stanhopea_cirrhata:1,Stanhopea_ecornuta:1,Stanhopea_insignis:1,Stanhopea_jenischiana:1,Stanhopea_oculata:1,Stanhopea_pulla:1,Stanhopea_ruckeri:1,Stanhopea_saccata:1,Stanhopea_tigrina:1,Stanhopea_wardii:1,Staurochilus_ionosmus:1,Staurochilus_luchuensis:1,Stelis_alajuelensis:1,Stelis_alta:1,Stelis_argentata:1,Stelis_brunnea:1,Stelis_carnosilabia:1,Stelis_carpinterae:1,Stelis_convallaria:1,Stelis_despectans:1,Stelis_dracontea:1,Stelis_dressleri:1,Stelis_gelida:1,Stelis_harlingii:1,Stelis_immersa:1,Stelis_janetiae:1,Stelis_kareniae:1,Stelis_listerophora:1,Stelis_megachlamys:1,Stelis_microchila:1,Stelis_mystax:1,Stelis_nigriflora:1,Stelis_pachyglossa:1,Stelis_papillifera:1,Stelis_pilosa:1,Stelis_pompalis:1,Stelis_pulchella:1,Stelis_punctulata:1,Stelis_quadrifida:1,Stelis_restrepioides:1,Stelis_rubens:1,Stelis_velaticaulis:1,Stenia_bismarckii:1,Stenia_calceolaris:1,Stenia_glatzii:1,Stenia_pallida:1,Stenia_saccata:1,Stenoglottis_longifolia:1,Stenoglottis_woodii:1,Stenoptera_acuta:1,Stenoptera_ecuadorana:1,Stenorrhynchos_speciosum:1,Stenorrhynchos_vaginatum:1,Stenotyla_lankesteriana:1,Stenotyla_lendyana:1,Stenotyla_picta:1,Stereochilus_brevirachis:1,Stereochilus_dalatensis:1,Steveniella_satyrioides:1,Stichorkis_gibbosa:1,Stigmatodactylus_sikokianus:1,Sudamerlycaste_fimbriata:1,Sutrina_garayi:1,Svenkoeltzia_congestiflora:1,Systeloglossum_acuminatum:1,Systeloglossum_bennettii:1,Systeloglossum_costaricense:1,Taeniophyllum_glandulosum:1,Tainia_cordifolia:1,Tainia_dunnii:1,Tainia_latifolia:1,Tainia_minor:1,Tainia_papuana:1,Tainia_paucifolia:1,Telipogon_acicularis:1,Telipogon_ampliflorus:1,Telipogon_ariasii:1,Telipogon_barbozae:1,Telipogon_biolleyi:1,Telipogon_bombiformis:1,Telipogon_bullpenensis:1,Telipogon_butcheri:1,Telipogon_caulescens:1,Telipogon_chiriquensis:1,Telipogon_dalstromii:1,Telipogon_glicensteinii:1,Telipogon_griesbeckii:1,Telipogon_hartwegii:1,Telipogon_hystrix:1,Telipogon_klotzscheanus:1,Telipogon_maduroi:1,Telipogon_medusae:1,Telipogon_monteverdensis:1,Telipogon_monticola:1,Telipogon_nervosus:1,Telipogon_obovatus:1,Telipogon_olmosii:1,Telipogon_panamensis:1,Telipogon_personatus:1,Telipogon_pogonostalix:1,Telipogon_pulcher:1,Telipogon_seibertii:1,Telipogon_smaragdinus:1,Telipogon_urceolatus:1,Telipogon_venustus:1,Tetramicra_elegans:1,Thaia_saprophytica:1,Thecostele_alata:1,Thelasis_carinata:1,Thelymitra_campanulata:1,Thelymitra_carnea:1,Thelymitra_ixioides:1,Thrixspermum_amplexicaule:1,Thrixspermum_annamense:1,Thrixspermum_centipeda:1,Thrixspermum_formosanum:1,Thrixspermum_japonicum:1,Thrixspermum_laurisilvaticum:1,Thrixspermum_saruwatarii:1,Thrixspermum_subulatum:1,Thrixspermum_tsii:1,Thunia_alba:1,Thysanoglossa_jordanensis:1,Tipularia_discolor:1,Tipularia_japonica:1,Tolumnia_arizajuliana:1,Tolumnia_calochila:1,Tolumnia_compressicaulis:1,Tolumnia_gauntlettii:1,Tolumnia_guianensis:1,Tolumnia_guibertiana:1,Tolumnia_gundlachii:1,Tolumnia_haitiensis:1,Tolumnia_hawkesiana:1,Tolumnia_henekenii:1,Tolumnia_leiboldii:1,Tolumnia_prionochila:1,Tolumnia_pulchella:1,Tolumnia_quadriloba:1,Tolumnia_scandens:1,Tolumnia_sylvestris:1,Tolumnia_triquetra:1,Tolumnia_tuerckheimii:1,Tolumnia_urophylla:1,Tolumnia_variegata:1,Trevoria_escobariana:1,Trevoria_zahlbruckneriana:1,Trias_intermedia:1,Trichocentrum_ascendens:1,Trichocentrum_bicallosum:1,Trichocentrum_carthagenense:1,Trichocentrum_cebolletum:1,Trichocentrum_cymbiglossum:1,Trichocentrum_jonesianum:1,Trichocentrum_lanceanum:1,Trichocentrum_margalefii:1,Trichocentrum_morenoi:1,Trichocentrum_nanum:1,Trichocentrum_panduratum:1,Trichocentrum_pfavii:1,Trichocentrum_pulchrum:1,Trichocentrum_stipitatum:1,Trichocentrum_tigrinum:1,Trichocentrum_wittii:1,Trichoceros_antennifer:1,Trichoceros_muralis:1,Trichoglottis_bipunctata:1,Trichoglottis_cirrhifera:1,Trichoglottis_latisepala:1,Trichopilia_fragrans:1,Trichopilia_laxa:1,Trichopilia_leucoxantha:1,Trichopilia_maculata:1,Trichopilia_marginata:1,Trichopilia_suavis:1,Trichopilia_subulata:1,Trichopilia_tortilis:1,Trichopilia_turialbae:1,Trichosalpinx_berlineri:1,Trichosalpinx_blaisdellii:1,Trichosalpinx_egleri:1,Trichosalpinx_orbicularis:1,Trichotosia_ferox:1,Tridactyle_bicaudata:1,Tridactyle_crassifolia:1,Tridactyle_filifolia:1,Tridactyle_furcistipes:1,Tridactyle_scottellii:1,Tridactyle_tanneri:1,Trigonidium_acuminatum:1,Trigonidium_egertonianum:1,Trigonidium_insigne:1,Trigonidium_obtusum:1,Trigonidium_riopalenquense:1,Trigonidium_turbinatum:1,Triphora_trianthophora:1,Trisetella_scobina:1,Trisetella_triglochin:1,Trizeuxis_falcata:1,Tropidia_effusa:1,Tylostigma_perrieri:1,Uncifera_acuminata:1,Vanda_alpina:1,Vanda_arcuata:1,Vanda_bensonii:1,Vanda_brunnea:1,Vanda_celebica:1,Vanda_coerulea:1,Vanda_coerulescens:1,Vanda_concolor:1,Vanda_cristata:1,Vanda_dearei:1,Vanda_denisoniana:1,Vanda_devoogtii:1,Vanda_flabellata:1,Vanda_furva:1,Vanda_hastifera:1,Vanda_helvola:1,Vanda_hindsii:1,Vanda_insignis:1,Vanda_jennae:1,Vanda_lamellata:1,Vanda_lilacina:1,Vanda_limbata:1,Vanda_liouvillei:1,Vanda_luzonica:1,Vanda_merrillii:1,Vanda_metusalae:1,Vanda_nana:1,Vanda_pumila:1,Vanda_roeblingiana:1,Vanda_spathulata:1,Vanda_stangeana:1,Vanda_subconcolor:1,Vanda_sumatrana:1,Vanda_tessellata:1,Vanda_testacea:1,Vanda_tricolor:1,Vanda_ustii:1,Vandopsis_gigantea:1,Vandopsis_lissochiloides:1,Vandopsis_undulata:1,Vanilla_africana:1,Vanilla_albida:1,Vanilla_aphylla:1,Vanilla_bahiana:1,Vanilla_chamissonis:1,Vanilla_dilloniana:1,Vanilla_edwallii:1,Vanilla_humblotii:1,Vanilla_imperialis:1,Vanilla_inodora:1,Vanilla_madagascariensis:1,Vanilla_odorata:1,Vanilla_palmarum:1,Vanilla_phalaenopsis:1,Vanilla_planifolia:1,Vanilla_pompona:1,Vanilla_roscheri:1,Vanilla_tahitensis:1,Vargasiella_peruviana:1,Vasqueziella_boliviana:1,Ventricularia_tenuicaulis:1,Vitekorchis_excavata:1,Vitekorchis_lucasiana:1,Vrydagzynea_lancifolia:1,Warczewiczella_discolor:1,Warczewiczella_guianensis:1,Warczewiczella_lipscombiae:1,Warczewiczella_wailesiana:1,Warmingia_eugenii:1,Warmingia_zamorana:1,Warrea_warreana:1,Warreopsis_colorata:1,Warreopsis_pardina:1,Wullschlaegelia_aphylla:1,Xerorchis_amazonica:1,Xylobium_colleyi:1,Xylobium_elongatum:1,Xylobium_leontoglossum:1,Xylobium_squalens:1,Xylobium_zarumense:1,Ypsilopus_longifolius:1,Ypsilopus_viridiflorus:1,Zelenkoa_onusta:1,Zeuxine_gracilis:1,Zeuxine_nervosa:1,Zeuxine_strateumatica:1,Zootrophion_dayanum:1,Zygopetalum_maculatum:1,Zygopetalum_maxillare:1,Zygosepalum_labiosum:1,Zygosepalum_tatei:1,Zygostates_alleniana:1,Zygostates_apiculata:1,Zygostates_grandiflora:1,Zygostates_lunata:1,Zygostates_obliqua:1,Zygostates_pellucida:1):1,Lanaria_lanata:1,(Ixiolirion_songaricum:1,Ixiolirion_tataricum:1):1,(Alophia_silvestris:1,Alophia_veracruzana:1,Aristea_glauca:1,Aristea_monticola:1,Babiana_ambigua:1,Babiana_angustifolia:1,Babiana_arenicola:1,Babiana_attenuata:1,Babiana_auriculata:1,Babiana_avicularis:1,Babiana_bainesii:1,Babiana_blanda:1,Babiana_carminea:1,Babiana_cedarbergensis:1,Babiana_cinnamomea:1,Babiana_confusa:1,Babiana_crispa:1,Babiana_cuneata:1,Babiana_curviscapa:1,Babiana_dregei:1,Babiana_ecklonii:1,Babiana_engysiphon:1,Babiana_fimbriata:1,Babiana_flabellifolia:1,Babiana_fourcadei:1,Babiana_fragrans:1,Babiana_framesii:1,Babiana_geniculata:1,Babiana_grandiflora:1,Babiana_hirsuta:1,Babiana_horizontalis:1,Babiana_inclinata:1,Babiana_karooica:1,Babiana_lanata:1,Babiana_latifolia:1,Babiana_leipoldtii:1,Babiana_lineolata:1,Babiana_lobata:1,Babiana_melanops:1,Babiana_minuta:1,Babiana_montana:1,Babiana_mucronata:1,Babiana_nana:1,Babiana_noctiflora:1,Babiana_odorata:1,Babiana_papyracea:1,Babiana_patersoniae:1,Babiana_patula:1,Babiana_pauciflora:1,Babiana_petiolata:1,Babiana_pilosa:1,Babiana_planifolia:1,Babiana_praemorsa:1,Babiana_pubescens:1,Babiana_purpurea:1,Babiana_pygmaea:1,Babiana_radiata:1,Babiana_regia:1,Babiana_rigidifolia:1,Babiana_ringens:1,Babiana_rubella:1,Babiana_rubrocyanea:1,Babiana_salteri:1,Babiana_sambucina:1,Babiana_scabrifolia:1,Babiana_scariosa:1,Babiana_secunda:1,Babiana_sinuata:1,Babiana_spathacea:1,Babiana_spiralis:1,Babiana_striata:1,Babiana_stricta:1,Babiana_symmetrantha:1,Babiana_tanquana:1,Babiana_torta:1,Babiana_tritonioides:1,Babiana_tubulosa:1,Babiana_unguiculata:1,Babiana_vanzijliae:1,Babiana_villosa:1,Babiana_villosula:1,Babiana_virescens:1,Babiana_virginea:1,Bobartia_gladiata:1,Calydorea_alba:1,Calydorea_approximata:1,Calydorea_azurea:1,Calydorea_basaltica:1,Calydorea_campestris:1,Calydorea_crocoides:1,Calydorea_longipes:1,Calydorea_minima:1,Calydorea_pallens:1,Calydorea_undulata:1,Calydorea_xyphioides:1,Cardenanthus_vargasii:1,Chasmanthe_aethiopica:1,Chasmanthe_floribunda:1,Cipura_campanulata:1,Cipura_paludosa:1,Cobana_guatemalensis:1,Crocosmia_mathewsiana:1,Crocus_abantensis:1,Crocus_adanensis:1,Crocus_aerius:1,Crocus_alatavicus:1,Crocus_aleppicus:1,Crocus_almehensis:1,Crocus_ancyrensis:1,Crocus_angustifolius:1,Crocus_antalyensis:1,Crocus_asumaniae:1,Crocus_autranii:1,Crocus_banaticus:1,Crocus_baytopiorum:1,Crocus_boryi:1,Crocus_boulosii:1,Crocus_cambessedesii:1,Crocus_candidus:1,Crocus_carpetanus:1,Crocus_cartwrightianus:1,Crocus_caspius:1,Crocus_chrysanthus:1,Crocus_corsicus:1,Crocus_cvijicii:1,Crocus_cyprius:1,Crocus_dalmaticus:1,Crocus_danfordiae:1,Crocus_etruscus:1,Crocus_flavus:1,Crocus_fleischeri:1,Crocus_gargaricus:1,Crocus_gilanicus:1,Crocus_goulimyi:1,Crocus_graveolens:1,Crocus_hadriaticus:1,Crocus_hermoneus:1,Crocus_hyemalis:1,Crocus_ilvensis:1,Crocus_imperati:1,Crocus_karduchorum:1,Crocus_kerndorffiorum:1,Crocus_korolkowii:1,Crocus_kosaninii:1,Crocus_kotschyanus:1,Crocus_laevigatus:1,Crocus_leichtlinii:1,Crocus_ligusticus:1,Crocus_longiflorus:1,Crocus_malyi:1,Crocus_mathewii:1,Crocus_michelsonii:1,Crocus_minimus:1,Crocus_moabiticus:1,Crocus_nerimaniae:1,Crocus_nevadensis:1,Crocus_niveus:1,Crocus_nudiflorus:1,Crocus_ochroleucus:1,Crocus_olivieri:1,Crocus_oreocreticus:1,Crocus_pallasii:1,Crocus_paschei:1,Crocus_pelistericus:1,Crocus_pestalozzae:1,Crocus_pulchellus:1,Crocus_reticulatus:1,Crocus_robertianus:1,Crocus_rujanensis:1,Crocus_sativus:1,Crocus_scardicus:1,Crocus_scharojanii:1,Crocus_serotinus:1,Crocus_sieberi:1,Crocus_sieheanus:1,Crocus_speciosus:1,Crocus_thomasii:1,Crocus_tommasinianus:1,Crocus_tournefortii:1,Crocus_vallicola:1,Crocus_veluchensis:1,Crocus_veneris:1,Crocus_vernus:1,Crocus_versicolor:1,Crocus_vitellinus:1,Cypella_aquatilis:1,Cypella_hauthalii:1,Cypella_herbertii:1,Cypella_osteniana:1,Cypella_pusilla:1,Devia_xeromorpha:1,Dierama_robustum:1,Dietes_grandiflora:1,Dietes_robinsoniana:1,Duthiastrum_linifolium:1,Eleutherine_bulbosa:1,Eleutherine_latifolia:1,Ennealophus_euryandrus:1,Ferraria_crispa:1,Ferraria_uncinata:1,Freesia_alba:1,Freesia_laxa:1,Gelasine_coerulea:1,Gelasine_elongata:1,Geosiris_aphylla:1,Gladiolus_abbreviatus:1,Gladiolus_acuminatus:1,Gladiolus_aequinoctialis:1,Gladiolus_alatus:1,Gladiolus_albens:1,Gladiolus_anatolicus:1,Gladiolus_angustus:1,Gladiolus_appendiculatus:1,Gladiolus_aquamontanus:1,Gladiolus_arcuatus:1,Gladiolus_atroviolaceus:1,Gladiolus_aurantiacus:1,Gladiolus_bilineatus:1,Gladiolus_blommesteinii:1,Gladiolus_bonaespei:1,Gladiolus_brevifolius:1,Gladiolus_brevitubus:1,Gladiolus_buckerveldii:1,Gladiolus_bullatus:1,Gladiolus_caeruleus:1,Gladiolus_calcaratus:1,Gladiolus_candidus:1,Gladiolus_carinatus:1,Gladiolus_carmineus:1,Gladiolus_caryophyllaceus:1,Gladiolus_caucasicus:1,Gladiolus_ceresianus:1,Gladiolus_communis:1,Gladiolus_comptonii:1,Gladiolus_crassifolius:1,Gladiolus_cruentus:1,Gladiolus_cunonius:1,Gladiolus_cylindraceus:1,Gladiolus_dalenii:1,Gladiolus_debilis:1,Gladiolus_decoratus:1,Gladiolus_densiflorus:1,Gladiolus_deserticola:1,Gladiolus_dolomiticus:1,Gladiolus_ecklonii:1,Gladiolus_elliotii:1,Gladiolus_emiliae:1,Gladiolus_engysiphon:1,Gladiolus_equitans:1,Gladiolus_erectiflorus:1,Gladiolus_exiguus:1,Gladiolus_exilis:1,Gladiolus_ferrugineus:1,Gladiolus_flanaganii:1,Gladiolus_floribundus:1,Gladiolus_fourcadei:1,Gladiolus_geardii:1,Gladiolus_gracilis:1,Gladiolus_grandiflorus:1,Gladiolus_gregarius:1,Gladiolus_griseus:1,Gladiolus_gueinzii:1,Gladiolus_guthriei:1,Gladiolus_hirsutus:1,Gladiolus_hollandii:1,Gladiolus_horombensis:1,Gladiolus_huttonii:1,Gladiolus_hyalinus:1,Gladiolus_illyricus:1,Gladiolus_imbricatus:1,Gladiolus_inandensis:1,Gladiolus_inflatus:1,Gladiolus_inflexus:1,Gladiolus_insolens:1,Gladiolus_involutus:1,Gladiolus_italicus:1,Gladiolus_jonquilodorus:1,Gladiolus_kamiesbergensis:1,Gladiolus_lapeirousioides:1,Gladiolus_liliaceus:1,Gladiolus_longicollis:1,Gladiolus_loteniensis:1,Gladiolus_macneilii:1,Gladiolus_maculatus:1,Gladiolus_malvinus:1,Gladiolus_marlothii:1,Gladiolus_martleyi:1,Gladiolus_meliusculus:1,Gladiolus_meridionalis:1,Gladiolus_microcarpus:1,Gladiolus_miniatus:1,Gladiolus_monticola:1,Gladiolus_mostertiae:1,Gladiolus_nerineoides:1,Gladiolus_oatesii:1,Gladiolus_ochroleucus:1,Gladiolus_orchidiflorus:1,Gladiolus_oreocharis:1,Gladiolus_ornatus:1,Gladiolus_overbergensis:1,Gladiolus_papilio:1,Gladiolus_pardalinus:1,Gladiolus_parvulus:1,Gladiolus_pavonia:1,Gladiolus_permeabilis:1,Gladiolus_pretoriensis:1,Gladiolus_priorii:1,Gladiolus_pritzelii:1,Gladiolus_pulcherrimus:1,Gladiolus_quadrangularis:1,Gladiolus_quadrangulus:1,Gladiolus_recurvus:1,Gladiolus_reginae:1,Gladiolus_robiliartianus:1,Gladiolus_rogersii:1,Gladiolus_rudis:1,Gladiolus_rufomarginatus:1,Gladiolus_saccatus:1,Gladiolus_salteri:1,Gladiolus_saundersii:1,Gladiolus_scullyi:1,Gladiolus_sericeovillosus:1,Gladiolus_serpenticola:1,Gladiolus_speciosus:1,Gladiolus_splendens:1,Gladiolus_stefaniae:1,Gladiolus_stellatus:1,Gladiolus_subcaeruleus:1,Gladiolus_teretifolius:1,Gladiolus_trichonemifolius:1,Gladiolus_triphyllus:1,Gladiolus_tristis:1,Gladiolus_undulatus:1,Gladiolus_uysiae:1,Gladiolus_vaginatus:1,Gladiolus_vandermerwei:1,Gladiolus_variegatus:1,Gladiolus_varius:1,Gladiolus_venustus:1,Gladiolus_vigilans:1,Gladiolus_vinosomaculatus:1,Gladiolus_virescens:1,Gladiolus_virgatus:1,Gladiolus_viridiflorus:1,Gladiolus_watsonioides:1,Gladiolus_wilsonii:1,Gladiolus_woodii:1,Herbertia_darwinii:1,Herbertia_lahue:1,Herbertia_pulchella:1,Herbertia_quareimana:1,Herbertia_tigridioides:1,Herbertia_zebrina:1,Hesperantha_pseudopilosa:1,Hesperoxiphion_peruvianum:1,Iris_aitchisonii:1,Iris_alberti:1,Iris_albomarginata:1,Iris_alexeenkoi:1,Iris_anguifuga:1,Iris_aphylla:1,Iris_atropatana:1,Iris_atropurpurea:1,Iris_aucheri:1,Iris_auranitica:1,Iris_barbatula:1,Iris_barnumiae:1,Iris_bicapitata:1,Iris_bismarckiana:1,Iris_bloudowii:1,Iris_boissieri:1,Iris_bostrensis:1,Iris_bracteata:1,Iris_brevicaulis:1,Iris_bucharica:1,Iris_bulleyana:1,Iris_capnoides:1,Iris_caucasica:1,Iris_chrysographes:1,Iris_chrysophylla:1,Iris_clarkei:1,Iris_colchica:1,Iris_collettii:1,Iris_confusa:1,Iris_cristata:1,Iris_cycloglossa:1,Iris_damascena:1,Iris_darwasica:1,Iris_decora:1,Iris_delavayi:1,Iris_dichotoma:1,Iris_domestica:1,Iris_douglasiana:1,Iris_edomensis:1,Iris_ensata:1,Iris_fernaldii:1,Iris_filifolia:1,Iris_foetidissima:1,Iris_forrestii:1,Iris_fosteriana:1,Iris_fulva:1,Iris_gatesii:1,Iris_germanica:1,Iris_goniocarpa:1,Iris_gracilipes:1,Iris_graeberiana:1,Iris_graminea:1,Iris_hartwegii:1,Iris_haynei:1,Iris_henryi:1,Iris_hermona:1,Iris_hexagona:1,Iris_hippolyti:1,Iris_histrio:1,Iris_hoogiana:1,Iris_hookeriana:1,Iris_humilis:1,Iris_hymenospatha:1,Iris_innominata:1,Iris_japonica:1,Iris_kemaonensis:1,Iris_kirkwoodiae:1,Iris_kolpakowskiana:1,Iris_kopetdagensis:1,Iris_koreana:1,Iris_kuschakewiczii:1,Iris_lactea:1,Iris_lacustris:1,Iris_laevigata:1,Iris_lazica:1,Iris_leptorrhiza:1,Iris_linifolia:1,Iris_loczyi:1,Iris_longipetala:1,Iris_longiscapa:1,Iris_macrosiphon:1,Iris_magnifica:1,Iris_mandshurica:1,Iris_maracandica:1,Iris_mariae:1,Iris_microglossa:1,Iris_milesii:1,Iris_minutoaurea:1,Iris_missouriensis:1,Iris_munzii:1,Iris_narbutii:1,Iris_narynensis:1,Iris_nectarifera:1,Iris_nezahatiae:1,Iris_nicolai:1,Iris_nigricans:1,Iris_nusairiensis:1,Iris_odaesanensis:1,Iris_orchioides:1,Iris_pallida:1,Iris_pamphylica:1,Iris_parvula:1,Iris_persica:1,Iris_planifolia:1,Iris_popovii:1,Iris_postii:1,Iris_potaninii:1,Iris_prismatica:1,Iris_proantha:1,Iris_pseudacorus:1,Iris_pseudocapnoides:1,Iris_pseudocaucasica:1,Iris_pumila:1,Iris_purdyi:1,Iris_purpureobractea:1,Iris_reticulata:1,Iris_rosenbachiana:1,Iris_rossii:1,Iris_ruthenica:1,Iris_sanguinea:1,Iris_sari:1,Iris_scariosa:1,Iris_setosa:1,Iris_sibirica:1,Iris_songarica:1,Iris_speculatrix:1,Iris_sprengeri:1,Iris_spuria:1,Iris_staintonii:1,Iris_stocksii:1,Iris_stolonifera:1,Iris_subdecolorata:1,Iris_subdichotoma:1,Iris_svetlanae:1,Iris_swensoniana:1,Iris_tadshikorum:1,Iris_taochia:1,Iris_tectorum:1,Iris_tenax:1,Iris_tenuifolia:1,Iris_tenuis:1,Iris_tenuissima:1,Iris_thompsonii:1,Iris_tigridia:1,Iris_tridentata:1,Iris_tubergeniana:1,Iris_tuberosa:1,Iris_typhifolia:1,Iris_unguicularis:1,Iris_uniflora:1,Iris_ventricosa:1,Iris_verna:1,Iris_versicolor:1,Iris_vicaria:1,Iris_virginica:1,Iris_warleyensis:1,Iris_wattii:1,Iris_willmottiana:1,Iris_wilsonii:1,Iris_winogradowii:1,Iris_xiphium:1,Iris_zaprjagajevii:1,Isophysis_tasmanica:1,Ixia_latifolia:1,Ixia_paniculata:1,Kelissa_brasiliensis:1,Klattia_flava:1,Lapeirousia_abyssinica:1,Lapeirousia_anceps:1,Lapeirousia_arenicola:1,Lapeirousia_avasmontana:1,Lapeirousia_azurea:1,Lapeirousia_barklyi:1,Lapeirousia_coerulea:1,Lapeirousia_corymbosa:1,Lapeirousia_divaricata:1,Lapeirousia_dolomitica:1,Lapeirousia_erythrantha:1,Lapeirousia_exilis:1,Lapeirousia_fabricii:1,Lapeirousia_falcata:1,Lapeirousia_fastigiata:1,Lapeirousia_jacquinii:1,Lapeirousia_kamiesmontana:1,Lapeirousia_littoralis:1,Lapeirousia_macrospatha:1,Lapeirousia_micrantha:1,Lapeirousia_neglecta:1,Lapeirousia_odoratissima:1,Lapeirousia_oreogena:1,Lapeirousia_otaviensis:1,Lapeirousia_plicata:1,Lapeirousia_pyramidalis:1,Lapeirousia_rivularis:1,Lapeirousia_sandersonii:1,Lapeirousia_schimperi:1,Lapeirousia_silenoides:1,Lapeirousia_simulans:1,Lapeirousia_spinosa:1,Lapeirousia_tenuis:1,Lapeirousia_verecunda:1,Lapeirousia_violacea:1,Larentia_mexicana:1,Libertia_chilensis:1,Libertia_ixioides:1,Libertia_sessiliflora:1,Melasphaerula_ramosa:1,Micranthus_junceus:1,Moraea_albicuspa:1,Moraea_albiflora:1,Moraea_algoensis:1,Moraea_alpina:1,Moraea_alticola:1,Moraea_angulata:1,Moraea_angusta:1,Moraea_anomala:1,Moraea_ardesiaca:1,Moraea_aristata:1,Moraea_aspera:1,Moraea_atropunctata:1,Moraea_australis:1,Moraea_autumnalis:1,Moraea_barkerae:1,Moraea_barnardiella:1,Moraea_barnardii:1,Moraea_bella:1,Moraea_bellendenii:1,Moraea_bifida:1,Moraea_bipartita:1,Moraea_bituminosa:1,Moraea_bolusii:1,Moraea_brachygyne:1,Moraea_brevistyla:1,Moraea_brevituba:1,Moraea_bulbillifera:1,Moraea_caeca:1,Moraea_calcicola:1,Moraea_callista:1,Moraea_cantharophila:1,Moraea_carsonii:1,Moraea_ciliata:1,Moraea_citrina:1,Moraea_collina:1,Moraea_comptonii:1,Moraea_contorta:1,Moraea_cookii:1,Moraea_cooperi:1,Moraea_deltoidea:1,Moraea_demissa:1,Moraea_deserticola:1,Moraea_dracomontana:1,Moraea_elegans:1,Moraea_elliotii:1,Moraea_elsiae:1,Moraea_exiliflora:1,Moraea_falcifolia:1,Moraea_fenestrata:1,Moraea_flavescens:1,Moraea_fragrans:1,Moraea_fugacissima:1,Moraea_fugax:1,Moraea_fuscomontana:1,Moraea_galaxia:1,Moraea_galpinii:1,Moraea_garipensis:1,Moraea_gawleri:1,Moraea_gigandra:1,Moraea_gracilenta:1,Moraea_graniticola:1,Moraea_herrei:1,Moraea_hesperantha:1,Moraea_huttonii:1,Moraea_inclinata:1,Moraea_incurva:1,Moraea_intermedia:1,Moraea_kamiesensis:1,Moraea_kamiesmontana:1,Moraea_karroica:1,Moraea_knersvlaktensis:1,Moraea_lewisiae:1,Moraea_lilacina:1,Moraea_longiaristata:1,Moraea_longiflora:1,Moraea_loubseri:1,Moraea_louisabolusiae:1,Moraea_luteoalba:1,Moraea_macgregorii:1,Moraea_macrocarpa:1,Moraea_margaretae:1,Moraea_melanops:1,Moraea_miniata:1,Moraea_modesta:1,Moraea_moggii:1,Moraea_muddii:1,Moraea_namaquamontana:1,Moraea_namaquana:1,Moraea_nana:1,Moraea_natalensis:1,Moraea_neglecta:1,Moraea_nubigena:1,Moraea_ochroleuca:1,Moraea_pallida:1,Moraea_papilionacea:1,Moraea_patens:1,Moraea_pearsonii:1,Moraea_pendula:1,Moraea_pilifolia:1,Moraea_polyanthos:1,Moraea_polystachya:1,Moraea_pritzeliana:1,Moraea_pseudospicata:1,Moraea_pubiflora:1,Moraea_pyrophila:1,Moraea_radians:1,Moraea_ramosissima:1,Moraea_reflexa:1,Moraea_regalis:1,Moraea_reticulata:1,Moraea_rigidifolia:1,Moraea_riparia:1,Moraea_rivulicola:1,Moraea_robusta:1,Moraea_saxicola:1,Moraea_serpentina:1,Moraea_setifolia:1,Moraea_simplex:1,Moraea_sisyrinchium:1,Moraea_speciosa:1,Moraea_stagnalis:1,Moraea_thomasiae:1,Moraea_tortilis:1,Moraea_tricuspidata:1,Moraea_trifida:1,Moraea_tripetala:1,Moraea_tulbaghensis:1,Moraea_umbellata:1,Moraea_unguiculata:1,Moraea_vallisbelli:1,Moraea_vegeta:1,Moraea_ventricosa:1,Moraea_verecunda:1,Moraea_versicolor:1,Moraea_vespertina:1,Moraea_vigilans:1,Moraea_villosa:1,Moraea_virgata:1,Moraea_vlokii:1,Nemastylis_geminiflora:1,Nemastylis_tenuis:1,Neomarica_candida:1,Neomarica_northiana:1,Neomarica_variegata:1,Nivenia_corymbosa:1,Nivenia_stokoei:1,Olsynium_biflorum:1,Olsynium_douglasii:1,Olsynium_filifolium:1,Olsynium_junceum:1,Olsynium_philippii:1,Olsynium_scirpoideum:1,Onira_unguiculata:1,Orthrosanthus_chimboracensis:1,Orthrosanthus_monadelphus:1,Orthrosanthus_multiflorus:1,Orthrosanthus_polystachyus:1,Patersonia_glabrata:1,Patersonia_sericea:1,Phalocallis_coelestis:1,Pillansia_templemannii:1,Pseudotrimezia_elegans:1,Pseudotrimezia_recurvata:1,Radinosiphon_leptostachya:1,Radinosiphon_lomatensis:1,Romulea_bulbocodium:1,Romulea_columnae:1,Romulea_monadelpha:1,Romulea_ramiflora:1,Romulea_tempskyana:1,Savannosiphon_euryphyllus:1,Sessilanthera_citrina:1,Sessilanthera_heliantha:1,Sessilanthera_latifolia:1,Sisyrinchium_acre:1,Sisyrinchium_angustifolium:1,Sisyrinchium_angustissimum:1,Sisyrinchium_arenarium:1,Sisyrinchium_arizonicum:1,Sisyrinchium_avenaceum:1,Sisyrinchium_balansae:1,Sisyrinchium_bellum:1,Sisyrinchium_brasiliense:1,Sisyrinchium_brevipes:1,Sisyrinchium_bromelioides:1,Sisyrinchium_caeteanum:1,Sisyrinchium_californicum:1,Sisyrinchium_campestre:1,Sisyrinchium_chapelcoense:1,Sisyrinchium_chilense:1,Sisyrinchium_chiricanum:1,Sisyrinchium_claritae:1,Sisyrinchium_commutatum:1,Sisyrinchium_convallium:1,Sisyrinchium_convolutum:1,Sisyrinchium_cuspidatum:1,Sisyrinchium_demissum:1,Sisyrinchium_densiflorum:1,Sisyrinchium_elmeri:1,Sisyrinchium_fasciculatum:1,Sisyrinchium_fiebrigii:1,Sisyrinchium_foliosum:1,Sisyrinchium_funereum:1,Sisyrinchium_graminifolium:1,Sisyrinchium_hasslerianum:1,Sisyrinchium_hoehnei:1,Sisyrinchium_idahoense:1,Sisyrinchium_jamesonii:1,Sisyrinchium_laxinervium:1,Sisyrinchium_laxum:1,Sisyrinchium_limarinum:1,Sisyrinchium_littorale:1,Sisyrinchium_longipes:1,Sisyrinchium_luzula:1,Sisyrinchium_macrocarpum:1,Sisyrinchium_macrophyllum:1,Sisyrinchium_mandonii:1,Sisyrinchium_marchioides:1,Sisyrinchium_megapotamicum:1,Sisyrinchium_miamiense:1,Sisyrinchium_micranthum:1,Sisyrinchium_minus:1,Sisyrinchium_minutiflorum:1,Sisyrinchium_montanum:1,Sisyrinchium_nashii:1,Sisyrinchium_nidulare:1,Sisyrinchium_ostenianum:1,Sisyrinchium_pachyrhizum:1,Sisyrinchium_palmifolium:1,Sisyrinchium_palustre:1,Sisyrinchium_papillosum:1,Sisyrinchium_parvifolium:1,Sisyrinchium_patagonicum:1,Sisyrinchium_pearcei:1,Sisyrinchium_platense:1,Sisyrinchium_praealtum:1,Sisyrinchium_pruinosum:1,Sisyrinchium_purpurellum:1,Sisyrinchium_pusillum:1,Sisyrinchium_rambonis:1,Sisyrinchium_rectilineum:1,Sisyrinchium_restioides:1,Sisyrinchium_rosulatum:1,Sisyrinchium_sarmentosum:1,Sisyrinchium_scabrum:1,Sisyrinchium_scariosum:1,Sisyrinchium_sellowianum:1,Sisyrinchium_setaceum:1,Sisyrinchium_soboliferum:1,Sisyrinchium_striatum:1,Sisyrinchium_tenuifolium:1,Sisyrinchium_tinctorium:1,Sisyrinchium_uliginosum:1,Sisyrinchium_vaginatum:1,Sisyrinchium_weirii:1,Sisyrinchium_wettsteinii:1,Solenomelus_pedunculatus:1,Solenomelus_segethi:1,Sparaxis_bulbifera:1,Sparaxis_variegata:1,Syringodea_bifucata:1,Syringodea_derustensis:1,Syringodea_unifolia:1,Thereianthus_elandsmontana:1,Thereianthus_racemosus:1,Tigridia_alpestris:1,Tigridia_chiapensis:1,Tigridia_convoluta:1,Tigridia_flammea:1,Tigridia_immaculata:1,Tigridia_meleagris:1,Tigridia_orthantha:1,Tigridia_pavonia:1,Tigridia_philippiana:1,Tigridia_seleriana:1,Trimezia_fistulosa:1,Trimezia_juncifolia:1,Trimezia_martinicensis:1,Trimezia_spathata:1,Trimezia_truncata:1,Tritonia_disticha:1,Tritonia_gladiolaris:1,Tritoniopsis_unguicularis:1,Watsonia_angusta:1,Watsonia_coccinea:1,Watsonia_tabularis:1,Witsenia_maura:1,Xenoscapa_fistulosa:1):1,(Curculigo_orchioides:1,Curculigo_scorzonerifolia:1,Empodium_veratrifolium:1,Hypoxis_aurea:1,Hypoxis_glabella:1,Hypoxis_hemerocallidea:1,Hypoxis_parvula:1,Molineria_capitulata:1,Molineria_gracilis:1,Molineria_latifolia:1,Pauridia_longituba:1,Pauridia_minuta:1,Rhodohypoxis_baurii:1,Rhodohypoxis_milloides:1):1,(Albuca_abyssinica:1,Albuca_acuminata:1,Albuca_amboensis:1,Albuca_canadensis:1,Albuca_concordiana:1,Albuca_consanguinea:1,Albuca_cooperi:1,Albuca_deserticola:1,Albuca_fragrans:1,Albuca_glandulosa:1,Albuca_kirkii:1,Albuca_pendula:1,Albuca_rupestris:1,Albuca_secunda:1,Albuca_semipedalis:1,Albuca_setosa:1,Albuca_suaveolens:1,Albuca_tortuosa:1,Albuca_unifolia:1,Albuca_virens:1,Alrawia_bellii:1,Bellevalia_dubia:1,Bellevalia_fominii:1,Bellevalia_glauca:1,Bellevalia_longistyla:1,Bellevalia_romana:1,Bellevalia_saviczii:1,Bellevalia_sessiliflora:1,Bowiea_volubilis:1,Brimeura_amethystina:1,Daubenya_aurea:1,Daubenya_comata:1,Daubenya_marginata:1,Daubenya_namaquensis:1,Daubenya_stylosa:1,Daubenya_zeyheri:1,Dipcadi_concanense:1,Dipcadi_erythraeum:1,Dipcadi_glaucum:1,Dipcadi_goaense:1,Dipcadi_gracillimum:1,Dipcadi_longifolium:1,Dipcadi_montanum:1,Dipcadi_saxorum:1,Dipcadi_serotinum:1,Dipcadi_ursulae:1,Dipcadi_viride:1,Drimia_anomala:1,Drimia_calcarata:1,Drimia_capensis:1,Drimia_convallarioides:1,Drimia_delagoensis:1,Drimia_dregei:1,Drimia_elata:1,Drimia_exuviata:1,Drimia_filifolia:1,Drimia_haworthioides:1,Drimia_hesperantha:1,Drimia_macrocentra:1,Drimia_maritima:1,Drimia_namibensis:1,Drimia_nana:1,Drimia_polyantha:1,Drimia_razii:1,Drimia_sphaerocephala:1,Drimiopsis_maculata:1,Eucomis_humilis:1,Eucomis_regia:1,Eucomis_zambesiaca:1,Fessia_hohenackeri:1,Fessia_vvedenskyi:1,Fusifilum_physodes:1,Hyacinthella_dalmatica:1,Hyacinthella_heldreichii:1,Hyacinthella_leucophaea:1,Hyacinthella_millingenii:1,Hyacinthella_nervosa:1,Hyacinthoides_hispanica:1,Hyacinthus_orientalis:1,Lachenalia_aloides:1,Lachenalia_carnosa:1,Lachenalia_orchioides:1,Lachenalia_pusilla:1,Ledebouria_cooperi:1,Ledebouria_cordifolia:1,Ledebouria_nossibeensis:1,Ledebouria_revoluta:1,Ledebouria_socialis:1,Leopoldia_comosa:1,Massonia_depressa:1,Massonia_echinata:1,Muscari_aucheri:1,Muscari_neglectum:1,Namophila_urotepala:1,Ornithogalum_arabicum:1,Ornithogalum_armeniacum:1,Ornithogalum_baeticum:1,Ornithogalum_boucheanum:1,Ornithogalum_bourgaeanum:1,Ornithogalum_broteroi:1,Ornithogalum_candicans:1,Ornithogalum_chionophilum:1,Ornithogalum_collinum:1,Ornithogalum_concinnum:1,Ornithogalum_cuspidatum:1,Ornithogalum_fimbriatum:1,Ornithogalum_flexuosum:1,Ornithogalum_gussonei:1,Ornithogalum_lanceolatum:1,Ornithogalum_montanum:1,Ornithogalum_multifolium:1,Ornithogalum_oligophyllum:1,Ornithogalum_orthophyllum:1,Ornithogalum_pedicellare:1,Ornithogalum_polyphyllum:1,Ornithogalum_refractum:1,Ornithogalum_reverchonii:1,Ornithogalum_sardienii:1,Ornithogalum_saundersiae:1,Ornithogalum_sintenisii:1,Ornithogalum_umbellatum:1,Ornithogalum_viridiflorum:1,Oziroe_biflora:1,Prospero_autumnale:1,Pseudogaltonia_clavata:1,Pseudomuscari_chalusicum:1,Pseudomuscari_inconstrictum:1,Pseudomuscari_pallens:1,Pseudoprospero_firmifolium:1,Puschkinia_scilloides:1,Resnova_humifusa:1,Scilla_bifolia:1,Scilla_madeirensis:1,Scilla_messeniaca:1,Scilla_peruviana:1,Scilla_verna:1,Spetaea_lachenaliiflora:1,Veltheimia_bracteata:1):1,(Doryanthes_excelsa:1,Doryanthes_palmeri:1):1,(Borya_laciniata:1,Borya_septentrionalis:1,Borya_sphaerocephala:1):1,(Blandfordia_cunninghamii:1,Blandfordia_grandiflora:1,Blandfordia_nobilis:1,Blandfordia_punicea:1):1,(Astelia_alpina:1,Astelia_banksii:1,Astelia_grandis:1,Astelia_linearis:1,Astelia_nervosa:1,Astelia_pumila:1,Collospermum_hastatum:1,Milligania_densiflora:1,Milligania_stylosa:1,Neoastelia_spectabilis:1):1,(Acanthocarpus_preissii:1,Agave_americana:1,Agave_angustiarum:1,Agave_antillarum:1,Agave_attenuata:1,Agave_bracteosa:1,Agave_capensis:1,Agave_datylio:1,Agave_gentryi:1,Agave_ghiesbreghtii:1,Agave_guiengola:1,Agave_kerchovei:1,Agave_lecheguilla:1,Agave_nizandensis:1,Agave_parviflora:1,Agave_petrophila:1,Agave_potatorum:1,Agave_rhodacantha:1,Agave_salmiana:1,Agave_schottii:1,Agave_seemanniana:1,Agave_sisalana:1,Agave_striata:1,Agave_stricta:1,Agave_titanota:1,Agave_triangularis:1,Androstephium_coeruleum:1,Anemarrhena_asphodeloides:1,Anthericum_liliago:1,Anthericum_ramosum:1,Aphyllanthes_monspeliensis:1,Arthropodium_cirratum:1,Asparagus_acutifolius:1,Asparagus_adscendens:1,Asparagus_aethiopicus:1,Asparagus_africanus:1,Asparagus_asparagoides:1,Asparagus_capensis:1,Asparagus_cochinchinensis:1,Asparagus_crassicladus:1,Asparagus_densiflorus:1,Asparagus_fallax:1,Asparagus_filicinus:1,Asparagus_gonoclados:1,Asparagus_officinalis:1,Asparagus_oligoclonos:1,Asparagus_ovatus:1,Asparagus_racemosus:1,Asparagus_schoberioides:1,Asparagus_setaceus:1,Asparagus_trichophyllus:1,Asparagus_umbellatus:1,Aspidistra_daibuensis:1,Aspidistra_elatior:1,Aspidistra_longifolia:1,Aspidistra_sutepensis:1,Beaucarnea_gracilis:1,Beaucarnea_recurvata:1,Behnia_reticulata:1,Bessera_elegans:1,Bessera_tenuiflora:1,Bloomeria_crocea:1,Brodiaea_californica:1,Brodiaea_coronaria:1,Brodiaea_jolonensis:1,Camassia_cusickii:1,Camassia_leichtlinii:1,Camassia_scilloides:1,Chamaexeros_serra:1,Chlorogalum_pomeridianum:1,Chlorophytum_arundinaceum:1,Chlorophytum_bharuchae:1,Chlorophytum_borivilianum:1,Chlorophytum_capense:1,Chlorophytum_comosum:1,Chlorophytum_glaucoides:1,Chlorophytum_glaucum:1,Chlorophytum_gothanense:1,Chlorophytum_heynei:1,Chlorophytum_indicum:1,Chlorophytum_kolhapurense:1,Chlorophytum_laxum:1,Chlorophytum_malabaricum:1,Chlorophytum_minor:1,Chlorophytum_nepalense:1,Chlorophytum_nimmonii:1,Chlorophytum_orchidastrum:1,Chlorophytum_rhizopendulum:1,Chlorophytum_suffruticosum:1,Chlorophytum_tetraphyllum:1,Chlorophytum_tuberosum:1,Comospermum_yedoense:1,Convallaria_keiskei:1,Convallaria_majalis:1,Cordyline_australis:1,Cordyline_cannifolia:1,Cordyline_congesta:1,Cordyline_fruticosa:1,Cordyline_murchisoniae:1,Cordyline_petiolaris:1,Cordyline_pumilio:1,Cordyline_rubra:1,Cordyline_stricta:1,Danae_racemosa:1,Dandya_thadhowardii:1,Dasylirion_serratifolium:1,Dasylirion_wheeleri:1,Diamena_stenantha:1,Dichelostemma_capitatum:1,Dichelostemma_congestum:1,Dichelostemma_multiflorum:1,Dichelostemma_volubile:1,Disporopsis_aspersa:1,Disporopsis_fuscopicta:1,Disporopsis_longifolia:1,Disporopsis_pernyi:1,Diuranthera_major:1,Dracaena_aletriformis:1,Dracaena_angustifolia:1,Dracaena_aubryana:1,Dracaena_draco:1,Dracaena_laxissima:1,Dracaena_mannii:1,Dracaena_transvaalensis:1,Eriospermum_bayeri:1,Eriospermum_cervicorne:1,Eriospermum_cooperi:1,Eriospermum_flagelliforme:1,Eriospermum_parvifolium:1,Eustrephus_latifolius:1,Furcraea_longaeva:1,Hagenbachia_panamensis:1,Hastingsia_serpentinicola:1,Hemiphylacus_alatostylus:1,Hemiphylacus_latifolius:1,Herreria_montevidensis:1,Herreria_salsaparilha:1,Herreriopsis_elegans:1,Hesperocallis_undulata:1,Heteropolygonatum_ginfushanicum:1,Heteropolygonatum_roseolum:1,Hosta_capitata:1,Hosta_lancifolia:1,Hosta_longipes:1,Hosta_minor:1,Hosta_plantaginea:1,Hosta_rectifolia:1,Hosta_ventricosa:1,Hosta_yingeri:1,Laxmannia_squarrosa:1,Leucocrinum_montanum:1,Liriope_graminifolia:1,Liriope_kansuensis:1,Liriope_muscari:1,Liriope_spicata:1,Lomandra_confertifolia:1,Lomandra_hastilis:1,Lomandra_hystrix:1,Lomandra_longifolia:1,Lomandra_obliqua:1,Lomandra_ordii:1,Maianthemum_atropurpureum:1,Maianthemum_bicolor:1,Maianthemum_bifolium:1,Maianthemum_canadense:1,Maianthemum_dahuricum:1,Maianthemum_dilatatum:1,Maianthemum_forrestii:1,Maianthemum_fusciduliflorum:1,Maianthemum_fuscum:1,Maianthemum_gigas:1,Maianthemum_henryi:1,Maianthemum_hondoense:1,Maianthemum_japonicum:1,Maianthemum_lichiangense:1,Maianthemum_nanchuanense:1,Maianthemum_oleraceum:1,Maianthemum_paniculatum:1,Maianthemum_purpureum:1,Maianthemum_racemosum:1,Maianthemum_stellatum:1,Maianthemum_stenolobum:1,Maianthemum_szechuanicum:1,Maianthemum_tatsienense:1,Maianthemum_trifolium:1,Maianthemum_tubiferum:1,Manfreda_virginica:1,Milla_biflora:1,Muilla_maritima:1,Nolina_atopocarpa:1,Nolina_bigelovii:1,Nolina_brittoniana:1,Ophiopogon_amblyphyllus:1,Ophiopogon_bockianus:1,Ophiopogon_bodinieri:1,Ophiopogon_chingii:1,Ophiopogon_clavatus:1,Ophiopogon_corifolius:1,Ophiopogon_dracaenoides:1,Ophiopogon_grandis:1,Ophiopogon_heterandrus:1,Ophiopogon_intermedius:1,Ophiopogon_jaburan:1,Ophiopogon_japonicus:1,Ophiopogon_latifolius:1,Ophiopogon_mairei:1,Ophiopogon_marmoratus:1,Ophiopogon_megalanthus:1,Ophiopogon_multiflorus:1,Ophiopogon_peliosanthoides:1,Ophiopogon_pingbienensis:1,Ophiopogon_reversus:1,Ophiopogon_revolutus:1,Ophiopogon_stenophyllus:1,Ophiopogon_sylvicola:1,Ophiopogon_szechuanensis:1,Ophiopogon_tienensis:1,Ophiopogon_tonkinensis:1,Ophiopogon_tsaii:1,Ophiopogon_umbraticola:1,Ophiopogon_yunnanensis:1,Ophiopogon_zingiberaceus:1,Paradisea_liliastrum:1,Peliosanthes_gracilipes:1,Peliosanthes_macrophylla:1,Peliosanthes_macrostegia:1,Peliosanthes_ophiopogonoides:1,Peliosanthes_sinica:1,Peliosanthes_teta:1,Peliosanthes_yunnanensis:1,Polianthes_geminiflora:1,Polianthes_tuberosa:1,Polygonatum_acuminatifolium:1,Polygonatum_adnatum:1,Polygonatum_alternicirrhosum:1,Polygonatum_arisanense:1,Polygonatum_biflorum:1,Polygonatum_cathcartii:1,Polygonatum_cirrhifolium:1,Polygonatum_cryptanthum:1,Polygonatum_curvistylum:1,Polygonatum_cyrtonema:1,Polygonatum_falcatum:1,Polygonatum_filipes:1,Polygonatum_gracile:1,Polygonatum_grandicaule:1,Polygonatum_griffithii:1,Polygonatum_hirtellum:1,Polygonatum_hookeri:1,Polygonatum_humile:1,Polygonatum_inflatum:1,Polygonatum_involucratum:1,Polygonatum_jinzhaiense:1,Polygonatum_kingianum:1,Polygonatum_lasianthum:1,Polygonatum_megaphyllum:1,Polygonatum_multiflorum:1,Polygonatum_nodosum:1,Polygonatum_odoratum:1,Polygonatum_oppositifolium:1,Polygonatum_prattii:1,Polygonatum_pubescens:1,Polygonatum_punctatum:1,Polygonatum_robustum:1,Polygonatum_roseum:1,Polygonatum_sibiricum:1,Polygonatum_stenophyllum:1,Polygonatum_stewartianum:1,Polygonatum_verticillatum:1,Polygonatum_zanlanscianense:1,Reineckea_carnea:1,Rohdea_japonica:1,Rohdea_wattii:1,Romnalda_ophiopogonoides:1,Romnalda_strobilacea:1,Ruscus_aculeatus:1,Ruscus_streptophyllus:1,Sansevieria_cylindrica:1,Sansevieria_hyacinthoides:1,Sansevieria_roxburghiana:1,Sansevieria_trifasciata:1,Semele_androgyna:1,Sowerbaea_juncea:1,Speirantha_gardenii:1,Streptopus_amplexifolius:1,Streptopus_koreanus:1,Streptopus_lanceolatus:1,Streptopus_ovalis:1,Streptopus_parviflorus:1,Theropogon_pallidus:1,Thysanotus_spiniger:1,Trichopetalum_plumosum:1,Triteleia_bridgesii:1,Triteleia_hyacinthina:1,Triteleia_ixioides:1,Triteleia_lemmoniae:1,Triteleia_peduncularis:1,Tupistra_grandis:1,Tupistra_grandistigma:1,Tupistra_ochracea:1,Tupistra_pingbianensis:1,Xerolirion_divaricata:1,Yucca_aloifolia:1,Yucca_elata:1,Yucca_filamentosa:1,Yucca_glauca:1,Yucca_gloriosa:1,Yucca_queretaroensis:1,Yucca_schidigera:1):1,(Acis_autumnalis:1,Acis_nicaeensis:1,Acis_rosea:1,Acis_tingitana:1,Acis_valentina:1,Agapanthus_africanus:1,Agapanthus_campanulatus:1,Allium_altaicum:1,Allium_ampeloprasum:1,Allium_canadense:1,Allium_carinatum:1,Allium_cepa:1,Allium_chrysocephalum:1,Allium_condensatum:1,Allium_cyaneum:1,Allium_fistulosum:1,Allium_forrestii:1,Allium_macranthum:1,Allium_macrostemon:1,Allium_mairei:1,Allium_maowenense:1,Allium_microdictyon:1,Allium_monanthum:1,Allium_ovalifolium:1,Allium_plurifoliatum:1,Allium_prattii:1,Allium_przewalskianum:1,Allium_ramosum:1,Allium_rude:1,Allium_sacculiferum:1,Allium_sativum:1,Allium_scorodoprasum:1,Allium_senescens:1,Allium_siculum:1,Allium_sikkimense:1,Allium_sphaerocephalon:1,Allium_subhirsutum:1,Allium_taquetii:1,Allium_textile:1,Allium_thunbergii:1,Allium_tricoccum:1,Allium_triquetrum:1,Allium_tuberosum:1,Allium_tubiflorum:1,Allium_ursinum:1,Allium_victorialis:1,Allium_vineale:1,Allium_wallichii:1,Allium_xichuanense:1,Amaryllis_belladonna:1,Ammocharis_coranica:1,Ammocharis_longifolia:1,Apodolirion_cedarbergense:1,Apodolirion_lanceolatum:1,Boophone_disticha:1,Brunsvigia_bosmaniae:1,Brunsvigia_orientalis:1,Brunsvigia_radulosa:1,Brunsvigia_striata:1,Caliphruria_korsakoffii:1,Calostemma_luteum:1,Calostemma_purpureum:1,Chlidanthus_fragrans:1,Clinanthus_incarnatus:1,Clivia_caulescens:1,Clivia_gardenii:1,Clivia_miniata:1,Clivia_mirabilis:1,Clivia_nobilis:1,Crinum_acaule:1,Crinum_americanum:1,Crinum_bulbispermum:1,Crinum_buphanoides:1,Crinum_campanulatum:1,Crinum_graminicola:1,Crinum_lineare:1,Crinum_lugardiae:1,Crinum_macowanii:1,Crinum_minimum:1,Crinum_moorei:1,Crinum_paludosum:1,Crinum_stuhlmannii:1,Crinum_variabile:1,Crossyne_flava:1,Cryptostephanus_vansonii:1,Cyrtanthus_brachyscyphus:1,Cyrtanthus_contractus:1,Cyrtanthus_elatus:1,Cyrtanthus_herrei:1,Cyrtanthus_mackenii:1,Cyrtanthus_montanus:1,Cyrtanthus_sanguineus:1,Cyrtanthus_suaveolens:1,Eithea_blumenavia:1,Eremocrinum_albomarginatum:1,Eucharis_amazonica:1,Eucharis_castelnaeana:1,Eucrosia_aurantiaca:1,Eucrosia_bicolor:1,Eucrosia_eucrosioides:1,Eucrosia_mirabilis:1,Eustephia_darwinii:1,Galanthus_alpinus:1,Galanthus_angustifolius:1,Galanthus_cilicicus:1,Galanthus_elwesii:1,Galanthus_gracilis:1,Galanthus_ikariae:1,Galanthus_koenenianus:1,Galanthus_krasnovii:1,Galanthus_lagodechianus:1,Galanthus_nivalis:1,Galanthus_peshmenii:1,Galanthus_platyphyllus:1,Galanthus_plicatus:1,Galanthus_rizehensis:1,Galanthus_transcaucasicus:1,Galanthus_trojanus:1,Galanthus_woronowii:1,Gethyllis_afra:1,Gethyllis_britteniana:1,Gethyllis_grandiflora:1,Gilliesia_graminea:1,Habranthus_magnoi:1,Habranthus_martinezii:1,Habranthus_robustus:1,Habranthus_tubispathus:1,Haemanthus_albiflos:1,Haemanthus_amarylloides:1,Haemanthus_coccineus:1,Haemanthus_crispus:1,Haemanthus_deformis:1,Haemanthus_humilis:1,Haemanthus_montanus:1,Haemanthus_sanguineus:1,Hannonia_hesperidum:1,Hessea_pilosula:1,Hessea_speciosa:1,Hieronymiella_argentina:1,Hippeastrum_aulicum:1,Hippeastrum_mandonii:1,Hippeastrum_papilio:1,Hippeastrum_psittacinum:1,Hippeastrum_puniceum:1,Hippeastrum_stylosum:1,Hippeastrum_vittatum:1,Hymenocallis_caribaea:1,Hymenocallis_latifolia:1,Hymenocallis_littoralis:1,Hymenocallis_maximiliani:1,Hymenocallis_rotata:1,Ismene_longipetala:1,Ismene_narcissiflora:1,Lapiedra_martinezii:1,Leptochiton_quitoensis:1,Leucocoryne_coquimbensis:1,Leucocoryne_incrassata:1,Leucocoryne_pauciflora:1,Leucojum_aestivum:1,Leucojum_vernum:1,Lycoris_chinensis:1,Lycoris_haywardii:1,Lycoris_koreana:1,Lycoris_longituba:1,Lycoris_radiata:1,Lycoris_rosea:1,Lycoris_sanguinea:1,Lycoris_sprengeri:1,Lycoris_squamigera:1,Lycoris_uydoensis:1,Miersia_chilensis:1,Narcissus_assoanus:1,Narcissus_asturiensis:1,Narcissus_broussonetii:1,Narcissus_bulbocodium:1,Narcissus_calcicola:1,Narcissus_cantabricus:1,Narcissus_cavanillesii:1,Narcissus_cuatrecasasii:1,Narcissus_elegans:1,Narcissus_gaditanus:1,Narcissus_gigas:1,Narcissus_hedraeanthus:1,Narcissus_jonquilla:1,Narcissus_nivalis:1,Narcissus_obesus:1,Narcissus_papyraceus:1,Narcissus_poeticus:1,Narcissus_pseudonarcissus:1,Narcissus_romieuxii:1,Narcissus_rupicola:1,Narcissus_scaberulus:1,Narcissus_serotinus:1,Narcissus_tazetta:1,Narcissus_triandrus:1,Narcissus_viridiflorus:1,Nerine_bowdenii:1,Nerine_humilis:1,Nerine_huttoniae:1,Nerine_laticoma:1,Nerine_masonorum:1,Nerine_platypetala:1,Nerine_undulata:1,Nothoscordum_bivalve:1,Nothoscordum_gaudichaudianum:1,Nothoscordum_gracile:1,Nothoscordum_montevidense:1,Pamianthe_peruviana:1,Pancratium_canariense:1,Pancratium_foetidum:1,Pancratium_illyricum:1,Pancratium_maritimum:1,Pancratium_sickenbergeri:1,Pancratium_tenuifolium:1,Paramongaia_weberbaueri:1,Phaedranassa_dubia:1,Phaedranassa_tunguraguae:1,Phaedranassa_viridiflora:1,Proiphys_amboinensis:1,Proiphys_cunninghamii:1,Pyrolirion_tubiflorum:1,Rauhia_decora:1,Rauhia_multiflora:1,Rauhia_staminosa:1,Rhodophiala_araucana:1,Rhodophiala_bifida:1,Rhodophiala_chilensis:1,Rhodophiala_moelleri:1,Scadoxus_cinnabarinus:1,Scadoxus_membranaceus:1,Scadoxus_multiflorus:1,Scadoxus_puniceus:1,Solaria_atropurpurea:1,Sprekelia_formosissima:1,Sprekelia_howardii:1,Stenomesson_leucanthum:1,Stenomesson_miniatum:1,Stenomesson_pearcei:1,Sternbergia_candida:1,Sternbergia_clusiana:1,Sternbergia_colchiciflora:1,Sternbergia_lutea:1,Sternbergia_pulchella:1,Sternbergia_vernalis:1,Strumaria_discifera:1,Strumaria_salteri:1,Strumaria_truncata:1,Strumaria_watermeyeri:1,Tristagma_bivalve:1,Tristagma_nivale:1,Tristagma_sessile:1,Tristagma_uniflorum:1,Tulbaghia_simmleri:1,Tulbaghia_violacea:1,Ungernia_flava:1,Ungernia_tadschicorum:1,Vagaria_ollivieri:1,Vagaria_parviflora:1,Zephyranthes_candida:1,Zephyranthes_filifolia:1,Zephyranthes_lindleyana:1,Zephyranthes_minima:1,Zephyranthes_simpsonii:1):1):4,((Nypa_fruticans:1,(Ammandra_decasperma:1,Aphandra_natalia:1,Ceroxylon_alpinum:1,Ceroxylon_amazonicum:1,Ceroxylon_echinulatum:1,Ceroxylon_parvifrons:1,Ceroxylon_parvum:1,Ceroxylon_quindiuense:1,Ceroxylon_ventricosum:1,Ceroxylon_vogelianum:1,Juania_australis:1,Oraniopsis_appendiculata:1,Phytelephas_aequatorialis:1,Phytelephas_macrocarpa:1,Phytelephas_schottii:1,Phytelephas_seemannii:1,Phytelephas_tenuicaulis:1,Phytelephas_tumacana:1,Pseudophoenix_ekmanii:1,Pseudophoenix_lediniana:1,Pseudophoenix_sargentii:1,Pseudophoenix_vinifera:1,Ravenea_albicans:1,Ravenea_glauca:1,Ravenea_julietiae:1,Ravenea_krociana:1,Ravenea_lakatra:1,Ravenea_louvelii:1,Ravenea_moorei:1,Ravenea_musicalis:1,Ravenea_rivularis:1,Ravenea_robustior:1,Ravenea_sambiranensis:1,Ravenea_xerophila:1):1,(Arenga_australasica:1,Arenga_brevipes:1,Arenga_caudata:1,Arenga_distincta:1,Arenga_engleri:1,Arenga_hastata:1,Arenga_hookeriana:1,Arenga_listeri:1,Arenga_longicarpa:1,Arenga_microcarpa:1,Arenga_obtusifolia:1,Arenga_pinnata:1,Arenga_porphyrocarpa:1,Arenga_ryukyuensis:1,Arenga_tremula:1,Arenga_undulatifolia:1,Arenga_westerhoutii:1,Arenga_wightii:1,Bismarckia_nobilis:1,Borassodendron_borneense:1,Borassodendron_machadonis:1,Borassus_aethiopum:1,Borassus_akeassii:1,Borassus_flabellifer:1,Borassus_heineanus:1,Borassus_madagascariensis:1,Brahea_aculeata:1,Brahea_armata:1,Brahea_brandegeei:1,Brahea_calcarea:1,Brahea_dulcis:1,Caryota_kiriwongensis:1,Caryota_maxima:1,Caryota_mitis:1,Caryota_monostachya:1,Caryota_obtusa:1,Caryota_ophiopellis:1,Caryota_rumphiana:1,Caryota_sympetala:1,Caryota_urens:1,Caryota_zebrina:1,Chamaerops_humilis:1,Chelyocarpus_repens:1,Chelyocarpus_ulei:1,Chuniophoenix_hainanensis:1,Chuniophoenix_nana:1,Coccothrinax_argentata:1,Coccothrinax_barbadensis:1,Colpothrinax_aphanopetala:1,Colpothrinax_cookii:1,Colpothrinax_wrightii:1,Copernicia_alba:1,Copernicia_baileyana:1,Copernicia_berteroana:1,Copernicia_curtissii:1,Copernicia_ekmanii:1,Copernicia_fallaensis:1,Copernicia_glabrescens:1,Copernicia_hospita:1,Copernicia_macroglossa:1,Copernicia_prunifera:1,Copernicia_rigida:1,Copernicia_tectorum:1,Copernicia_yarey:1,Corypha_lecomtei:1,Corypha_taliera:1,Corypha_umbraculifera:1,Corypha_utan:1,Cryosophila_stauracantha:1,Cryosophila_warscewiczii:1,Guihaia_argyrata:1,Hemithrinax_compacta:1,Hemithrinax_ekmaniana:1,Hemithrinax_rivularis:1,Hyphaene_coriacea:1,Hyphaene_dichotoma:1,Hyphaene_petersiana:1,Hyphaene_thebaica:1,Itaya_amicorum:1,Johannesteijsmannia_altifrons:1,Kerriodoxa_elegans:1,Latania_loddigesii:1,Latania_lontaroides:1,Latania_verschaffeltii:1,Leucothrinax_morrisii:1,Licuala_atroviridis:1,Licuala_bachmaensis:1,Licuala_bacularia:1,Licuala_beccariana:1,Licuala_bidoupensis:1,Licuala_bracteata:1,Licuala_cabalionii:1,Licuala_concinna:1,Licuala_cordata:1,Licuala_dakrongensis:1,Licuala_distans:1,Licuala_fordiana:1,Licuala_glabra:1,Licuala_grandis:1,Licuala_kunstleri:1,Licuala_lauterbachii:1,Licuala_longiflora:1,Licuala_malajana:1,Licuala_mattanensis:1,Licuala_paludosa:1,Licuala_parviflora:1,Licuala_peltata:1,Licuala_poonsakii:1,Licuala_ramsayi:1,Licuala_robinsoniana:1,Licuala_spinosa:1,Licuala_tanycola:1,Licuala_valida:1,Livistona_australis:1,Livistona_benthamii:1,Livistona_carinensis:1,Livistona_chinensis:1,Livistona_concinna:1,Livistona_decora:1,Livistona_fulva:1,Livistona_humilis:1,Livistona_inermis:1,Livistona_jenkinsiana:1,Livistona_lorophylla:1,Livistona_mariae:1,Livistona_muelleri:1,Livistona_nasmophila:1,Livistona_nitida:1,Livistona_rigida:1,Livistona_saribus:1,Livistona_speciosa:1,Livistona_victoriae:1,Lodoicea_maldivica:1,Maxburretia_furtadoana:1,Maxburretia_rupicola:1,Medemia_argun:1,Nannorrhops_ritchiana:1,Phoenix_canariensis:1,Phoenix_dactylifera:1,Phoenix_paludosa:1,Phoenix_reclinata:1,Phoenix_roebelenii:1,Pholidocarpus_macrocarpus:1,Pholidocarpus_majadum:1,Pritchardia_arecina:1,Pritchardia_bakeri:1,Pritchardia_beccariana:1,Pritchardia_flynnii:1,Pritchardia_forbesiana:1,Pritchardia_glabrata:1,Pritchardia_hardyi:1,Pritchardia_hillebrandii:1,Pritchardia_kaalae:1,Pritchardia_kahukuensis:1,Pritchardia_lanigera:1,Pritchardia_lowreyana:1,Pritchardia_maideniana:1,Pritchardia_martii:1,Pritchardia_minor:1,Pritchardia_mitiaroana:1,Pritchardia_munroi:1,Pritchardia_napaliensis:1,Pritchardia_pacifica:1,Pritchardia_perlmanii:1,Pritchardia_remota:1,Pritchardia_schattaueri:1,Pritchardia_thurstonii:1,Pritchardia_viscosa:1,Pritchardia_vuylstekeana:1,Pritchardia_waialealeana:1,Rhapidophyllum_hystrix:1,Rhapis_excelsa:1,Rhapis_humilis:1,Rhapis_multifida:1,Rhapis_puhuongensis:1,Rhapis_subtilis:1,Rhapis_vidalii:1,Sabal_bermudana:1,Sabal_domingensis:1,Sabal_etonia:1,Sabal_minor:1,Sabal_palmetto:1,Saribus_brevifolius:1,Saribus_jeanneneyi:1,Saribus_merrillii:1,Saribus_rotundifolius:1,Saribus_surru:1,Satranala_decussilvae:1,Schippia_concolor:1,Serenoa_repens:1,Tahina_spectabilis:1,Thrinax_radiata:1,Trachycarpus_fortunei:1,Trachycarpus_martianus:1,Trachycarpus_nanus:1,Trachycarpus_takil:1,Trithrinax_acanthocoma:1,Trithrinax_campestris:1,Wallichia_caryotoides:1,Wallichia_disticha:1,Wallichia_gracilis:1,Wallichia_marianneae:1,Wallichia_oblongifolia:1,Washingtonia_filifera:1,Washingtonia_robusta:1,Zombia_antillarum:1):1,(Calamus_andamanicus:1,Calamus_aruensis:1,Calamus_baratangensis:1,Calamus_brandisii:1,Calamus_caesius:1,Calamus_calospathus:1,Calamus_caryotoides:1,Calamus_castaneus:1,Calamus_compsostachys:1,Calamus_delessertianus:1,Calamus_dransfieldii:1,Calamus_erectus:1,Calamus_gracilis:1,Calamus_guruba:1,Calamus_henryanus:1,Calamus_hookerianus:1,Calamus_karnatakensis:1,Calamus_lakshmanae:1,Calamus_longisetus:1,Calamus_macrorrhynchus:1,Calamus_metzianus:1,Calamus_moti:1,Calamus_muelleri:1,Calamus_nambariensis:1,Calamus_palustris:1,Calamus_peregrinus:1,Calamus_rhabdocladus:1,Calamus_rotang:1,Calamus_salicifolius:1,Calamus_stoloniferus:1,Calamus_tenuis:1,Calamus_tetradactylus:1,Calamus_thwaitesii:1,Calamus_thysanolepis:1,Calamus_travancoricus:1,Calamus_unifarius:1,Calamus_usitatus:1,Calamus_vattayila:1,Calamus_viminalis:1,Ceratolobus_pseudoconcolor:1,Ceratolobus_subangulatus:1,Daemonorops_acamptostachys:1,Eleiodoxa_conferta:1,Eremospatha_wendlandiana:1,Eugeissona_tristis:1,Korthalsia_cheb:1,Korthalsia_debilis:1,Laccosperma_acutiflorum:1,Lepidocaryum_tenue:1,Mauritia_flexuosa:1,Mauritiella_aculeata:1,Metroxylon_salomonense:1,Metroxylon_vitiense:1,Myrialepis_paradoxa:1,Oncocalamus_mannii:1,Oncocalamus_tuleyi:1,Pigafetta_elata:1,Plectocomia_elongata:1,Plectocomia_himalayana:1,Plectocomia_mulleri:1,Plectocomiopsis_geminiflora:1,Pogonotium_ursinum:1,Raphia_australis:1,Raphia_farinifera:1,Retispatha_dumetosa:1,Salacca_ramosiana:1,Salacca_zalacca:1):1,(Acanthophoenix_rubra:1,Acrocomia_aculeata:1,Acrocomia_crispa:1,Actinokentia_divaricata:1,Actinokentia_huerlimannii:1,Actinorhytis_calapparia:1,Adonidia_maturbongsii:1,Adonidia_merrillii:1,Aiphanes_erinacea:1,Aiphanes_grandis:1,Aiphanes_hirsuta:1,Aiphanes_horrida:1,Aiphanes_minima:1,Aiphanes_spicata:1,Aiphanes_ulei:1,Allagoptera_arenaria:1,Allagoptera_caudescens:1,Archontophoenix_alexandrae:1,Archontophoenix_cunninghamiana:1,Archontophoenix_maxima:1,Archontophoenix_myolensis:1,Archontophoenix_purpurea:1,Archontophoenix_tuckeri:1,Areca_catechu:1,Areca_triandra:1,Areca_vestiaria:1,Asterogyne_martiana:1,Astrocaryum_aculeatissimum:1,Astrocaryum_alatum:1,Astrocaryum_chambira:1,Astrocaryum_huaimi:1,Astrocaryum_jauari:1,Astrocaryum_malybo:1,Astrocaryum_mexicanum:1,Astrocaryum_minus:1,Astrocaryum_murumuru:1,Astrocaryum_paramaca:1,Astrocaryum_rodriguesii:1,Astrocaryum_sciophilum:1,Astrocaryum_scopatum:1,Astrocaryum_standleyanum:1,Astrocaryum_urostachys:1,Astrocaryum_vulgare:1,Attalea_allenii:1,Attalea_butyracea:1,Attalea_phalerata:1,Attalea_rostrata:1,Attalea_speciosa:1,Bactris_acanthocarpa:1,Bactris_barronis:1,Bactris_bifida:1,Bactris_campestris:1,Bactris_coloniata:1,Bactris_constanciae:1,Bactris_ferruginea:1,Bactris_gasipaes:1,Bactris_guineensis:1,Bactris_hatschbachii:1,Bactris_killipii:1,Bactris_major:1,Bactris_maraja:1,Bactris_pliniana:1,Bactris_riparia:1,Bactris_setosa:1,Bactris_setulosa:1,Balaka_longirostris:1,Balaka_seemannii:1,Balaka_tahitensis:1,Barcella_odora:1,Basselinia_glabrata:1,Basselinia_humboldtiana:1,Basselinia_velutina:1,Beccariophoenix_madagascariensis:1,Bentinckia_nicobarica:1,Brassiophoenix_drymophloeoides:1,Brassiophoenix_schumannii:1,Burretiokentia_hapala:1,Butia_capitata:1,Butia_eriospatha:1,Calyptrocalyx_albertisianus:1,Calyptrocalyx_elegans:1,Calyptrogyne_costatifrons:1,Calyptrogyne_ghiesbreghtiana:1,Calyptrogyne_trichostachys:1,Calyptronoma_occidentalis:1,Calyptronoma_rivalis:1,Carpentaria_acuminata:1,Carpoxylon_macrospermum:1,Chamaedorea_costaricana:1,Chamaedorea_dammeriana:1,Chamaedorea_elegans:1,Chamaedorea_microspadix:1,Chamaedorea_pinnatifrons:1,Chamaedorea_seifrizii:1,Chamaedorea_tepejilote:1,Chambeyronia_lepidota:1,Chambeyronia_macrocarpa:1,Clinosperma_bracteale:1,Clinosperma_lanuginosa:1,Clinosperma_macrocarpa:1,Clinostigma_savoryanum:1,Cocos_nucifera:1,Cyphokentia_cerifera:1,Cyphokentia_macrostachya:1,Cyphophoenix_alba:1,Cyphophoenix_fulcita:1,Cyphophoenix_nucele:1,Cyphosperma_balansae:1,Cyrtostachys_renda:1,Deckenia_nobilis:1,Desmoncus_orthacanthos:1,Desmoncus_polyacanthos:1,Dictyocaryum_lamarckianum:1,Dictyosperma_album:1,Dransfieldia_micrantha:1,Drymophloeus_litigiosus:1,Drymophloeus_oliviformis:1,Drymophloeus_subdistichus:1,Dypsis_lastelliana:1,Dypsis_lutescens:1,Elaeis_guineensis:1,Elaeis_oleifera:1,Euterpe_edulis:1,Euterpe_oleracea:1,Euterpe_precatoria:1,Gaussia_attenuata:1,Gaussia_maya:1,Geonoma_congesta:1,Geonoma_cuneata:1,Geonoma_deversa:1,Geonoma_ferruginea:1,Geonoma_pinnatifrons:1,Geonoma_schottiana:1,Geonoma_undata:1,Hedyscepe_canterburyana:1,Heterospathe_elata:1,Heterospathe_longipes:1,Howea_belmoreana:1,Howea_forsteriana:1,Hydriastele_chaunostachys:1,Hydriastele_costata:1,Hydriastele_microspadix:1,Hydriastele_pinangoides:1,Hydriastele_wendlandiana:1,Hyophorbe_lagenicaulis:1,Hyospathe_macrorhachis:1,Iguanura_wallichiana:1,Iriartea_deltoidea:1,Iriartella_stenocarpa:1,Jubaea_chilensis:1,Jubaeopsis_caffra:1,Kentiopsis_magnifica:1,Kentiopsis_oliviformis:1,Kentiopsis_piersoniorum:1,Kentiopsis_pyriformis:1,Laccospadix_australasicus:1,Lemurophoenix_halleuxii:1,Leopoldinia_pulchra:1,Lepidorrhachis_mooreana:1,Linospadix_monostachyos:1,Loxococcus_rupicola:1,Lytocaryum_weddellianum:1,Manicaria_saccifera:1,Marojejya_darianii:1,Marojejya_insignis:1,Masoala_kona:1,Masoala_madagascariensis:1,Nenga_pumila:1,Neonicholsonia_watsonii:1,Neoveitchia_storckii:1,Nephrosperma_vanhoutteanum:1,Normanbya_normanbyi:1,Oenocarpus_bacaba:1,Oenocarpus_bataua:1,Oenocarpus_mapora:1,Oncosperma_horridum:1,Oncosperma_tigillarium:1,Orania_lauterbachiana:1,Orania_ravaka:1,Orania_trispatha:1,Parajubaea_torallyi:1,Pelagodoxa_henryana:1,Phoenicophorium_borsigianum:1,Pholidostachys_dactyloides:1,Pholidostachys_pulchra:1,Physokentia_petiolata:1,Pinanga_simplicifrons:1,Podococcus_barteri:1,Ponapea_ledermanniana:1,Ponapea_palauensis:1,Prestoea_acuminata:1,Prestoea_decurrens:1,Prestoea_pubens:1,Ptychococcus_paradoxus:1,Ptychosperma_burretianum:1,Ptychosperma_caryotoides:1,Ptychosperma_cuneatum:1,Ptychosperma_elegans:1,Ptychosperma_furcatum:1,Ptychosperma_gracile:1,Ptychosperma_lauterbachii:1,Ptychosperma_lineare:1,Ptychosperma_macarthurii:1,Ptychosperma_microcarpum:1,Ptychosperma_nicolai:1,Ptychosperma_propinquum:1,Ptychosperma_pullenii:1,Ptychosperma_salomonense:1,Ptychosperma_sanderianum:1,Ptychosperma_schefferii:1,Ptychosperma_waitianum:1,Reinhardtia_gracilis:1,Reinhardtia_simplex:1,Rhopaloblaste_augusta:1,Rhopaloblaste_ledermanniana:1,Rhopalostylis_baueri:1,Roscheria_melanochaetes:1,Roystonea_borinquena:1,Roystonea_oleracea:1,Roystonea_princeps:1,Roystonea_regia:1,Satakentia_liukiuensis:1,Sclerosperma_mannii:1,Socratea_exorrhiza:1,Solfia_samoensis:1,Sommieria_leucophylla:1,Syagrus_glaucescens:1,Syagrus_romanzoffiana:1,Syagrus_smithii:1,Synechanthus_warscewiczianus:1,Tectiphiala_ferox:1,Veitchia_arecina:1,Veitchia_filifera:1,Veitchia_metiti:1,Veitchia_spiralis:1,Veitchia_winin:1,Verschaffeltia_splendida:1,Voanioala_gerardii:1,Welfia_regia:1,Wendlandiella_gracilis:1,Wettinia_hirsuta:1,Wodyetia_bifurcata:1):1):3,(((Abolboda_macrostachya:1,Abolboda_poarchon:1,Aratitiyopea_lopezii:1,Orectanthe_sceptrum:1,Xyris_bicephala:1,Xyris_capensis:1,Xyris_difformis:1,Xyris_jupicai:1):1,(Sparganium_americanum:1,Sparganium_angustifolium:1,Sparganium_emersum:1,Sparganium_erectum:1,Sparganium_eurycarpum:1,Sparganium_glomeratum:1,Sparganium_hyperboreum:1,Sparganium_natans:1,Sparganium_stoloniferum:1,Typha_angustifolia:1,Typha_capensis:1,Typha_latifolia:1,Typha_orientalis:1):1,(Prionium_serratum:1,Thurnia_polycephala:1,Thurnia_sphaerocephala:1):1,(Alexgeorgea_ganopoda:1,Alexgeorgea_subterranea:1,Anthochortus_graminifolius:1,Apodasmia_brownii:1,Apodasmia_chilensis:1,Apodasmia_similis:1,Askidiosperma_alboaristatum:1,Askidiosperma_alticola:1,Askidiosperma_andreaeanum:1,Askidiosperma_capitatum:1,Askidiosperma_chartaceum:1,Askidiosperma_insigne:1,Askidiosperma_longiflorum:1,Askidiosperma_nitidum:1,Askidiosperma_paniculatum:1,Askidiosperma_rugosum:1,Baloskion_gracile:1,Baloskion_tetraphyllum:1,Calorophus_elongatus:1,Calorophus_erostris:1,Cannomois_robusta:1,Ceratocaryum_argenteum:1,Chaetanthus_aristatus:1,Chordifex_abortivus:1,Chordifex_amblycoleus:1,Chordifex_capillaceus:1,Chordifex_crispatus:1,Chordifex_dimorphus:1,Chordifex_fastigiatus:1,Chordifex_hookeri:1,Chordifex_jacksonii:1,Chordifex_laxus:1,Chordifex_microcodon:1,Chordifex_stenandrus:1,Coleocarya_gracilis:1,Dapsilanthus_ramosus:1,Desmocladus_castaneus:1,Dielsia_stenostachya:1,Elegia_acockii:1,Elegia_aggregata:1,Elegia_asperiflora:1,Elegia_atratiflora:1,Elegia_caespitosa:1,Elegia_capensis:1,Elegia_coleura:1,Elegia_cuspidata:1,Elegia_decipiens:1,Elegia_deusta:1,Elegia_ebracteata:1,Elegia_elephantina:1,Elegia_equisetacea:1,Elegia_esterhuyseniae:1,Elegia_extensa:1,Elegia_fenestrata:1,Elegia_filacea:1,Elegia_fistulosa:1,Elegia_fucata:1,Elegia_galpinii:1,Elegia_grandis:1,Elegia_grandispicata:1,Elegia_hookeriana:1,Elegia_hutchinsonii:1,Elegia_intermedia:1,Elegia_juncea:1,Elegia_macrocarpa:1,Elegia_microcarpa:1,Elegia_mucronata:1,Elegia_muirii:1,Elegia_neesii:1,Elegia_nuda:1,Elegia_persistens:1,Elegia_prominens:1,Elegia_racemosa:1,Elegia_recta:1,Elegia_rigida:1,Elegia_spathacea:1,Elegia_squamosa:1,Elegia_stipularis:1,Elegia_stokoei:1,Elegia_tectorum:1,Elegia_thyrsifera:1,Elegia_thyrsoidea:1,Elegia_vaginulata:1,Elegia_verreauxii:1,Empodisma_gracillimum:1,Empodisma_minus:1,Eurychorda_complanata:1,Harperia_confertospicata:1,Harperia_lateriflora:1,Hypodiscus_aristatus:1,Hypodiscus_squamosus:1,Hypolaena_exsulca:1,Kulinia_eludens:1,Lepidobolus_chaetocephalus:1,Leptocarpus_tenax:1,Lepyrodia_glauca:1,Lepyrodia_muirii:1,Lepyrodia_scariosa:1,Loxocarya_gigas:1,Loxocarya_magna:1,Mastersiella_digitata:1,Melanostachya_ustulata:1,Nevillea_obtusissima:1,Platycaulos_acutus:1,Platycaulos_callistachyus:1,Platycaulos_compressus:1,Platycaulos_major:1,Platychorda_applanata:1,Platychorda_rivalis:1,Restio_adpressus:1,Restio_arcuatus:1,Restio_bifidus:1,Restio_caespitosus:1,Restio_clandestinus:1,Restio_colliculospermus:1,Restio_confusus:1,Restio_decipiens:1,Restio_dispar:1,Restio_distichus:1,Restio_durus:1,Restio_esterhuyseniae:1,Restio_festuciformis:1,Restio_fragilis:1,Restio_karooicus:1,Restio_leptostachyus:1,Restio_levynsiae:1,Restio_longiaristatus:1,Restio_muirii:1,Restio_multiflorus:1,Restio_paludosus:1,Restio_papillosus:1,Restio_parthenocarpos:1,Restio_pedicellatus:1,Restio_perplexus:1,Restio_pillansii:1,Restio_pratensis:1,Restio_ramosissimus:1,Restio_rivulus:1,Restio_rottboellioides:1,Restio_secundus:1,Restio_subverticillatus:1,Restio_wallichii:1,Rhodocoma_capensis:1,Rhodocoma_gracilis:1,Soroveta_ambigua:1,Sporadanthus_ferrugineus:1,Sporadanthus_gracilis:1,Sporadanthus_tasmanicus:1,Sporadanthus_traversii:1,Staberoha_cernua:1,Staberoha_distachyos:1,Staberoha_multispicula:1,Stenotalis_ramosissima:1,Taraxis_grossa:1,Thamnochortus_arenarius:1,Thamnochortus_insignis:1,Thamnochortus_spicigerus:1,Tremulina_tremula:1,Tyrbastes_glaucescens:1,Willdenowia_incurvata:1,Winifredia_sola:1):1,(Epidryos_allenii:1,Kunhardtia_radiata:1,Potarophytum_riparium:1,Rapatea_xiphoides:1,Spathanthus_bicolor:1,Stegolepis_ligulata:1,Stegolepis_parvipetala:1):1,(Acidosasa_purpurea:1,Acrachne_racemosa:1,Acritochaete_volkensii:1,Acroceras_tonkinense:1,Aegilops_bicornis:1,Aegilops_columnaris:1,Aegilops_comosa:1,Aegilops_crassa:1,Aegilops_cylindrica:1,Aegilops_geniculata:1,Aegilops_juvenalis:1,Aegilops_kotschyi:1,Aegilops_longissima:1,Aegilops_neglecta:1,Aegilops_peregrina:1,Aegilops_searsii:1,Aegilops_sharonensis:1,Aegilops_speltoides:1,Aegilops_tauschii:1,Aegilops_triuncialis:1,Aegilops_umbellulata:1,Aegilops_vavilovii:1,Aegilops_ventricosa:1,Aeluropus_littoralis:1,Agropyron_cristatum:1,Agropyron_desertorum:1,Agropyron_mongolicum:1,Agrostis_alpina:1,Agrostis_botelhoi:1,Agrostis_canina:1,Agrostis_capillaris:1,Agrostis_castellana:1,Agrostis_clavata:1,Agrostis_congestiflora:1,Agrostis_curtisii:1,Agrostis_gigantea:1,Agrostis_gracililaxa:1,Agrostis_hyemalis:1,Agrostis_magellanica:1,Agrostis_mertensii:1,Agrostis_perennans:1,Agrostis_rupestris:1,Agrostis_scabra:1,Agrostis_stolonifera:1,Agrostis_tenerrima:1,Agrostis_vinealis:1,Aira_caryophyllea:1,Aira_cupaniana:1,Aira_elegantissima:1,Aira_praecox:1,Airopsis_tenella:1,Alexfloydia_repens:1,Allolepis_texana:1,Alloteropsis_angusta:1,Alloteropsis_cimicina:1,Alloteropsis_paniculata:1,Alloteropsis_papillosa:1,Alloteropsis_semialata:1,Alopecurus_aequalis:1,Alopecurus_arundinaceus:1,Alopecurus_bulbosus:1,Alopecurus_geniculatus:1,Alopecurus_japonicus:1,Alopecurus_magellanicus:1,Alopecurus_myosuroides:1,Alopecurus_pratensis:1,Alopecurus_textilis:1,Altoparadisium_chapadense:1,Ammophila_arenaria:1,Ammophila_breviligulata:1,Ampelocalamus_microphyllus:1,Ampelodesmos_mauritanicus:1,Amphibromus_fluitans:1,Amphicarpum_amphicarpon:1,Amphicarpum_muhlenbergianum:1,Amphipogon_caricinus:1,Amphipogon_strictus:1,Andropogon_bicornis:1,Andropogon_brachystachyus:1,Andropogon_gayanus:1,Andropogon_gerardii:1,Andropogon_glomeratus:1,Andropogon_gyrans:1,Andropogon_ternarius:1,Aniselytron_treutleri:1,Anisopogon_avenaceus:1,Anomochloa_marantoidea:1,Anthaenantia_rufa:1,Anthaenantiopsis_rojasiana:1,Anthephora_cristata:1,Anthephora_elongata:1,Anthosachne_rectiseta:1,Anthosachne_solandri:1,Anthoxanthum_aristatum:1,Anthoxanthum_odoratum:1,Antinoria_agrostidea:1,Apera_interrupta:1,Apocopis_wrightii:1,Arctagrostis_latifolia:1,Arctophila_fulva:1,Aristida_adoensis:1,Aristida_adscensionis:1,Aristida_californica:1,Aristida_calycina:1,Aristida_capillacea:1,Aristida_condensata:1,Aristida_congesta:1,Aristida_funiculata:1,Aristida_gypsophila:1,Aristida_hygrometrica:1,Aristida_ingrata:1,Aristida_junciformis:1,Aristida_latifolia:1,Aristida_longespica:1,Aristida_longifolia:1,Aristida_oligantha:1,Aristida_purpurascens:1,Aristida_purpurea:1,Aristida_recurvata:1,Aristida_rhiniochloa:1,Aristida_scribneriana:1,Aristida_spanospicula:1,Aristida_stipoides:1,Aristida_stricta:1,Aristida_ternipes:1,Aristida_uruguayensis:1,Aristida_vagans:1,Aristida_vexativa:1,Arrhenatherum_elatius:1,Arthraxon_hispidus:1,Arthropogon_villosus:1,Arthrostylidium_excelsum:1,Arthrostylidium_merostachyoides:1,Arundinaria_fargesii:1,Arundinaria_gigantea:1,Arundinella_berteroniana:1,Arundinella_deppeana:1,Arundinella_hirta:1,Arundo_donax:1,Arundo_formosana:1,Astrebla_lappacea:1,Aulonemia_laxa:1,Australopyrum_calcis:1,Austrochloris_dichanthioides:1,Austroderia_fulvida:1,Austroderia_richardii:1,Austroderia_toetoe:1,Austrostipa_geoffreyi:1,Avena_abyssinica:1,Avena_barbata:1,Avena_brevis:1,Avena_clauda:1,Avena_eriantha:1,Avena_fatua:1,Avena_longiglumis:1,Avena_maroccana:1,Avena_murphyi:1,Avena_nuda:1,Avena_sativa:1,Avena_sterilis:1,Avena_strigosa:1,Avena_vaviloviana:1,Avena_ventricosa:1,Axonopus_anceps:1,Axonopus_aureus:1,Axonopus_compressus:1,Axonopus_fissifolius:1,Axonopus_furcatus:1,Axonopus_ramosus:1,Bambusa_balcooa:1,Bambusa_bambos:1,Bambusa_beecheyana:1,Bambusa_blumeana:1,Bambusa_cacharensis:1,Bambusa_chungii:1,Bambusa_emeiensis:1,Bambusa_malingensis:1,Bambusa_multiplex:1,Bambusa_nutans:1,Bambusa_oldhamii:1,Bambusa_oliveriana:1,Bambusa_pachinensis:1,Bambusa_pierreana:1,Bambusa_textilis:1,Bambusa_thorellii:1,Bambusa_tulda:1,Bambusa_tuldoides:1,Bambusa_valida:1,Bambusa_vulgaris:1,Beckmannia_syzigachne:1,Bewsia_biflora:1,Blepharidachne_kingii:1,Boissiera_squarrosa:1,Bonia_levigata:1,Bothriochloa_ischaemum:1,Bothriochloa_saccharoides:1,Bouteloua_aristidoides:1,Bouteloua_curtipendula:1,Brachiaria_serrata:1,Brachiaria_umbellata:1,Brachiaria_xantholeuca:1,Brachyachne_ciliaris:1,Brachyachne_patentiflora:1,Brachychloa_fragilis:1,Brachyelytrum_aristosum:1,Brachyelytrum_erectum:1,Brachypodium_pinnatum:1,Brachypodium_sylvaticum:1,Briza_maxima:1,Briza_media:1,Briza_minor:1,Bromuniola_gossweileri:1,Bromus_arenarius:1,Bromus_arvensis:1,Bromus_carinatus:1,Bromus_ciliatus:1,Bromus_commutatus:1,Bromus_erectus:1,Bromus_hordeaceus:1,Bromus_inermis:1,Bromus_interruptus:1,Bromus_japonicus:1,Bromus_madritensis:1,Bromus_porteri:1,Bromus_pumpellianus:1,Bromus_racemosus:1,Bromus_ramosus:1,Bromus_remotiflorus:1,Bromus_rubens:1,Bromus_secalinus:1,Bromus_squarrosus:1,Bromus_sterilis:1,Bromus_suksdorfii:1,Buchloe_dactyloides:1,Buergersiochloa_bambusoides:1,Calamagrostis_arundinacea:1,Calamagrostis_canadensis:1,Calamagrostis_canescens:1,Calamagrostis_deschampsioides:1,Calamagrostis_lahulensis:1,Calamagrostis_lapponica:1,Calamagrostis_purpurascens:1,Calamagrostis_stricta:1,Calamagrostis_varia:1,Calyptochloa_gracillima:1,Campeiostachys_kamoji:1,Canastra_lanceolata:1,Capeochloa_arundinacea:1,Capeochloa_cincta:1,Capeochloa_setacea:1,Capillipedium_assimile:1,Castellia_tuberculosa:1,Catabrosa_aquatica:1,Catapodium_marinum:1,Catapodium_rigidum:1,Cenchrus_americanus:1,Cenchrus_ciliaris:1,Cenchrus_clandestinus:1,Cenchrus_compressus:1,Cenchrus_echinatus:1,Cenchrus_flaccidus:1,Cenchrus_gracillimus:1,Cenchrus_incertus:1,Cenchrus_longissimus:1,Cenchrus_purpureus:1,Cenchrus_setaceus:1,Cenchrus_setiger:1,Cenchrus_spinifex:1,Cenchrus_violaceus:1,Centotheca_lappacea:1,Centrochloa_singularis:1,Centropodia_glauca:1,Centropodia_mossamedensis:1,Cephalostachyum_pergracile:1,Chaetobromus_involucratus:1,Chaetopoa_pilosa:1,Chamaeraphis_hordeacea:1,Chascolytrum_koelerioides:1,Chasmanthium_latifolium:1,Chasmanthium_laxum:1,Chasmanthium_nitidum:1,Chikusichloa_aquatica:1,Chikusichloa_mutica:1,Chimaerochloa_archboldi:1,Chimonobambusa_angustifolia:1,Chimonobambusa_convoluta:1,Chimonobambusa_marmorea:1,Chimonobambusa_ningnanica:1,Chimonobambusa_quadrangularis:1,Chimonobambusa_sichuanensis:1,Chimonobambusa_utilis:1,Chimonocalamus_fimbriatus:1,Chimonocalamus_griffithianus:1,Chimonocalamus_pallens:1,Chionachne_gigantea:1,Chionochloa_antarctica:1,Chionochloa_conspicua:1,Chionochloa_flavescens:1,Chionochloa_frigida:1,Chionochloa_macra:1,Chionochloa_nivifera:1,Chionochloa_oreophila:1,Chionochloa_pallens:1,Chionochloa_rigida:1,Chionochloa_rubra:1,Chloris_barbata:1,Chloris_canterae:1,Chloris_elata:1,Chloris_gayana:1,Chloris_mossambicensis:1,Chloris_pycnothrix:1,Chloris_radiata:1,Chloris_truncata:1,Chlorocalymma_cryptacanthum:1,Chrysopogon_aciculatus:1,Chrysopogon_gryllus:1,Chrysopogon_zizanioides:1,Chusquea_bilimekii:1,Chusquea_coronalis:1,Chusquea_culeou:1,Chusquea_elata:1,Chusquea_liebmannii:1,Chusquea_patens:1,Cinna_latifolia:1,Cladoraphis_cyperoides:1,Cladoraphis_spinosa:1,Cleistochloa_subjuncea:1,Cleistogenes_hackelii:1,Cleistogenes_serotina:1,Cleistogenes_songorica:1,Cleistogenes_squarrosa:1,Coelachne_japonica:1,Coelachyrum_poiflorum:1,Coelachyrum_yemenicum:1,Coleataenia_anceps:1,Coleataenia_caricoides:1,Coleataenia_prionitis:1,Coleataenia_tenera:1,Colpodium_versicolor:1,Cortaderia_columbiana:1,Cortaderia_peruviana:1,Cortaderia_pilosa:1,Cortaderia_selloana:1,Corynephorus_canescens:1,Cottea_pappophoroides:1,Crithopsis_delileana:1,Cryptochloa_concinna:1,Cryptochloa_strictiflora:1,Ctenium_brevispicatum:1,Ctenium_concinnum:1,Cutandia_maritima:1,Cutandia_memphitica:1,Cymbopogon_caesius:1,Cymbopogon_citratus:1,Cymbopogon_distans:1,Cymbopogon_flexuosus:1,Cymbopogon_goeringii:1,Cymbopogon_jwarancusa:1,Cymbopogon_nardus:1,Cymbopogon_pendulus:1,Cynodon_dactylon:1,Cynodon_nlemfuensis:1,Cynodon_transvaalensis:1,Cynosurus_cristatus:1,Cynosurus_echinatus:1,Cyperochloa_hirsuta:1,Cyphochlaena_madagascariensis:1,Cyrtococcum_oxyphyllum:1,Cyrtococcum_patens:1,Cyrtococcum_trigonum:1,Dactylis_glomerata:1,Dactyloctenium_radulans:1,Dallwatsonia_felliana:1,Danthonia_alpina:1,Danthonia_californica:1,Danthonia_compressa:1,Danthonia_decumbens:1,Danthonia_intermedia:1,Danthonia_secundiflora:1,Danthonia_spicata:1,Danthoniopsis_dinteri:1,Danthoniopsis_petiolata:1,Danthoniopsis_pruinosa:1,Dasypyrum_villosum:1,Dendrocalamus_asper:1,Dendrocalamus_barbatus:1,Dendrocalamus_brandisii:1,Dendrocalamus_dumosus:1,Dendrocalamus_giganteus:1,Dendrocalamus_hamiltonii:1,Dendrocalamus_khoonmengii:1,Dendrocalamus_latiflorus:1,Dendrocalamus_membranaceus:1,Dendrocalamus_minor:1,Dendrocalamus_pendulus:1,Dendrocalamus_sinicus:1,Dendrocalamus_strictus:1,Deschampsia_foliosa:1,Deschampsia_setacea:1,Desmazeria_philistaea:1,Desmazeria_sicula:1,Desmostachya_bipinnata:1,Diarrhena_obovata:1,Dichanthelium_cumbucana:1,Dichelachne_micrantha:1,Dielsiochloa_floribunda:1,Digitaria_bicornis:1,Digitaria_ciliaris:1,Digitaria_didactyla:1,Digitaria_eriantha:1,Digitaria_filiformis:1,Digitaria_gayana:1,Digitaria_ischaemum:1,Digitaria_radicosa:1,Digitaria_sanguinalis:1,Digitaria_violascens:1,Diheteropogon_hagerupii:1,Dinochloa_malayana:1,Dissochondrus_biflorus:1,Distichlis_humilis:1,Distichlis_spicata:1,Drepanostachyum_falcatum:1,Dryopoa_dives:1,Dupontia_fisheri:1,Duthiea_brachypodium:1,Echinaria_capitata:1,Echinochloa_esculenta:1,Echinochloa_muricata:1,Echinochloa_oryzoides:1,Echinochloa_paludigena:1,Echinochloa_walteri:1,Echinolaena_inflexa:1,Echinopogon_caespitosus:1,Ectrosia_leporina:1,Ectrosia_schultzii:1,Ehrharta_calycina:1,Ehrharta_erecta:1,Ehrharta_longifolia:1,Eleusine_coracana:1,Eleusine_tristachya:1,Elionurus_muticus:1,Ellisochloa_papposa:1,Ellisochloa_rangei:1,Elymus_alashanicus:1,Elymus_anthosachnoides:1,Elymus_antiquus:1,Elymus_athericus:1,Elymus_brevipes:1,Elymus_canadensis:1,Elymus_caninus:1,Elymus_caucasicus:1,Elymus_ciliaris:1,Elymus_durus:1,Elymus_elymoides:1,Elymus_elytrigioides:1,Elymus_farctus:1,Elymus_glaberrimus:1,Elymus_glaucus:1,Elymus_grandis:1,Elymus_lanceolatus:1,Elymus_libanoticus:1,Elymus_longearistatus:1,Elymus_macrourus:1,Elymus_magnicaespes:1,Elymus_mutabilis:1,Elymus_patagonicus:1,Elymus_pendulinus:1,Elymus_repens:1,Elymus_semicostatus:1,Elymus_sibiricus:1,Elymus_spicatus:1,Elymus_stipifolius:1,Elymus_strictus:1,Elymus_tauri:1,Elymus_trachycaulus:1,Elymus_virginicus:1,Elymus_wawawaiensis:1,Elytrophorus_globularis:1,Elytrostachys_clavigera:1,Enneapogon_desvauxii:1,Enneapogon_scaber:1,Enteropogon_acicularis:1,Enteropogon_dolichostachyus:1,Enteropogon_macrostachyus:1,Enteropogon_prieurii:1,Enteropogon_ramosus:1,Entolasia_stricta:1,Entoplocamia_aristulata:1,Eragrostiella_brachyphylla:1,Eragrostis_airoides:1,Eragrostis_australasica:1,Eragrostis_bicolor:1,Eragrostis_capensis:1,Eragrostis_cilianensis:1,Eragrostis_ciliaris:1,Eragrostis_curvula:1,Eragrostis_ferruginea:1,Eragrostis_grandis:1,Eragrostis_hypnoides:1,Eragrostis_intermedia:1,Eragrostis_mexicana:1,Eragrostis_minor:1,Eragrostis_multicaulis:1,Eragrostis_nigricans:1,Eragrostis_obtusiflora:1,Eragrostis_parviflora:1,Eragrostis_pectinacea:1,Eragrostis_racemosa:1,Eragrostis_reptans:1,Eragrostis_secundiflora:1,Eragrostis_sessilispica:1,Eragrostis_spectabilis:1,Eragrostis_tef:1,Eragrostis_walteri:1,Eremochloa_ophiuroides:1,Eremopyrum_bonaepartis:1,Eremopyrum_distans:1,Eremopyrum_orientale:1,Eremopyrum_triticeum:1,Eriachne_aristidea:1,Eriachne_helmsii:1,Eriachne_melicacea:1,Eriachne_mucronata:1,Eriachne_pulchella:1,Eriachne_triseta:1,Eriochloa_michauxii:1,Eriochloa_nana:1,Eriochloa_villosa:1,Erioneuron_avenaceum:1,Eulalia_aurea:1,Eustachys_distichophylla:1,Eustachys_paspaloides:1,Eustachys_petraea:1,Fargesia_dracocephala:1,Fargesia_macclureana:1,Fargesia_murielae:1,Fargesia_nitida:1,Fargesia_yunnanensis:1,Festuca_abyssinica:1,Festuca_agustinii:1,Festuca_altaica:1,Festuca_altissima:1,Festuca_armoricana:1,Festuca_arundinacea:1,Festuca_asperula:1,Festuca_baffinensis:1,Festuca_brachyphylla:1,Festuca_brevissima:1,Festuca_capillifolia:1,Festuca_circummediterranea:1,Festuca_clementei:1,Festuca_coerulescens:1,Festuca_donax:1,Festuca_drymeja:1,Festuca_edlundiae:1,Festuca_elegans:1,Festuca_eskia:1,Festuca_extremiorientalis:1,Festuca_filiformis:1,Festuca_francoi:1,Festuca_gautieri:1,Festuca_gigantea:1,Festuca_hallii:1,Festuca_heterophylla:1,Festuca_hyperborea:1,Festuca_hystrix:1,Festuca_iberica:1,Festuca_idahoensis:1,Festuca_indigesta:1,Festuca_lemanii:1,Festuca_lenensis:1,Festuca_longiauriculata:1,Festuca_longifolia:1,Festuca_mairei:1,Festuca_modesta:1,Festuca_muelleri:1,Festuca_nevadensis:1,Festuca_ovina:1,Festuca_pallens:1,Festuca_paniculata:1,Festuca_petraea:1,Festuca_plebeia:1,Festuca_pratensis:1,Festuca_prolifera:1,Festuca_pseudoeskia:1,Festuca_pulchella:1,Festuca_quadriflora:1,Festuca_rivularis:1,Festuca_rubra:1,Festuca_rupicola:1,Festuca_scabra:1,Festuca_scariosa:1,Festuca_subverticillata:1,Festuca_tatrae:1,Festuca_trachyphylla:1,Festuca_valesiaca:1,Festuca_violacea:1,Festuca_vivipara:1,Festuca_viviparoidea:1,Fingerhuthia_africana:1,Fingerhuthia_sesleriiformis:1,Garnotia_fergusonii:1,Garnotia_stricta:1,Gastridium_ventricosum:1,Gaudinia_coarctata:1,Gaudinia_fragilis:1,Gaudinia_hispanica:1,Geochloa_decora:1,Geochloa_lupulina:1,Germainia_truncatiglumis:1,Gerritea_pseudopetiolata:1,Gigantochloa_albociliata:1,Gigantochloa_atroviolacea:1,Gigantochloa_atter:1,Gigantochloa_balui:1,Gigantochloa_hosseusii:1,Gigantochloa_levis:1,Gigantochloa_ligulata:1,Gigantochloa_nigrociliata:1,Gigantochloa_parviflora:1,Gigantochloa_ridleyi:1,Gigantochloa_scortechinii:1,Gilgiochloa_indurata:1,Glyceria_canadensis:1,Glyceria_declinata:1,Glyceria_fluitans:1,Glyceria_grandis:1,Glyceria_maxima:1,Glyceria_melicaria:1,Glyceria_nemoralis:1,Glyceria_notata:1,Glyceria_septentrionalis:1,Glyceria_striata:1,Gouinia_latifolia:1,Gouinia_paraguayensis:1,Graphephorum_wolfii:1,Greslania_circinata:1,Greslania_multiflora:1,Guadua_amplexifolia:1,Guadua_chacoensis:1,Guadua_paniculata:1,Guaduella_marantifolia:1,Gymnopogon_brevifolius:1,Gymnopogon_foliosus:1,Gymnopogon_grandiflorus:1,Gynerium_sagittatum:1,Hainardia_cylindrica:1,Hakonechloa_macra:1,Harpochloa_falx:1,Helictochloa_bromoides:1,Helictochloa_hookeri:1,Helictochloa_pratensis:1,Helictochloa_versicolor:1,Helictotrichon_convolutum:1,Helictotrichon_mortonianum:1,Helictotrichon_parlatorei:1,Helictotrichon_requienii:1,Hemarthria_sibirica:1,Henrardia_persica:1,Heterachne_abortiva:1,Heteranthelium_piliferum:1,Heteropogon_contortus:1,Hibanobambusa_tranquillans:1,Hickelia_madagascariensis:1,Hierochloe_brunonis:1,Hilaria_cenchroides:1,Hilaria_jamesii:1,Himalayacalamus_asper:1,Himalayacalamus_cupreus:1,Holcus_annuus:1,Holcus_azoricus:1,Holcus_lanatus:1,Holcus_mollis:1,Holcus_rigidus:1,Homolepis_aturensis:1,Homolepis_glutinosa:1,Homolepis_isocalycia:1,Homopholis_belsonii:1,Hookerochloa_eriopoda:1,Hopia_obtusa:1,Hordelymus_europaeus:1,Hordeum_arizonicum:1,Hordeum_bogdanii:1,Hordeum_brachyantherum:1,Hordeum_brevisubulatum:1,Hordeum_bulbosum:1,Hordeum_capense:1,Hordeum_chilense:1,Hordeum_comosum:1,Hordeum_cordobense:1,Hordeum_depressum:1,Hordeum_erectifolium:1,Hordeum_euclaston:1,Hordeum_flexuosum:1,Hordeum_fuegianum:1,Hordeum_guatemalense:1,Hordeum_jubatum:1,Hordeum_lechleri:1,Hordeum_marinum:1,Hordeum_murinum:1,Hordeum_muticum:1,Hordeum_parodii:1,Hordeum_patagonicum:1,Hordeum_procerum:1,Hordeum_pubiflorum:1,Hordeum_pusillum:1,Hordeum_roshevitzii:1,Hordeum_secalinum:1,Hordeum_stenostachys:1,Hordeum_tetraploidum:1,Hordeum_vulgare:1,Hygrochloa_aquatica:1,Hygroryza_aristata:1,Hylebates_cordatus:1,Hymenachne_amplexicaulis:1,Hyparrhenia_hirta:1,Ichnanthus_nemorosus:1,Ichnanthus_pallens:1,Ichnanthus_panicoides:1,Imperata_cheesemanii:1,Imperata_cylindrica:1,Indocalamus_bashanensis:1,Indocalamus_latifolius:1,Indocalamus_longiauritus:1,Indocalamus_pseudosinicus:1,Indocalamus_tessellatus:1,Indosasa_shibataeoides:1,Indosasa_sinica:1,Isachne_albens:1,Isachne_arundinacea:1,Isachne_disperma:1,Isachne_globosa:1,Isachne_mauritiana:1,Ischaemum_afrum:1,Ischaemum_anthephoroides:1,Ischaemum_aristatum:1,Ischaemum_koleostachys:1,Ixophorus_unisetus:1,Jansenella_griffithiana:1,Jouvea_pilosa:1,Kengyilia_gobicola:1,Kengyilia_tahelacana:1,Kengyilia_zhaosuensis:1,Kerriochloa_siamensis:1,Koeleria_asiatica:1,Koeleria_capensis:1,Koeleria_crassipes:1,Koeleria_loweana:1,Koeleria_macrantha:1,Koeleria_pyramidata:1,Koeleria_vallesiana:1,Lagurus_ovatus:1,Lamarckia_aurea:1,Lasiacis_nigra:1,Lasiacis_procerrima:1,Leersia_hexandra:1,Leersia_japonica:1,Leersia_oryzoides:1,Leersia_perrieri:1,Leersia_tisserantii:1,Leersia_virginica:1,Leptaspis_banksii:1,Leptothrium_rigidum:1,Lepturus_repens:1,Leymus_akmolinensis:1,Leymus_angustus:1,Leymus_arenarius:1,Leymus_chinensis:1,Leymus_cinereus:1,Leymus_erianthus:1,Leymus_innovatus:1,Leymus_karelinii:1,Leymus_mollis:1,Leymus_paboanus:1,Leymus_pseudoracemosus:1,Leymus_racemosus:1,Leymus_salinus:1,Leymus_secalinus:1,Leymus_triticoides:1,Lintonia_nutans:1,Lithachne_humilis:1,Lithachne_pauciflora:1,Littledalea_alaica:1,Littledalea_tibetica:1,Lolium_canariense:1,Lolium_multiflorum:1,Lolium_perenne:1,Lolium_persicum:1,Lolium_rigidum:1,Lolium_temulentum:1,Lophacme_digitata:1,Lophatherum_gracile:1,Loudetia_annua:1,Loudetia_phragmitoides:1,Loudetiopsis_chrysothrix:1,Loudetiopsis_scaettae:1,Luziola_fluitans:1,Luziola_peruviana:1,Lycochloa_avenacea:1,Lygeum_spartum:1,Maclurochloa_montana:1,Maltebrunia_letestui:1,Megalachne_berteroniana:1,Megalachne_masafuerana:1,Megaloprotachne_albescens:1,Megastachya_mucronata:1,Melica_altissima:1,Melica_ciliata:1,Melica_cupanii:1,Melica_minuta:1,Melica_mutica:1,Melica_nutans:1,Melica_onoei:1,Melica_picta:1,Melica_scabrosa:1,Melica_uniflora:1,Melinis_minutiflora:1,Melinis_nerviglumis:1,Melinis_repens:1,Melocalamus_compactiflorus:1,Melocanna_baccifera:1,Merxmuellera_drakensbergensis:1,Merxmuellera_macowanii:1,Merxmuellera_stereophylla:1,Mesosetum_chaseae:1,Mesosetum_comatum:1,Mibora_minima:1,Micraira_adamsii:1,Micraira_spiciforma:1,Micraira_subulifolia:1,Microcalamus_barbinodis:1,Microchloa_caffra:1,Micropyropsis_tuberosa:1,Micropyrum_tenellum:1,Microstegium_japonicum:1,Microstegium_vimineum:1,Milium_effusum:1,Milium_vernale:1,Miscanthus_sacchariflorus:1,Miscanthus_sinensis:1,Mnesithea_laevis:1,Molinia_caerulea:1,Monachather_paradoxus:1,Monelytrum_luederitzianum:1,Monodia_stipoides:1,Muhlenbergia_alopecuroides:1,Muhlenbergia_biloba:1,Muhlenbergia_capillaris:1,Muhlenbergia_cenchroides:1,Muhlenbergia_cuspidata:1,Muhlenbergia_dubia:1,Muhlenbergia_geminiflora:1,Muhlenbergia_hakonensis:1,Muhlenbergia_huegelii:1,Muhlenbergia_lindheimeri:1,Muhlenbergia_mexicana:1,Muhlenbergia_montana:1,Muhlenbergia_multiflora:1,Muhlenbergia_paniculata:1,Muhlenbergia_pereilema:1,Muhlenbergia_plumiseta:1,Muhlenbergia_racemosa:1,Muhlenbergia_ramulosa:1,Muhlenbergia_richardsonis:1,Muhlenbergia_schreberi:1,Muhlenbergia_spatha:1,Muhlenbergia_subbiflora:1,Muhlenbergia_sylvatica:1,Muhlenbergia_tricholepis:1,Muhlenbergia_wrightii:1,Munroa_andina:1,Munroa_squarrosa:1,Narduroides_salzmannii:1,Nardus_stricta:1,Nassella_charruana:1,Nassella_clarazii:1,Nassella_curamalalensis:1,Nassella_hyalina:1,Nassella_leucotricha:1,Nassella_megapotamia:1,Nassella_neesiana:1,Nassella_pampagrandensis:1,Nassella_pubiflora:1,Nassella_sanluisensis:1,Nassella_tenuis:1,Nassella_tenuissima:1,Nassella_trichotoma:1,Nassella_viridula:1,Neobouteloua_lophostachya:1,Neohouzeaua_fimbriata:1,Neohouzeaua_kerriana:1,Neololeba_atra:1,Neoschischkinia_truncatula:1,Neostapfia_colusana:1,Nephelochloa_orientalis:1,Neurachne_alopecuroides:1,Neurachne_munroi:1,Neurachne_tenuifolia:1,Neyraudia_reynaudiana:1,Nicoraepoa_andina:1,Notochloe_microdon:1,Ocellochloa_stolonifera:1,Ochlandra_ebracteata:1,Ochlandra_setigera:1,Ochlandra_talbotii:1,Ochlandra_travancorica:1,Ochlandra_wightii:1,Oligostachyum_glabrescens:1,Oligostachyum_oedogonatum:1,Oligostachyum_scabriflorum:1,Olmeca_clarkiae:1,Olmeca_fulgor:1,Olmeca_recta:1,Olmeca_reflexa:1,Olmeca_zapotecorum:1,Olyra_caudata:1,Olyra_latifolia:1,Oncorachis_ramosa:1,Ophiochloa_hydrolithica:1,Oplismenopsis_najada:1,Oplismenus_burmannii:1,Oplismenus_compositus:1,Oplismenus_hirtellus:1,Oplismenus_undulatifolius:1,Orcuttia_californica:1,Oreobambos_buchwaldii:1,Oreochloa_confusa:1,Oreochloa_disticha:1,Orinus_kokonorica:1,Orinus_thoroldii:1,Oropetium_capense:1,Orthoclada_laxa:1,Oryza_australiensis:1,Oryza_barthii:1,Oryza_eichingeri:1,Oryza_glaberrima:1,Oryza_grandiglumis:1,Oryza_latifolia:1,Oryza_longiglumis:1,Oryza_longistaminata:1,Oryza_meyeriana:1,Oryza_minuta:1,Oryza_neocaledonica:1,Oryza_officinalis:1,Oryza_punctata:1,Oryza_ridleyi:1,Oryza_rufipogon:1,Oryza_sativa:1,Oryza_schlechteri:1,Oryzopsis_asperifolia:1,Otachyrium_versicolor:1,Otatea_acuminata:1,Otatea_carrilloi:1,Otatea_fimbriata:1,Otatea_glauca:1,Otatea_reynosoana:1,Otatea_transvolcanica:1,Otatea_ximenae:1,Ottochloa_nodosa:1,Oxychloris_scariosa:1,Oxytenanthera_abyssinica:1,Panicum_aequinerve:1,Panicum_amarum:1,Panicum_antidotale:1,Panicum_bisulcatum:1,Panicum_brevifolium:1,Panicum_capillare:1,Panicum_coloratum:1,Panicum_cyanescens:1,Panicum_dichotomiflorum:1,Panicum_elephantipes:1,Panicum_flexile:1,Panicum_fluviicola:1,Panicum_hemitomon:1,Panicum_laetum:1,Panicum_larcomianum:1,Panicum_malacotrichum:1,Panicum_miliaceum:1,Panicum_millegrana:1,Panicum_mitchellii:1,Panicum_paludosum:1,Panicum_pansum:1,Panicum_parvifolium:1,Panicum_penicillatum:1,Panicum_phragmitoides:1,Panicum_pilosum:1,Panicum_polygonatum:1,Panicum_pygmaeum:1,Panicum_repens:1,Panicum_schinzii:1,Panicum_sellowii:1,Panicum_seminudum:1,Panicum_subalbidum:1,Panicum_sumatrense:1,Panicum_trichanthum:1,Panicum_trichoides:1,Panicum_turgidum:1,Panicum_validum:1,Panicum_verrucosum:1,Panicum_virgatum:1,Pappophorum_bicolor:1,Pappophorum_pappiferum:1,Pappophorum_philippianum:1,Parafestuca_albida:1,Paraneurachne_muelleri:1,Parapholis_filiformis:1,Parapholis_incurva:1,Parapholis_strigosa:1,Pariana_parvispica:1,Pariana_radiciflora:1,Parodiophyllochloa_cordovensis:1,Parodiophyllochloa_missiona:1,Parodiophyllochloa_ovulifera:1,Paspalum_conjugatum:1,Paspalum_decumbens:1,Paspalum_dilatatum:1,Paspalum_distichum:1,Paspalum_fimbriatum:1,Paspalum_floridanum:1,Paspalum_laeve:1,Paspalum_notatum:1,Paspalum_nutans:1,Paspalum_quadrifarium:1,Paspalum_repens:1,Paspalum_setaceum:1,Paspalum_thunbergii:1,Paspalum_vaginatum:1,Pennisetum_caffrum:1,Pennisetum_villosum:1,Pentameris_aspera:1,Pentameris_aurea:1,Pentameris_glacialis:1,Pentameris_oreophila:1,Pentameris_praecox:1,Pentameris_thuarii:1,Pentameris_tysonii:1,Pentapogon_quadrifidus:1,Periballia_involucrata:1,Peridictyon_sanctum:1,Perotis_hordeiformis:1,Perotis_rara:1,Phacelurus_latifolius:1,Phaenosperma_globosum:1,Phalaris_arundinacea:1,Phalaris_brachystachys:1,Phalaris_canariensis:1,Phalaris_coerulescens:1,Phalaris_minor:1,Phalaris_paradoxa:1,Pharus_lappulaceus:1,Pharus_latifolius:1,Pharus_parvifolius:1,Phippsia_algida:1,Phleum_alpinum:1,Phleum_arenarium:1,Phleum_hirsutum:1,Phleum_phleoides:1,Phleum_pratense:1,Pholiurus_pannonicus:1,Phragmites_australis:1,Phragmites_japonicus:1,Phyllostachys_aurea:1,Phyllostachys_bambusoides:1,Phyllostachys_edulis:1,Phyllostachys_nidularia:1,Phyllostachys_nigra:1,Piptochaetium_avenaceum:1,Piptochaetium_bicolor:1,Piptochaetium_uruguense:1,Plagiantha_tenella:1,Plagiosetum_refractum:1,Pleioblastus_fortunei:1,Pleioblastus_maculatus:1,Pleuropogon_sabinei:1,Plinthanthesis_paradoxa:1,Poa_abbreviata:1,Poa_acroleuca:1,Poa_affinis:1,Poa_alpina:1,Poa_alsodes:1,Poa_amplexicaulis:1,Poa_anceps:1,Poa_arctica:1,Poa_bulbosa:1,Poa_cenisia:1,Poa_chaixii:1,Poa_cheelii:1,Poa_clelandii:1,Poa_clivicola:1,Poa_compressa:1,Poa_costiniana:1,Poa_crassicaudex:1,Poa_crassicaulis:1,Poa_drummondiana:1,Poa_ensiformis:1,Poa_fawcettiae:1,Poa_foliosa:1,Poa_fordeana:1,Poa_glauca:1,Poa_gunnii:1,Poa_halmaturina:1,Poa_hartzii:1,Poa_helmsii:1,Poa_hiemata:1,Poa_hisauchii:1,Poa_homomalla:1,Poa_hookeri:1,Poa_hothamensis:1,Poa_imbecilla:1,Poa_inconspicua:1,Poa_induta:1,Poa_infirma:1,Poa_jugicola:1,Poa_keysseri:1,Poa_labillardierei:1,Poa_languidior:1,Poa_ligulata:1,Poa_litorosa:1,Poa_lowanensis:1,Poa_meionectes:1,Poa_minor:1,Poa_mollis:1,Poa_morrisii:1,Poa_multinodis:1,Poa_muricata:1,Poa_nemoralis:1,Poa_nivicola:1,Poa_orba:1,Poa_orthoclada:1,Poa_palustris:1,Poa_paucispicula:1,Poa_petrophila:1,Poa_phillipsiana:1,Poa_physoclina:1,Poa_pilata:1,Poa_poiformis:1,Poa_porphyroclados:1,Poa_pratensis:1,Poa_pseudoabbreviata:1,Poa_rodwayi:1,Poa_sallacustris:1,Poa_saltuensis:1,Poa_sieberiana:1,Poa_sphondylodes:1,Poa_stenantha:1,Poa_subvestita:1,Poa_supina:1,Poa_tenera:1,Poa_trinervis:1,Poa_trivialis:1,Poa_umbricola:1,Pogonarthria_squarrosa:1,Pogonatherum_crinitum:1,Pogonatherum_paniceum:1,Pohlidium_petiolatum:1,Polypogon_fugax:1,Polypogon_maritimus:1,Polypogon_monspeliensis:1,Polypogon_viridis:1,Potamophila_parviflora:1,Prionanthium_dentatum:1,Prosphytochloa_prehensilis:1,Psammagrostis_wiseana:1,Psammochloa_villosa:1,Psathyrostachys_caduca:1,Psathyrostachys_fragilis:1,Psathyrostachys_huashanica:1,Psathyrostachys_juncea:1,Psathyrostachys_lanuginosa:1,Psathyrostachys_rupestris:1,Psathyrostachys_stoloniformis:1,Pseudechinolaena_polystachya:1,Pseudochaetochloa_australiensis:1,Pseudopentameris_macrantha:1,Pseudoraphis_sordida:1,Pseudosasa_amabilis:1,Pseudosasa_cantorii:1,Pseudosasa_hindsii:1,Pseudosasa_japonica:1,Pseudostachyum_polymorphum:1,Pseudoxytenanthera_bourdillonii:1,Pseudoxytenanthera_monadelpha:1,Pseudoxytenanthera_ritcheyi:1,Psilurus_incurvus:1,Puccinellia_andersonii:1,Puccinellia_angustata:1,Puccinellia_arctica:1,Puccinellia_banksiensis:1,Puccinellia_bruggemannii:1,Puccinellia_ciliata:1,Puccinellia_distans:1,Puccinellia_fasciculata:1,Puccinellia_hauptiana:1,Puccinellia_longior:1,Puccinellia_maritima:1,Puccinellia_nutkaensis:1,Puccinellia_nuttalliana:1,Puccinellia_perlaxa:1,Puccinellia_phryganodes:1,Puccinellia_pumila:1,Puccinellia_stricta:1,Puccinellia_tenella:1,Puccinellia_vaginata:1,Puccinellia_vahliana:1,Puccinellia_vassica:1,Puelia_olyriformis:1,Raddia_brasiliensis:1,Reimarochloa_acuta:1,Reynaudia_filiformis:1,Rhipidocladum_bartlettii:1,Rhipidocladum_martinezii:1,Rhipidocladum_racemiflorum:1,Rhynchoryza_subulata:1,Rostraria_azorica:1,Rostraria_cristata:1,Rostraria_salzmannii:1,Rytidosperma_alpicola:1,Rytidosperma_australe:1,Rytidosperma_bipartitum:1,Rytidosperma_caespitosum:1,Rytidosperma_carphoides:1,Rytidosperma_clavatum:1,Rytidosperma_duttonianum:1,Rytidosperma_erianthum:1,Rytidosperma_fulvum:1,Rytidosperma_geniculatum:1,Rytidosperma_gracile:1,Rytidosperma_laeve:1,Rytidosperma_lechleri:1,Rytidosperma_lepidopodum:1,Rytidosperma_longifolium:1,Rytidosperma_maculatum:1,Rytidosperma_merum:1,Rytidosperma_nudiflorum:1,Rytidosperma_pallidum:1,Rytidosperma_paschale:1,Rytidosperma_pauciflorum:1,Rytidosperma_penicillatum:1,Rytidosperma_pictum:1,Rytidosperma_pumilum:1,Rytidosperma_quirihuense:1,Rytidosperma_racemosum:1,Rytidosperma_semiannulare:1,Rytidosperma_setaceum:1,Rytidosperma_setifolium:1,Rytidosperma_telmaticum:1,Rytidosperma_thomsonii:1,Saccharum_giganteum:1,Saccharum_officinarum:1,Sacciolepis_africana:1,Sacciolepis_chevalieri:1,Sacciolepis_striata:1,Sacciolepis_vilvoides:1,Sartidia_jucunda:1,Sasa_borealis:1,Sasa_kurilensis:1,Sasa_palmata:1,Sasa_quelpaertensis:1,Saxipoa_saxicola:1,Schismus_barbatus:1,Schismus_schismoides:1,Schizachne_purpurascens:1,Schizachyrium_brevifolium:1,Schizachyrium_scoparium:1,Schizostachyum_funghomii:1,Schizostachyum_grande:1,Schizostachyum_jaculans:1,Schizostachyum_zollingeri:1,Schmidtia_kalahariensis:1,Schmidtia_pappophoroides:1,Schoenefeldia_gracilis:1,Sclerochloa_dura:1,Scleropogon_brevifolius:1,Scolochloa_festucacea:1,Scribneria_bolanderi:1,Scutachne_dura:1,Secale_cereale:1,Secale_sylvestre:1,Sehima_nervosum:1,Semiarundinaria_densiflora:1,Sesleria_albicans:1,Sesleria_argentea:1,Sesleria_autumnalis:1,Sesleria_caerulea:1,Sesleria_insularis:1,Sesleria_ovata:1,Setaria_barbata:1,Setaria_chondrachne:1,Setaria_faberi:1,Setaria_italica:1,Setaria_macrosperma:1,Setaria_magna:1,Setaria_megaphylla:1,Setaria_palmifolia:1,Setaria_parviflora:1,Setaria_plicata:1,Setaria_sphacelata:1,Setaria_sulcata:1,Setaria_verticillata:1,Setariopsis_auriculata:1,Shibataea_chinensis:1,Simplicia_laxa:1,Sinobambusa_tootsik:1,Snowdenia_petitiana:1,Sohnsia_filifolia:1,Sorghastrum_elliottii:1,Sorghastrum_nutans:1,Sorghastrum_secundum:1,Sorghum_bicolor:1,Sorghum_halepense:1,Sorghum_propinquum:1,Spartochloa_scirpoidea:1,Sphenopholis_intermedia:1,Sphenopus_divaricatus:1,Spinifex_littoreus:1,Spodiopogon_cotulifer:1,Spodiopogon_sagittifolius:1,Spodiopogon_sibiricus:1,Sporobolus_africanus:1,Sporobolus_airoides:1,Sporobolus_atrovirens:1,Sporobolus_clandestinus:1,Sporobolus_compositus:1,Sporobolus_contractus:1,Sporobolus_cryptandrus:1,Sporobolus_elongatus:1,Sporobolus_fertilis:1,Sporobolus_floridanus:1,Sporobolus_heterolepis:1,Sporobolus_indicus:1,Sporobolus_junceus:1,Sporobolus_vaginiflorus:1,Sporobolus_virginicus:1,Steinchisma_hians:1,Steinchisma_laxum:1,Stenotaphrum_dimidiatum:1,Stenotaphrum_secundatum:1,Stipa_capensis:1,Stipa_dregeana:1,Stipa_juncea:1,Stipa_lessingiana:1,Stipa_papposa:1,Stipa_pennata:1,Stipagrostis_acutiflora:1,Stipagrostis_brevifolia:1,Stipagrostis_namaquensis:1,Stipagrostis_pennata:1,Stipagrostis_plumosa:1,Stipagrostis_zeyheri:1,Streptochaeta_angustifolia:1,Streptochaeta_sodiroana:1,Streptochaeta_spicata:1,Streptogyna_americana:1,Streptostachys_asperifolia:1,Styppeiochloa_gynoglossa:1,Swallenia_alexandrae:1,Tatianyx_arnacites:1,Temburongia_simplex:1,Temochloa_liliana:1,Tenaxia_cumminsii:1,Tenaxia_disticha:1,Tenaxia_dura:1,Tenaxia_guillarmodiae:1,Tenaxia_stricta:1,Tenaxia_subulata:1,Tetrachne_dregei:1,Tetrapogon_cenchriformis:1,Tetrapogon_tenellus:1,Tetrapogon_villosus:1,Thamnocalamus_spathiflorus:1,Thelepogon_elegans:1,Themeda_avenacea:1,Themeda_triandra:1,Thrasyopsis_juergensii:1,Thuarea_involuta:1,Thyridolepis_mitchelliana:1,Thyridolepis_multiculmis:1,Thyrsostachys_siamensis:1,Thysanolaena_latifolia:1,Torreyochloa_pallida:1,Trachypogon_spicatus:1,Tragus_berteronianus:1,Tragus_pedunculatus:1,Tragus_racemosus:1,Tribolium_brachystachyum:1,Tribolium_ciliare:1,Tribolium_curvum:1,Tribolium_hispidum:1,Tribolium_purpureum:1,Tribolium_tenellum:1,Tribolium_uniolae:1,Trichloris_crinita:1,Trichloris_pluriflora:1,Tricholaena_monachne:1,Tricholaena_teneriffae:1,Trichoneura_elegans:1,Trichoneura_grandiglumis:1,Trichoneura_weberbaueri:1,Tridens_brasiliensis:1,Tridens_flavus:1,Triodia_basedowii:1,Triodia_bynoei:1,Triodia_desertorum:1,Triodia_scariosa:1,Triplachne_nitens:1,Triplasis_americana:1,Triplasis_purpurea:1,Tripogon_copei:1,Tripogon_minimus:1,Tripogon_wightii:1,Tripsacum_dactyloides:1,Triraphis_mollis:1,Triraphis_ramosissima:1,Triscenia_ovina:1,Trisetum_bifidum:1,Trisetum_cernuum:1,Trisetum_flavescens:1,Trisetum_sibiricum:1,Trisetum_spicatum:1,Trisetum_youngii:1,Tristachya_hubbardiana:1,Tristachya_leucothrix:1,Triticum_aestivum:1,Triticum_dicoccon:1,Triticum_monococcum:1,Triticum_spelta:1,Triticum_timopheevii:1,Triticum_turgidum:1,Triticum_urartu:1,Tuctoria_greenei:1,Tuctoria_mucronata:1,Uniola_condensata:1,Uniola_paniculata:1,Uniola_pittieri:1,Uranthoecium_truncatum:1,Urochloa_panicoides:1,Urochloa_villosa:1,Vaseyochloa_multinervosa:1,Ventenata_macra:1,Vietnamosasa_ciliata:1,Vietnamosasa_pusilla:1,Vulpia_alopecuros:1,Vulpia_bromoides:1,Vulpia_ciliata:1,Vulpia_fasciculata:1,Vulpia_microstachys:1,Vulpia_muralis:1,Vulpia_myuros:1,Vulpia_octoflora:1,Vulpia_unilateralis:1,Vulpiella_stipoides:1,Wangenheimia_lima:1,Whiteochloa_capillipes:1,Willkommia_texana:1,Xerochloa_barbata:1,Xerochloa_laniflora:1,Yakirra_australiensis:1,Yushania_confusa:1,Yushania_grammata:1,Yushania_maling:1,Yushania_polytricha:1,Yushania_yadongensis:1,Zea_mays:1,Zeugites_americanus:1,Zeugites_capillaris:1,Zeugites_pittieri:1,Zingeria_biebersteiniana:1,Zizania_aquatica:1,Zizania_latifolia:1,Zizania_palustris:1,Zizania_texana:1,Zizaniopsis_miliacea:1,Zizaniopsis_villanensis:1,Zoysia_japonica:1,Zoysia_macrantha:1,Zoysia_macrostachya:1,Zoysia_sinica:1):1,Mayaca_fluviatilis:1,(Distichia_acicularis:1,Juncus_acutiflorus:1,Juncus_acutus:1,Juncus_alpinoarticulatus:1,Juncus_arcticus:1,Juncus_articulatus:1,Juncus_balticus:1,Juncus_biglumis:1,Juncus_bufonius:1,Juncus_bulbosus:1,Juncus_canadensis:1,Juncus_capensis:1,Juncus_capitatus:1,Juncus_castaneus:1,Juncus_compressus:1,Juncus_conglomeratus:1,Juncus_decipiens:1,Juncus_diastrophanthus:1,Juncus_dichotomus:1,Juncus_dudleyi:1,Juncus_effusus:1,Juncus_ensifolius:1,Juncus_filiformis:1,Juncus_foliosus:1,Juncus_gerardii:1,Juncus_inflexus:1,Juncus_lomatophyllus:1,Juncus_marginatus:1,Juncus_maritimus:1,Juncus_megacephalus:1,Juncus_oxymeris:1,Juncus_repens:1,Juncus_roemerianus:1,Juncus_scirpoides:1,Juncus_squarrosus:1,Juncus_stygius:1,Juncus_subnodulosus:1,Juncus_tenuis:1,Juncus_torreyi:1,Juncus_trifidus:1,Juncus_triglumis:1,Juncus_vaginatus:1,Juncus_wallichianus:1,Juncus_xiphioides:1,Luzula_acuminata:1,Luzula_africana:1,Luzula_arcuata:1,Luzula_atlantica:1,Luzula_campestris:1,Luzula_canariensis:1,Luzula_confusa:1,Luzula_congesta:1,Luzula_divulgata:1,Luzula_elegans:1,Luzula_forsteri:1,Luzula_gigantea:1,Luzula_glabrata:1,Luzula_groenlandica:1,Luzula_johnstonii:1,Luzula_kjellmaniana:1,Luzula_luzulina:1,Luzula_meridionalis:1,Luzula_multiflora:1,Luzula_nivalis:1,Luzula_nivea:1,Luzula_nodulosa:1,Luzula_novaecambriae:1,Luzula_oligantha:1,Luzula_parviflora:1,Luzula_pilosa:1,Luzula_purpureosplendens:1,Luzula_rufa:1,Luzula_rufescens:1,Luzula_spicata:1,Luzula_subcongesta:1,Luzula_sudetica:1,Luzula_sylvatica:1,Luzula_wahlenbergii:1,Oxychloe_andina:1,Oxychloe_bisexualis:1,Oxychloe_castellanosii:1,Oxychloe_haumaniana:1):1,(Joinvillea_ascendens:1,Joinvillea_plicata:1):1,Flagellaria_indica:1,(Eriocaulon_compressum:1,Eriocaulon_decangulare:1,Eriocaulon_humboldtii:1,Eriocaulon_microcephalum:1,Eriocaulon_setaceum:1,Lachnocaulon_anceps:1,Lachnocaulon_minus:1,Mesanthemum_radicans:1,Paepalanthus_fasciculatus:1,Syngonanthus_flavidulus:1,Syngonanthus_yacuambensis:1,Tonina_fluviatilis:1):1,(Ecdeiocolea_monostachya:1,Georgeantha_hexandra:1):1,(Abildgaardia_hygrophila:1,Actinoschoenus_thouarsii:1,Actinoscirpus_grossus:1,Alinula_lipocarphoides:1,Alinula_paradoxa:1,Amphiscirpus_nevadensis:1,Androtrichum_giganteum:1,Androtrichum_trigynum:1,Arthrostylis_aphylla:1,Ascolepis_brasiliensis:1,Ascolepis_protea:1,Becquerelia_cymosa:1,Bisboeckelera_longifolia:1,Blysmus_compressus:1,Blysmus_sinocompressus:1,Bolboschoenus_caldwellii:1,Bolboschoenus_fluviatilis:1,Bolboschoenus_maritimus:1,Bolboschoenus_planiculmis:1,Bolboschoenus_yagara:1,Bulbostylis_atrosanguinea:1,Bulbostylis_barbata:1,Bulbostylis_burchellii:1,Bulbostylis_ciliatifolia:1,Bulbostylis_densa:1,Bulbostylis_stenophylla:1,Bulbostylis_warei:1,Calyptrocarya_glomerulata:1,Capeobolus_brevicaulis:1,Carex_acicularis:1,Carex_acidicola:1,Carex_acuta:1,Carex_acutiformis:1,Carex_adrienii:1,Carex_aequialta:1,Carex_aggregata:1,Carex_alata:1,Carex_amphibola:1,Carex_aphanolepis:1,Carex_aphylla:1,Carex_aquatilis:1,Carex_arctata:1,Carex_arenaria:1,Carex_arenicola:1,Carex_asturica:1,Carex_atrata:1,Carex_atrofusca:1,Carex_aurea:1,Carex_baccans:1,Carex_backii:1,Carex_balansae:1,Carex_baldensis:1,Carex_basiantha:1,Carex_bavicola:1,Carex_berteroana:1,Carex_bicolor:1,Carex_bigelowii:1,Carex_binervis:1,Carex_blanda:1,Carex_bolanderi:1,Carex_boottiana:1,Carex_bostrychostigma:1,Carex_brevicollis:1,Carex_brevior:1,Carex_breviscapa:1,Carex_bromoides:1,Carex_brunnea:1,Carex_brunnescens:1,Carex_brysonii:1,Carex_bulbostylis:1,Carex_calcifugens:1,Carex_canescens:1,Carex_capillaris:1,Carex_capitata:1,Carex_capricornis:1,Carex_caryophyllea:1,Carex_caudata:1,Carex_cephaloidea:1,Carex_cephalophora:1,Carex_cherokeensis:1,Carex_chordorrhiza:1,Carex_comans:1,Carex_communis:1,Carex_comosa:1,Carex_complanata:1,Carex_concinna:1,Carex_conferta:1,Carex_conoidea:1,Carex_cordillerana:1,Carex_corrugata:1,Carex_crinita:1,Carex_cristatella:1,Carex_cruciata:1,Carex_cryptostachys:1,Carex_dasycarpa:1,Carex_debilis:1,Carex_deflexa:1,Carex_depauperata:1,Carex_deweyana:1,Carex_diandra:1,Carex_dickinsii:1,Carex_dielsiana:1,Carex_digitata:1,Carex_dimorpholepis:1,Carex_dioica:1,Carex_dispalata:1,Carex_disperma:1,Carex_dissitiflora:1,Carex_distans:1,Carex_disticha:1,Carex_divisa:1,Carex_divulsa:1,Carex_doniana:1,Carex_drymophila:1,Carex_echinata:1,Carex_echinochloe:1,Carex_elata:1,Carex_elliottii:1,Carex_elongata:1,Carex_erythrobasis:1,Carex_euprepes:1,Carex_extensa:1,Carex_ferruginea:1,Carex_filicina:1,Carex_firma:1,Carex_fissa:1,Carex_flacca:1,Carex_flaccosperma:1,Carex_foenea:1,Carex_forficula:1,Carex_frankii:1,Carex_fuliginosa:1,Carex_fuscula:1,Carex_garberi:1,Carex_geyeri:1,Carex_gholsonii:1,Carex_gibba:1,Carex_gigantea:1,Carex_glacialis:1,Carex_glareosa:1,Carex_glaucescens:1,Carex_glaucodea:1,Carex_glossostigma:1,Carex_godfreyi:1,Carex_gracillima:1,Carex_granularis:1,Carex_grisea:1,Carex_gynandra:1,Carex_gynocrates:1,Carex_halleriana:1,Carex_heterolepis:1,Carex_hirta:1,Carex_hirtifolia:1,Carex_hitchcockiana:1,Carex_hochstetteriana:1,Carex_holostoma:1,Carex_horsfieldii:1,Carex_hostiana:1,Carex_houghtoniana:1,Carex_humilis:1,Carex_hypolytroides:1,Carex_hystericina:1,Carex_illegitima:1,Carex_infirminervia:1,Carex_interior:1,Carex_intumescens:1,Carex_jacutica:1,Carex_jaluensis:1,Carex_jamesii:1,Carex_japonica:1,Carex_joorii:1,Carex_juniperorum:1,Carex_kiotensis:1,Carex_kobomugi:1,Carex_krausei:1,Carex_kucyniakii:1,Carex_lachenalii:1,Carex_laeviculmis:1,Carex_laevigata:1,Carex_laevissima:1,Carex_lamprocarpa:1,Carex_lasiocarpa:1,Carex_lasiolepis:1,Carex_latebracteata:1,Carex_laxiflora:1,Carex_leiorhyncha:1,Carex_lenta:1,Carex_leptalea:1,Carex_leptonervia:1,Carex_leptopoda:1,Carex_limosa:1,Carex_livida:1,Carex_longii:1,Carex_lucorum:1,Carex_lupuliformis:1,Carex_lupulina:1,Carex_lurida:1,Carex_maackii:1,Carex_mackenziei:1,Carex_macrocephala:1,Carex_magellanica:1,Carex_marina:1,Carex_maritima:1,Carex_maximowiczii:1,Carex_media:1,Carex_membranacea:1,Carex_metallica:1,Carex_microglochin:1,Carex_mira:1,Carex_mollissima:1,Carex_monostachya:1,Carex_montana:1,Carex_moupinensis:1,Carex_muricata:1,Carex_myosurus:1,Carex_nardina:1,Carex_neurocarpa:1,Carex_nigra:1,Carex_norvegica:1,Carex_okamotoi:1,Carex_oligocarpa:1,Carex_onoei:1,Carex_ormostachya:1,Carex_ouachitana:1,Carex_oxyandra:1,Carex_paeninsulae:1,Carex_pairae:1,Carex_paleacea:1,Carex_pallescens:1,Carex_panicea:1,Carex_paniculata:1,Carex_pauciflora:1,Carex_pedunculata:1,Carex_peiktusanii:1,Carex_pendula:1,Carex_pensylvanica:1,Carex_perraudieriana:1,Carex_phacota:1,Carex_pigra:1,Carex_pilulifera:1,Carex_planiculmis:1,Carex_planispicata:1,Carex_plantaginea:1,Carex_platyphylla:1,Carex_podocarpa:1,Carex_polystachya:1,Carex_prasina:1,Carex_projecta:1,Carex_pruinosa:1,Carex_pseudocyperus:1,Carex_pulicaris:1,Carex_pumila:1,Carex_punctata:1,Carex_radiata:1,Carex_rariflora:1,Carex_recta:1,Carex_remota:1,Carex_retrorsa:1,Carex_riparia:1,Carex_rosea:1,Carex_rostrata:1,Carex_rotundata:1,Carex_rupestris:1,Carex_saxatilis:1,Carex_saximontana:1,Carex_scabrata:1,Carex_scabrifolia:1,Carex_scaposa:1,Carex_schiedeana:1,Carex_scirpoidea:1,Carex_sempervirens:1,Carex_shimidzensis:1,Carex_siccata:1,Carex_siderosticta:1,Carex_sparganioides:1,Carex_speciosa:1,Carex_spectabilis:1,Carex_spicata:1,Carex_squarrosa:1,Carex_stenophylla:1,Carex_stipata:1,Carex_stramentitia:1,Carex_striatula:1,Carex_strigosa:1,Carex_subcernua:1,Carex_subspathacea:1,Carex_superata:1,Carex_supina:1,Carex_sylvatica:1,Carex_tegulata:1,Carex_teinogyna:1,Carex_tenax:1,Carex_tenera:1,Carex_tenuiflora:1,Carex_thornei:1,Carex_timida:1,Carex_tonsa:1,Carex_tribuloides:1,Carex_trisperma:1,Carex_uda:1,Carex_umbrosa:1,Carex_ursina:1,Carex_ussuriensis:1,Carex_utriculata:1,Carex_vaginata:1,Carex_verrucosa:1,Carex_vesicaria:1,Carex_vesicata:1,Carex_viridula:1,Carex_vulcani:1,Carex_vulpinoidea:1,Carex_willdenowii:1,Carex_williamsii:1,Carex_woodii:1,Carex_xiphium:1,Carpha_alpina:1,Carpha_glomerata:1,Carpha_schoenoides:1,Caustis_dioica:1,Chorizandra_cymbaria:1,Chorizandra_enodis:1,Chrysitrix_capensis:1,Chrysitrix_dodii:1,Cladium_mariscus:1,Coleochloa_abyssinica:1,Coleochloa_setifera:1,Costularia_leucocarpa:1,Costularia_pantopoda:1,Courtoisina_assimilis:1,Crosslandia_setifolia:1,Cyathocoma_bachmannii:1,Cyathocoma_hexandra:1,Cymophyllus_fraserianus:1,Cyperus_alternifolius:1,Cyperus_amuricus:1,Cyperus_articulatus:1,Cyperus_capitatus:1,Cyperus_compressus:1,Cyperus_congestus:1,Cyperus_croceus:1,Cyperus_cuspidatus:1,Cyperus_dichrostachyus:1,Cyperus_digitatus:1,Cyperus_distinctus:1,Cyperus_echinatus:1,Cyperus_endlichii:1,Cyperus_eragrostis:1,Cyperus_exaltatus:1,Cyperus_filiculmis:1,Cyperus_flaccidus:1,Cyperus_fuscus:1,Cyperus_glomeratus:1,Cyperus_gracilis:1,Cyperus_involucratus:1,Cyperus_kersteinii:1,Cyperus_laevigatus:1,Cyperus_lecontei:1,Cyperus_ligularis:1,Cyperus_lupulinus:1,Cyperus_luzulae:1,Cyperus_meeboldii:1,Cyperus_microiria:1,Cyperus_nipponicus:1,Cyperus_odoratus:1,Cyperus_orthostachyus:1,Cyperus_pacificus:1,Cyperus_papyrus:1,Cyperus_plateilema:1,Cyperus_prolifer:1,Cyperus_pseudovestitus:1,Cyperus_pulchellus:1,Cyperus_retrorsus:1,Cyperus_rigidifolius:1,Cyperus_serotinus:1,Cyperus_sphaerospermus:1,Cyperus_strigosus:1,Cyperus_surinamensis:1,Cyperus_tetragonus:1,Cyperus_ustulatus:1,Cypringlea_analecta:1,Cypringlea_evadens:1,Diplacrum_africanum:1,Diplacrum_caricinum:1,Dulichium_arundinaceum:1,Eleocharis_acicularis:1,Eleocharis_acuta:1,Eleocharis_attenuata:1,Eleocharis_baldwinii:1,Eleocharis_cellulosa:1,Eleocharis_congesta:1,Eleocharis_erythropoda:1,Eleocharis_filiculmis:1,Eleocharis_geniculata:1,Eleocharis_gracilis:1,Eleocharis_interstincta:1,Eleocharis_kamtschatica:1,Eleocharis_kuroguwai:1,Eleocharis_limosa:1,Eleocharis_marginulata:1,Eleocharis_multicaulis:1,Eleocharis_ovata:1,Eleocharis_palustris:1,Eleocharis_parvula:1,Eleocharis_quadrangulata:1,Eleocharis_quinqueflora:1,Eleocharis_rostellata:1,Eleocharis_trilateralis:1,Eleocharis_uniflora:1,Eleocharis_uniglumis:1,Eleocharis_valleculosa:1,Eleocharis_vivipara:1,Eleocharis_wichurae:1,Epischoenus_cernuus:1,Epischoenus_quadrangularis:1,Epischoenus_villosus:1,Eriophorum_angustifolium:1,Eriophorum_brachyantherum:1,Eriophorum_callitrix:1,Eriophorum_gracile:1,Eriophorum_latifolium:1,Eriophorum_scheuchzeri:1,Eriophorum_tenellum:1,Eriophorum_vaginatum:1,Eriophorum_virginicum:1,Eriophorum_viridicarinatum:1,Evandra_aristata:1,Exocarya_sclerioides:1,Ficinia_distans:1,Ficinia_esterhuyseniae:1,Ficinia_gracilis:1,Ficinia_gydomontana:1,Ficinia_laciniata:1,Ficinia_paradoxa:1,Ficinia_polystachya:1,Ficinia_radiata:1,Ficinia_repens:1,Ficinia_rigida:1,Ficinia_trichodes:1,Ficinia_tristachya:1,Fimbristylis_aestivalis:1,Fimbristylis_autumnalis:1,Fimbristylis_caroliniana:1,Fimbristylis_complanata:1,Fimbristylis_cymosa:1,Fimbristylis_dichotoma:1,Fimbristylis_diphylloides:1,Fimbristylis_ferruginea:1,Fimbristylis_littoralis:1,Fimbristylis_puberula:1,Fimbristylis_sieboldii:1,Fimbristylis_spadicea:1,Fimbristylis_squarrosa:1,Fimbristylis_stauntonii:1,Fimbristylis_variegata:1,Fuirena_abnormalis:1,Fuirena_ciliaris:1,Fuirena_coerulescens:1,Fuirena_hirsuta:1,Fuirena_pumila:1,Fuirena_umbellata:1,Fuirena_welwitschii:1,Gahnia_aspera:1,Gahnia_baniensis:1,Gahnia_javanica:1,Gahnia_trifida:1,Gahnia_tristis:1,Gymnoschoenus_sphaerocephalus:1,Hellmuthia_membranacea:1,Hypolytrum_bullatum:1,Hypolytrum_longifolium:1,Isolepis_aucklandica:1,Isolepis_bicolor:1,Isolepis_cernua:1,Isolepis_costata:1,Isolepis_crassiuscula:1,Isolepis_diabolica:1,Isolepis_digitata:1,Isolepis_fluitans:1,Isolepis_gaudichaudiana:1,Isolepis_graminoides:1,Isolepis_habra:1,Isolepis_humillima:1,Isolepis_hystrix:1,Isolepis_inundata:1,Isolepis_inyangensis:1,Isolepis_keniaensis:1,Isolepis_levynsiana:1,Isolepis_ludwigii:1,Isolepis_marginata:1,Isolepis_montivaga:1,Isolepis_pellocolea:1,Isolepis_producta:1,Isolepis_prolifera:1,Isolepis_rubicunda:1,Isolepis_setacea:1,Isolepis_striata:1,Isolepis_sulcata:1,Isolepis_tenuissima:1,Isolepis_varians:1,Isolepis_venustula:1,Isolepis_wakefieldiana:1,Khaosokia_caricoides:1,Kobresia_esenbeckii:1,Kobresia_laxa:1,Kobresia_myosuroides:1,Kobresia_nepalensis:1,Kobresia_sibirica:1,Kobresia_simpliciuscula:1,Lepidosperma_tortuosum:1,Lepironia_articulata:1,Lipocarpha_hemisphaerica:1,Lipocarpha_micrantha:1,Lipocarpha_microcephala:1,Lipocarpha_nana:1,Machaerina_glomerata:1,Machaerina_iridifolia:1,Machaerina_rubiginosa:1,Machaerina_scirpoidea:1,Mapania_assimilis:1,Mapania_cuspidata:1,Mapania_macrocephala:1,Mapania_meditensis:1,Mapania_palustris:1,Mesomelaena_pseudostygia:1,Mesomelaena_tetragona:1,Microdracoides_squamosus:1,Morelotia_gahniiformis:1,Neesenbeckia_punctoria:1,Nemum_spadiceum:1,Oreobolopsis_clementis:1,Oreobolopsis_inversa:1,Oreobolopsis_tepalifera:1,Oreobolus_kuekenthalii:1,Oreobolus_obtusangulus:1,Oreobolus_pectinatus:1,Paramapania_parvibractea:1,Phylloscirpus_acaulis:1,Phylloscirpus_deserticola:1,Pleurostachys_stricta:1,Pycreus_flavidus:1,Queenslandiella_hyalina:1,Remirea_maritima:1,Rhynchospora_alba:1,Rhynchospora_albiceps:1,Rhynchospora_aristata:1,Rhynchospora_caduca:1,Rhynchospora_chinensis:1,Rhynchospora_corniculata:1,Rhynchospora_corymbosa:1,Rhynchospora_divergens:1,Rhynchospora_fusca:1,Rhynchospora_globosa:1,Rhynchospora_globularis:1,Rhynchospora_gracillima:1,Rhynchospora_inundata:1,Rhynchospora_marisculus:1,Rhynchospora_miliacea:1,Rhynchospora_nervosa:1,Rhynchospora_polyphylla:1,Rhynchospora_robusta:1,Rhynchospora_rubra:1,Rhynchospora_schiedeana:1,Rhynchospora_watsonii:1,Schoenoplectiella_articulata:1,Schoenoplectiella_hotarui:1,Schoenoplectiella_juncoides:1,Schoenoplectiella_komarovii:1,Schoenoplectiella_lineolata:1,Schoenoplectiella_senegalensis:1,Schoenoplectiella_wallichii:1,Schoenoplectus_acutus:1,Schoenoplectus_confusus:1,Schoenoplectus_corymbosus:1,Schoenoplectus_lacustris:1,Schoenoplectus_litoralis:1,Schoenoplectus_nipponicus:1,Schoenoplectus_tabernaemontani:1,Schoenoplectus_triqueter:1,Schoenoxiphium_ecklonii:1,Schoenoxiphium_lanceum:1,Schoenoxiphium_lehmannii:1,Schoenoxiphium_sparteum:1,Schoenus_apogon:1,Schoenus_brevifolius:1,Schoenus_curvifolius:1,Schoenus_efoliatus:1,Schoenus_nigricans:1,Schoenus_pennisetis:1,Scirpodendron_ghaeri:1,Scirpoides_burkei:1,Scirpoides_holoschoenus:1,Scirpus_ancistrochaetus:1,Scirpus_atrocinctus:1,Scirpus_atrovirens:1,Scirpus_cyperinus:1,Scirpus_divaricatus:1,Scirpus_expansus:1,Scirpus_falsus:1,Scirpus_ficinioides:1,Scirpus_flaccidifolius:1,Scirpus_georgianus:1,Scirpus_hattorianus:1,Scirpus_karuizawensis:1,Scirpus_lineatus:1,Scirpus_longii:1,Scirpus_maximowiczii:1,Scirpus_microcarpus:1,Scirpus_mitsukurianus:1,Scirpus_orientalis:1,Scirpus_pallidus:1,Scirpus_pedicellatus:1,Scirpus_pendulus:1,Scirpus_polyphyllus:1,Scirpus_polystachyus:1,Scirpus_radicans:1,Scirpus_sylvaticus:1,Scirpus_wichurae:1,Scleria_brownii:1,Scleria_ciliata:1,Scleria_distans:1,Scleria_foliosa:1,Scleria_gaertneri:1,Scleria_lacustris:1,Scleria_latifolia:1,Scleria_lithosperma:1,Scleria_oligantha:1,Scleria_parvula:1,Scleria_reticularis:1,Scleria_rugosa:1,Scleria_terrestris:1,Scleria_triglomerata:1,Scleria_verticillata:1,Tetraria_capillaris:1,Tetraria_compacta:1,Tetraria_compar:1,Tetraria_crassa:1,Tetraria_crinifolia:1,Tetraria_eximia:1,Tetraria_flexuosa:1,Tetraria_involucrata:1,Tetraria_microstachys:1,Tetraria_nigrovaginata:1,Tetraria_picta:1,Tetraria_secans:1,Tetraria_sylvatica:1,Tetraria_thermalis:1,Tetraria_triangularis:1,Tetraria_ustulata:1,Trachystylis_stradbrokensis:1,Trichophorum_alpinum:1,Trichophorum_cespitosum:1,Trichophorum_clintonii:1,Trichophorum_planifolium:1,Trichophorum_pumilum:1,Trichophorum_rigidum:1,Trichophorum_subcapitatum:1,Trichophorum_uniflorum:1,Tricostularia_pauciflora:1,Trilepis_lhotzkiana:1,Uncinia_banksii:1,Uncinia_ecuadorensis:1,Uncinia_hamata:1,Uncinia_nemoralis:1,Uncinia_phleoides:1,Uncinia_uncinata:1,Volkiella_disticha:1,Zameioscirpus_atacamensis:1,Zameioscirpus_gaimardioides:1,Zameioscirpus_muticus:1):1,(Aphelia_brizula:1,Aphelia_cyperoides:1,Centrolepis_aristata:1,Centrolepis_fascicularis:1,Centrolepis_monogyna:1,Centrolepis_strigosa:1,Gaimardia_fitzgeraldii:1,Gaimardia_setacea:1):1,(Acanthostachys_pitcairnioides:1,Acanthostachys_strobilacea:1,Aechmea_alba:1,Aechmea_allenii:1,Aechmea_aquilega:1,Aechmea_bambusoides:1,Aechmea_bicolor:1,Aechmea_blumenavii:1,Aechmea_bromeliifolia:1,Aechmea_bruggeri:1,Aechmea_calyculata:1,Aechmea_carvalhoi:1,Aechmea_caudata:1,Aechmea_chantinii:1,Aechmea_coelestis:1,Aechmea_colombiana:1,Aechmea_costantinii:1,Aechmea_curranii:1,Aechmea_disjuncta:1,Aechmea_distichantha:1,Aechmea_drakeana:1,Aechmea_farinosa:1,Aechmea_fasciata:1,Aechmea_filicaulis:1,Aechmea_floribunda:1,Aechmea_fraseri:1,Aechmea_fulgens:1,Aechmea_gamosepala:1,Aechmea_gracilis:1,Aechmea_guainumbiorum:1,Aechmea_involucrata:1,Aechmea_kertesziae:1,Aechmea_lamarchei:1,Aechmea_leptantha:1,Aechmea_lingulata:1,Aechmea_lueddemanniana:1,Aechmea_magdalenae:1,Aechmea_mcvaughii:1,Aechmea_mertensii:1,Aechmea_mexicana:1,Aechmea_miniata:1,Aechmea_multiflora:1,Aechmea_mutica:1,Aechmea_organensis:1,Aechmea_orlandiana:1,Aechmea_ornata:1,Aechmea_pectinata:1,Aechmea_pedicellata:1,Aechmea_racinae:1,Aechmea_recurvata:1,Aechmea_romeroi:1,Aechmea_turbinocalyx:1,Aechmea_vallerandii:1,Aechmea_vanhoutteana:1,Aechmea_warasii:1,Aechmea_werdermannii:1,Ananas_ananassoides:1,Ananas_bracteatus:1,Ananas_comosus:1,Androlepis_skinneri:1,Araeococcus_chlorocarpus:1,Araeococcus_flagellifolius:1,Araeococcus_goeldianus:1,Araeococcus_micranthus:1,Araeococcus_parviflorus:1,Araeococcus_pectinatus:1,Ayensua_uaipanensis:1,Billbergia_amoena:1,Billbergia_brachysiphon:1,Billbergia_chlorantha:1,Billbergia_decora:1,Billbergia_distachya:1,Billbergia_euphemiae:1,Billbergia_horrida:1,Billbergia_kautskyana:1,Billbergia_kuhlmannii:1,Billbergia_laxiflora:1,Billbergia_leptopoda:1,Billbergia_manarae:1,Billbergia_morelii:1,Billbergia_nutans:1,Billbergia_porteana:1,Billbergia_rosea:1,Billbergia_stenopetala:1,Billbergia_tweedieana:1,Billbergia_viridiflora:1,Billbergia_zebrina:1,Brewcaria_reflexa:1,Brocchinia_acuminata:1,Brocchinia_micrantha:1,Brocchinia_prismatica:1,Brocchinia_reducta:1,Brocchinia_serrata:1,Brocchinia_steyermarkii:1,Brocchinia_tatei:1,Bromelia_agavifolia:1,Bromelia_antiacantha:1,Bromelia_balansae:1,Bromelia_chrysantha:1,Bromelia_flemingii:1,Bromelia_irwinii:1,Bromelia_karatas:1,Bromelia_pinguin:1,Bromelia_serra:1,Canistropsis_marceloi:1,Canistrum_aurantiacum:1,Canistrum_camacaense:1,Canistrum_cyathiforme:1,Canistrum_fosterianum:1,Canistrum_pickelii:1,Canistrum_superbum:1,Canistrum_triangulare:1,Catopsis_floribunda:1,Catopsis_juncifolia:1,Catopsis_montana:1,Catopsis_morreniana:1,Catopsis_nutans:1,Catopsis_subulata:1,Cottendorfia_florida:1,Cryptanthus_bahianus:1,Cryptanthus_beuckeri:1,Cryptanthus_bromelioides:1,Cryptanthus_colnagoi:1,Cryptanthus_diamantinensis:1,Cryptanthus_dorothyae:1,Cryptanthus_glaziovii:1,Cryptanthus_odoratissimus:1,Deuterocohnia_brevifolia:1,Deuterocohnia_brevispicata:1,Deuterocohnia_glandulosa:1,Deuterocohnia_longipetala:1,Deuterocohnia_lotteae:1,Deuterocohnia_meziana:1,Deuterocohnia_scapigera:1,Disteganthus_basilateralis:1,Dyckia_aurea:1,Dyckia_beateae:1,Dyckia_brachyphylla:1,Dyckia_braunii:1,Dyckia_brevifolia:1,Dyckia_choristaminea:1,Dyckia_cinerea:1,Dyckia_dawsonii:1,Dyckia_delicata:1,Dyckia_densiflora:1,Dyckia_dissitiflora:1,Dyckia_distachya:1,Dyckia_elisabethae:1,Dyckia_encholirioides:1,Dyckia_espiritosantensis:1,Dyckia_estevesii:1,Dyckia_ferox:1,Dyckia_ferruginea:1,Dyckia_floribunda:1,Dyckia_fosteriana:1,Dyckia_goehringii:1,Dyckia_grandidentata:1,Dyckia_granmogulensis:1,Dyckia_hebdingii:1,Dyckia_jonesiana:1,Dyckia_leptostachya:1,Dyckia_lindevaldae:1,Dyckia_lunaris:1,Dyckia_macedoi:1,Dyckia_machrisiana:1,Dyckia_maracasensis:1,Dyckia_maritima:1,Dyckia_microcalyx:1,Dyckia_milagrensis:1,Dyckia_mirandana:1,Dyckia_monticola:1,Dyckia_nana:1,Dyckia_niederleinii:1,Dyckia_paraensis:1,Dyckia_pectinata:1,Dyckia_pernambucana:1,Dyckia_platyphylla:1,Dyckia_pseudococcinea:1,Dyckia_pulquinensis:1,Dyckia_pumila:1,Dyckia_rariflora:1,Dyckia_remotiflora:1,Dyckia_secunda:1,Dyckia_tobatiensis:1,Dyckia_tomentella:1,Dyckia_ursina:1,Dyckia_velascana:1,Dyckia_vestita:1,Eduandrea_selloana:1,Encholirium_erectiflorum:1,Encholirium_horridum:1,Encholirium_irwinii:1,Encholirium_magalhaesii:1,Encholirium_maximum:1,Fascicularia_bicolor:1,Fernseea_itatiaiae:1,Fosterella_albicans:1,Fosterella_caulescens:1,Fosterella_christophii:1,Fosterella_cotacajensis:1,Fosterella_floridensis:1,Fosterella_gracilis:1,Fosterella_graminea:1,Fosterella_hatschbachii:1,Fosterella_heterophylla:1,Fosterella_kroemeri:1,Fosterella_micrantha:1,Fosterella_penduliflora:1,Fosterella_petiolata:1,Fosterella_rexiae:1,Fosterella_robertreadii:1,Fosterella_rusbyi:1,Fosterella_schidosperma:1,Fosterella_spectabilis:1,Fosterella_vasquezii:1,Fosterella_villosula:1,Fosterella_weberbaueri:1,Fosterella_weddelliana:1,Fosterella_windischii:1,Fosterella_yuvinkae:1,Glomeropitcairnia_erectiflora:1,Glomeropitcairnia_penduliflora:1,Greigia_mulfordii:1,Greigia_sphacelata:1,Guzmania_acorifolia:1,Guzmania_barbiei:1,Guzmania_glaucophylla:1,Guzmania_graminifolia:1,Guzmania_herrerae:1,Guzmania_lingulata:1,Guzmania_melinonis:1,Guzmania_monostachia:1,Guzmania_multiflora:1,Guzmania_musaica:1,Guzmania_patula:1,Guzmania_rhonhofiana:1,Guzmania_subcorymbosa:1,Guzmania_variegata:1,Guzmania_wittmackii:1,Hechtia_argentea:1,Hechtia_carlsoniae:1,Hechtia_glabra:1,Hechtia_glomerata:1,Hechtia_guatemalensis:1,Hechtia_lundelliorum:1,Hechtia_montana:1,Hechtia_stenopetala:1,Hohenbergia_brachycephala:1,Hohenbergia_edmundoi:1,Hohenbergia_eriostachya:1,Hohenbergia_penduliflora:1,Hohenbergia_polycephala:1,Hohenbergia_proctorii:1,Hohenbergia_ridleyi:1,Hohenbergia_salzmannii:1,Hohenbergia_stellata:1,Hohenbergia_urbaniana:1,Hohenbergiopsis_guatemalensis:1,Lapanthus_duartei:1,Lindmania_guianensis:1,Lindmania_longipes:1,Lymania_alvimii:1,Lymania_azurea:1,Lymania_corallina:1,Lymania_globosa:1,Lymania_smithii:1,Lymania_spiculata:1,Mezobromelia_hutchisonii:1,Navia_phelpsiae:1,Navia_saxicola:1,Neoglaziovia_variegata:1,Neoregelia_binotii:1,Neoregelia_capixaba:1,Neoregelia_carolinae:1,Neoregelia_concentrica:1,Neoregelia_cruenta:1,Neoregelia_laevis:1,Neoregelia_pauciflora:1,Neoregelia_schubertii:1,Nidularium_altimontanum:1,Nidularium_angustibracteatum:1,Nidularium_billbergioides:1,Nidularium_fulgens:1,Nidularium_innocentii:1,Nidularium_krisgreeniae:1,Nidularium_picinguabense:1,Nidularium_procerum:1,Ochagavia_andina:1,Ochagavia_carnea:1,Ochagavia_elegans:1,Ochagavia_litoralis:1,Orthophytum_albopictum:1,Orthophytum_benzingii:1,Orthophytum_compactum:1,Orthophytum_diamantinense:1,Orthophytum_disjunctum:1,Orthophytum_fosterianum:1,Orthophytum_glabrum:1,Orthophytum_gurkenii:1,Orthophytum_harleyi:1,Orthophytum_humile:1,Orthophytum_maracasense:1,Orthophytum_navioides:1,Orthophytum_saxicola:1,Orthophytum_ulei:1,Orthophytum_vagans:1,Pitcairnia_albiflos:1,Pitcairnia_atrorubens:1,Pitcairnia_breedlovei:1,Pitcairnia_carinata:1,Pitcairnia_encholirioides:1,Pitcairnia_feliciana:1,Pitcairnia_flammea:1,Pitcairnia_fuertesii:1,Pitcairnia_grafii:1,Pitcairnia_heterophylla:1,Pitcairnia_hirtzii:1,Pitcairnia_maidifolia:1,Pitcairnia_orchidifolia:1,Pitcairnia_piepenbringii:1,Pitcairnia_poortmanii:1,Pitcairnia_pungens:1,Pitcairnia_punicea:1,Pitcairnia_recurvata:1,Pitcairnia_rubronigriflora:1,Pitcairnia_smithiorum:1,Pitcairnia_squarrosa:1,Pitcairnia_wendlandii:1,Pitcairnia_xanthocalyx:1,Portea_alatisepala:1,Portea_filifera:1,Portea_fosteriana:1,Portea_grandiflora:1,Portea_kermesina:1,Puya_aequatorialis:1,Puya_alpestris:1,Puya_angusta:1,Puya_berteroniana:1,Puya_bicolor:1,Puya_boliviensis:1,Puya_castellanosii:1,Puya_chilensis:1,Puya_coerulea:1,Puya_compacta:1,Puya_dasylirioides:1,Puya_densiflora:1,Puya_dyckioides:1,Puya_ferreyrae:1,Puya_ferruginea:1,Puya_floccosa:1,Puya_gilmartiniae:1,Puya_goudotiana:1,Puya_hamata:1,Puya_harmsii:1,Puya_herrerae:1,Puya_herzogii:1,Puya_humilis:1,Puya_lanata:1,Puya_laxa:1,Puya_lineata:1,Puya_macrura:1,Puya_mima:1,Puya_mirabilis:1,Puya_nana:1,Puya_nitida:1,Puya_nutans:1,Puya_obconica:1,Puya_pygmaea:1,Puya_raimondii:1,Puya_santosii:1,Puya_spathacea:1,Puya_stenothyrsa:1,Puya_trianae:1,Puya_ultima:1,Puya_venusta:1,Puya_yakespala:1,Quesnelia_arvensis:1,Quesnelia_edmundoi:1,Quesnelia_kautskyi:1,Quesnelia_lateralis:1,Quesnelia_liboniana:1,Quesnelia_quesneliana:1,Ronnbergia_columbiana:1,Ronnbergia_deleonii:1,Ronnbergia_explodens:1,Ronnbergia_hathewayi:1,Ronnbergia_killipiana:1,Ronnbergia_maidifolia:1,Ronnbergia_morreniana:1,Ronnbergia_neoregelioides:1,Ronnbergia_silvana:1,Tillandsia_achyrostachys:1,Tillandsia_aeranthos:1,Tillandsia_albertiana:1,Tillandsia_andrieuxii:1,Tillandsia_argentina:1,Tillandsia_baliophylla:1,Tillandsia_barthlottii:1,Tillandsia_bartramii:1,Tillandsia_bergeri:1,Tillandsia_bermejoensis:1,Tillandsia_biflora:1,Tillandsia_bourgaei:1,Tillandsia_brachyphylla:1,Tillandsia_brevilingua:1,Tillandsia_bulbosa:1,Tillandsia_cacticola:1,Tillandsia_califanii:1,Tillandsia_caulescens:1,Tillandsia_circinnatioides:1,Tillandsia_coinaensis:1,Tillandsia_demissa:1,Tillandsia_didisticha:1,Tillandsia_disticha:1,Tillandsia_dodsonii:1,Tillandsia_dugesii:1,Tillandsia_elizabethae:1,Tillandsia_erubescens:1,Tillandsia_espinosae:1,Tillandsia_esseriana:1,Tillandsia_exserta:1,Tillandsia_fasciculata:1,Tillandsia_filifolia:1,Tillandsia_funebris:1,Tillandsia_geminiflora:1,Tillandsia_guatemalensis:1,Tillandsia_gymnobotrya:1,Tillandsia_heterophylla:1,Tillandsia_heubergeri:1,Tillandsia_imperialis:1,Tillandsia_ixioides:1,Tillandsia_juncea:1,Tillandsia_kauffmannii:1,Tillandsia_kirchhoffiana:1,Tillandsia_klausii:1,Tillandsia_lepidosepala:1,Tillandsia_lindenii:1,Tillandsia_macdougallii:1,Tillandsia_makoyana:1,Tillandsia_marconae:1,Tillandsia_matudae:1,Tillandsia_multicaulis:1,Tillandsia_narthecioides:1,Tillandsia_oaxacana:1,Tillandsia_paniculata:1,Tillandsia_paucifolia:1,Tillandsia_plumosa:1,Tillandsia_pohliana:1,Tillandsia_polystachia:1,Tillandsia_prodigiosa:1,Tillandsia_pseudomacbrideana:1,Tillandsia_punctulata:1,Tillandsia_quaquaflorifera:1,Tillandsia_recurvata:1,Tillandsia_remota:1,Tillandsia_schiedeana:1,Tillandsia_sierrajuarezensis:1,Tillandsia_singularis:1,Tillandsia_stricta:1,Tillandsia_tectorum:1,Tillandsia_tenuifolia:1,Tillandsia_usneoides:1,Tillandsia_venusta:1,Tillandsia_wagneriana:1,Tillandsia_werneriana:1,Tillandsia_xerographica:1,Vriesea_barii:1,Vriesea_bituminosa:1,Vriesea_cacuminis:1,Vriesea_carinata:1,Vriesea_chrysostachys:1,Vriesea_ensiformis:1,Vriesea_erythrodactylon:1,Vriesea_friburgensis:1,Vriesea_gigantea:1,Vriesea_glutinosa:1,Vriesea_heterostachys:1,Vriesea_incurvata:1,Vriesea_jonghei:1,Vriesea_longicaulis:1,Vriesea_malzinei:1,Vriesea_monstrum:1,Vriesea_platynema:1,Vriesea_procera:1,Vriesea_psittacina:1,Vriesea_saundersii:1,Vriesea_vagans:1,Vriesea_zamorensis:1):1,(Anarthria_gracilis:1,Anarthria_humilis:1,Anarthria_laevis:1,Anarthria_polyphylla:1,Anarthria_prolifera:1,Hopkinsia_adscendens:1,Lyginia_barbata:1,Lyginia_excelsa:1,Lyginia_imberbis:1):1):2,(((Eichhornia_azurea:1,Eichhornia_crassipes:1,Eichhornia_diversifolia:1,Eichhornia_heterosperma:1,Eichhornia_paniculata:1,Eichhornia_paradoxa:1,Heteranthera_dubia:1,Heteranthera_limosa:1,Heteranthera_oblongifolia:1,Heteranthera_seubertiana:1,Heteranthera_zosterifolia:1,Hydrothrix_gardneri:1,Monochoria_cyanea:1,Monochoria_hastata:1,Monochoria_korsakowii:1,Monochoria_vaginalis:1,Pontederia_cordata:1,Pontederia_rotundifolia:1,Pontederia_sagittata:1):1,(Helmholtzia_acorifolia:1,Helmholtzia_glaberrima:1,Philydrella_drummondii:1,Philydrella_pygmaea:1,Philydrum_lanuginosum:1):1,(Hanguana_bakoensis:1,Hanguana_bogneri:1,Hanguana_exultans:1,Hanguana_major:1,Hanguana_malayana:1,Hanguana_nitens:1,Hanguana_pantiensis:1,Hanguana_podzolica:1,Hanguana_stenopoda:1):1,(Anigozanthos_bicolor:1,Anigozanthos_flavidus:1,Anigozanthos_gabrielae:1,Anigozanthos_humilis:1,Anigozanthos_manglesii:1,Anigozanthos_onycis:1,Anigozanthos_preissii:1,Anigozanthos_rufus:1,Blancoa_canescens:1,Conostylis_aculeata:1,Conostylis_albescens:1,Conostylis_androstemma:1,Conostylis_angustifolia:1,Conostylis_argentea:1,Conostylis_aurea:1,Conostylis_bealiana:1,Conostylis_bracteata:1,Conostylis_breviscapa:1,Conostylis_candicans:1,Conostylis_canteriata:1,Conostylis_caricina:1,Conostylis_crassinerva:1,Conostylis_deplexa:1,Conostylis_dielsii:1,Conostylis_drummondii:1,Conostylis_festucacea:1,Conostylis_hiemalis:1,Conostylis_juncea:1,Conostylis_latens:1,Conostylis_laxiflora:1,Conostylis_lepidospermoides:1,Conostylis_micrantha:1,Conostylis_misera:1,Conostylis_neocymosa:1,Conostylis_pauciflora:1,Conostylis_petrophiloides:1,Conostylis_phathyrantha:1,Conostylis_prolifera:1,Conostylis_pusilla:1,Conostylis_resinosa:1,Conostylis_robusta:1,Conostylis_rogeri:1,Conostylis_seminuda:1,Conostylis_seorsiflora:1,Conostylis_serrulata:1,Conostylis_setigera:1,Conostylis_setosa:1,Conostylis_stylidioides:1,Conostylis_teretifolia:1,Conostylis_teretiuscula:1,Conostylis_tomentosa:1,Conostylis_vaginata:1,Conostylis_villosa:1,Conostylis_wonganensis:1,Dilatris_corymbosa:1,Dilatris_ixioides:1,Dilatris_viscosa:1,Haemodorum_austroqueenslandicum:1,Haemodorum_brevicaule:1,Haemodorum_coccineum:1,Haemodorum_discolor:1,Haemodorum_distichophyllum:1,Haemodorum_ensifolium:1,Haemodorum_laxum:1,Haemodorum_paniculatum:1,Haemodorum_parviflorum:1,Haemodorum_planifolium:1,Haemodorum_simplex:1,Haemodorum_tenuifolium:1,Lachnanthes_caroliniana:1,Macropidia_fuliginosa:1,Phlebocarya_ciliata:1,Schiekia_orinocensis:1,Tribonanthes_minor:1,Wachendorfia_brachyandra:1,Wachendorfia_multiflora:1,Wachendorfia_paniculata:1,Wachendorfia_thyrsiflora:1,Xiphidium_caeruleum:1):1,(Amischotolype_monosperma:1,Aneilema_acuminatum:1,Aneilema_calceolus:1,Aneilema_clarkei:1,Aneilema_neocaledonicum:1,Anthericopsis_sepalosa:1,Belosynapsis_ciliata:1,Belosynapsis_kewensis:1,Callisia_fragrans:1,Callisia_graminea:1,Callisia_navicularis:1,Callisia_repens:1,Callisia_warszewicziana:1,Cochliostema_odoratissimum:1,Coleotrype_natalensis:1,Commelina_africana:1,Commelina_benghalensis:1,Commelina_communis:1,Commelina_diffusa:1,Commelina_ensifolia:1,Commelina_erecta:1,Commelina_imberbis:1,Commelina_paludosa:1,Commelina_purpurea:1,Cyanotis_speciosa:1,Dichorisandra_amabilis:1,Dichorisandra_thyrsiflora:1,Elasis_hirsuta:1,Geogenanthus_poeppigii:1,Gibasis_consobrina:1,Gibasis_geniculata:1,Murdannia_clarkeana:1,Murdannia_nudiflora:1,Murdannia_satheeshiana:1,Palisota_bracteosa:1,Palisota_mannii:1,Pollia_condensata:1,Pollia_hasskarlii:1,Polyspatha_hirsuta:1,Rhopalephora_scaberrima:1,Siderasis_fuscata:1,Spatholirion_longifolium:1,Stanfieldiella_imperforata:1,Streptolirion_volubile:1,Tinantia_anomala:1,Tinantia_erecta:1,Tinantia_leiocalyx:1,Tradescantia_fluminensis:1,Tradescantia_ohiensis:1,Tradescantia_pallida:1,Tradescantia_spathacea:1,Tradescantia_virginiana:1,Tradescantia_zanonia:1,Tradescantia_zebrina:1,Tripogandra_diuretica:1,Tripogandra_serrulata:1,Weldenia_candida:1):1):1,((Alpinia_aquatica:1,Alpinia_calcarata:1,Alpinia_chinensis:1,Alpinia_conchigera:1,Alpinia_elegans:1,Alpinia_emaculata:1,Alpinia_formosana:1,Alpinia_foxworthyi:1,Alpinia_glabra:1,Alpinia_graminifolia:1,Alpinia_guinanensis:1,Alpinia_hainanensis:1,Alpinia_intermedia:1,Alpinia_japonica:1,Alpinia_jianganfeng:1,Alpinia_kwangsiensis:1,Alpinia_ligulata:1,Alpinia_modesta:1,Alpinia_oblongifolia:1,Alpinia_officinarum:1,Alpinia_oxyphylla:1,Alpinia_platychilus:1,Alpinia_polyantha:1,Alpinia_purpurata:1,Alpinia_roxburghii:1,Alpinia_stachyodes:1,Alpinia_zerumbet:1,Amomum_angustipetalum:1,Amomum_austrosinense:1,Amomum_calyptratum:1,Amomum_compactum:1,Amomum_coriaceum:1,Amomum_coriandriodorum:1,Amomum_dallachyi:1,Amomum_dealbatum:1,Amomum_dimorphum:1,Amomum_durum:1,Amomum_glabrum:1,Amomum_gyrolophos:1,Amomum_koenigii:1,Amomum_laxesquamosum:1,Amomum_longiligulare:1,Amomum_longipetiolatum:1,Amomum_maximum:1,Amomum_menglaense:1,Amomum_microcarpum:1,Amomum_muricarpum:1,Amomum_neoaurantiacum:1,Amomum_oliganthum:1,Amomum_paratsaoko:1,Amomum_petaloideum:1,Amomum_propinquum:1,Amomum_purpureorubrum:1,Amomum_putrescens:1,Amomum_quadratolaminare:1,Amomum_queenslandicum:1,Amomum_repoeense:1,Amomum_roseisquamosum:1,Amomum_scarlatinum:1,Amomum_sericeum:1,Amomum_somniculosum:1,Amomum_subcapitatum:1,Amomum_uliginosum:1,Amomum_verrucosum:1,Amomum_villosum:1,Amomum_yunnanense:1,Boesenbergia_albomaculata:1,Boesenbergia_flabellata:1,Boesenbergia_hirta:1,Boesenbergia_lambirensis:1,Boesenbergia_parva:1,Boesenbergia_rotunda:1,Burbidgea_pauciflora:1,Caulokaempferia_linearis:1,Cornukaempferia_aurantiflora:1,Curcuma_aeruginosa:1,Curcuma_amada:1,Curcuma_amarissima:1,Curcuma_angustifolia:1,Curcuma_aromatica:1,Curcuma_attenuata:1,Curcuma_australasica:1,Curcuma_cochinchinensis:1,Curcuma_colorata:1,Curcuma_flaviflora:1,Curcuma_glans:1,Curcuma_gracillima:1,Curcuma_heyneana:1,Curcuma_kwangsiensis:1,Curcuma_leucorrhiza:1,Curcuma_montana:1,Curcuma_nankunshanensis:1,Curcuma_neilgherrensis:1,Curcuma_parviflora:1,Curcuma_parvula:1,Curcuma_phaeocaulis:1,Curcuma_reclinata:1,Curcuma_roscoeana:1,Curcuma_rubrobracteata:1,Curcuma_sichuanensis:1,Curcuma_singularis:1,Curcuma_strobilifera:1,Curcuma_zedoaria:1,Distichochlamys_rubrostriata:1,Elettaria_cardamomum:1,Elettaria_longipilosa:1,Elettaria_longituba:1,Elettariopsis_smithiae:1,Etlingera_baramensis:1,Etlingera_elatior:1,Etlingera_inundata:1,Etlingera_punicea:1,Etlingera_triorgyalis:1,Etlingera_velutina:1,Etlingera_yunnanensis:1,Globba_atrosanguinea:1,Globba_brachyanthera:1,Globba_curtisii:1,Haniffia_albiflora:1,Hedychium_borneense:1,Hedychium_brevicaule:1,Hedychium_flavescens:1,Hedychium_flavum:1,Hedychium_forrestii:1,Hedychium_gardnerianum:1,Hedychium_spicatum:1,Hedychium_tengchongense:1,Hedychium_yunnanense:1,Hemiorchis_burmanica:1,Hitchenia_glauca:1,Hornstedtia_hainanensis:1,Hornstedtia_leonurus:1,Hornstedtia_minor:1,Hornstedtia_reticulata:1,Hornstedtia_scottiana:1,Kaempferia_angustifolia:1,Kaempferia_elegans:1,Kaempferia_pulchra:1,Larsenianthus_arunachalensis:1,Larsenianthus_assamensis:1,Larsenianthus_careyanus:1,Larsenianthus_wardianus:1,Myxochlamys_mullerensis:1,Plagiostachys_austrosinensis:1,Plagiostachys_crocydocalyx:1,Plagiostachys_glandulosa:1,Plagiostachys_strobilifera:1,Renealmia_alpinia:1,Renealmia_cernua:1,Renealmia_pluriplicata:1,Roscoea_cautleyoides:1,Roscoea_humeana:1,Roscoea_schneideriana:1,Roscoea_tibetica:1,Roscoea_wardii:1,Scaphochlamys_kunstleri:1,Siphonochilus_kirkii:1,Smithatris_supraneanae:1,Stahlianthus_involucratus:1,Tamijia_flagellaris:1,Zingiber_densissimum:1,Zingiber_gramineum:1,Zingiber_kawagoi:1,Zingiber_longipedunculatum:1,Zingiber_mioga:1,Zingiber_officinale:1,Zingiber_oligophyllum:1,Zingiber_orbiculatum:1,Zingiber_recurvatum:1,Zingiber_smilesianum:1,Zingiber_spectabile:1,Zingiber_striolatum:1,Zingiber_wrayi:1,Zingiber_zerumbet:1):1,(Phenakospermum_guyannense:1,Ravenala_madagascariensis:1,Strelitzia_alba:1,Strelitzia_nicolai:1,Strelitzia_reginae:1):1,(Ensete_glaucum:1,Ensete_superbum:1,Musa_acuminata:1,Musa_aurantiaca:1,Musa_balbisiana:1,Musa_banksii:1,Musa_basjoo:1,Musa_beccarii:1,Musa_campestris:1,Musa_chunii:1,Musa_coccinea:1,Musa_hirta:1,Musa_ingens:1,Musa_itinerans:1,Musa_laterita:1,Musa_lutea:1,Musa_maclayi:1,Musa_mannii:1,Musa_monticola:1,Musa_nagensium:1,Musa_ornata:1,Musa_paracoccinea:1,Musa_peekelii:1,Musa_rosea:1,Musa_rubinea:1,Musa_rubra:1,Musa_salaccensis:1,Musa_sanguinea:1,Musa_schizocarpa:1,Musa_siamensis:1,Musa_textilis:1,Musa_tonkinensis:1,Musa_troglodytarum:1,Musa_velutina:1,Musa_violascens:1,Musa_viridis:1,Musa_yunnanensis:1,Musa_zaifui:1):1,(Afrocalathea_rhizantha:1,Calathea_aemula:1,Calathea_altissima:1,Calathea_anulque:1,Calathea_attenuata:1,Calathea_bella:1,Calathea_capitata:1,Calathea_cleistantha:1,Calathea_colorata:1,Calathea_comosa:1,Calathea_crotalifera:1,Calathea_curaraya:1,Calathea_cyclophora:1,Calathea_ecuadoriana:1,Calathea_foliosa:1,Calathea_fucata:1,Calathea_guzmanioides:1,Calathea_gymnocarpa:1,Calathea_hagbergii:1,Calathea_hammelii:1,Calathea_inocephala:1,Calathea_killipii:1,Calathea_lanata:1,Calathea_lasiostachya:1,Calathea_latifolia:1,Calathea_leonia:1,Calathea_leucostachys:1,Calathea_loeseneri:1,Calathea_lutea:1,Calathea_majestica:1,Calathea_marantifolia:1,Calathea_marantina:1,Calathea_metallica:1,Calathea_micans:1,Calathea_microcephala:1,Calathea_mirabilis:1,Calathea_mishuyacu:1,Calathea_pallidicosta:1,Calathea_pavonii:1,Calathea_petersenii:1,Calathea_pluriplicata:1,Calathea_plurispicata:1,Calathea_propinqua:1,Calathea_rufibarba:1,Calathea_silvosa:1,Calathea_standleyi:1,Calathea_straminea:1,Calathea_timothei:1,Calathea_undulata:1,Calathea_utilis:1,Calathea_varians:1,Calathea_variegata:1,Calathea_venusta:1,Calathea_villosa:1,Calathea_vinosa:1,Calathea_warscewiczii:1,Ctenanthe_marantifolia:1,Ctenanthe_setosa:1,Ctenanthe_villosa:1,Donax_canniformis:1,Halopegia_azurea:1,Halopegia_blumei:1,Hylaeanthe_hexantha:1,Hylaeanthe_hoffmannii:1,Hypselodelphys_hirsuta:1,Indianthus_virgatus:1,Ischnosiphon_cerotus:1,Ischnosiphon_elegans:1,Ischnosiphon_heleniae:1,Ischnosiphon_hirsutus:1,Ischnosiphon_inflatus:1,Ischnosiphon_leucophaeus:1,Ischnosiphon_macarenae:1,Ischnosiphon_obliquus:1,Ischnosiphon_puberulus:1,Ischnosiphon_rotundifolius:1,Maranta_arundinacea:1,Maranta_leuconeura:1,Marantochloa_conferta:1,Marantochloa_filipes:1,Marantochloa_leucantha:1,Marantochloa_purpurea:1,Megaphrynium_macrostachyum:1,Monotagma_juruanum:1,Monotagma_laxum:1,Monotagma_papillosum:1,Monotagma_parvulum:1,Monotagma_secundum:1,Monotagma_smaragdinum:1,Monotagma_tomentosum:1,Monotagma_tuberosum:1,Phrynium_giganteum:1,Phrynium_imbricatum:1,Phrynium_interruptum:1,Phrynium_maximum:1,Phrynium_pubinerve:1,Pleiostachya_leiostachya:1,Pleiostachya_pruinosa:1,Sanblasia_dressleri:1,Sarcophrynium_brachystachyum:1,Schumannianthus_dichotomus:1,Stachyphrynium_latifolium:1,Stachyphrynium_repens:1,Stachyphrynium_spicatum:1,Stachyphrynium_sumatranum:1,Stromanthe_stromanthoides:1,Stromanthe_thalia:1,Stromanthe_tonckat:1,Thalia_dealbata:1,Thalia_geniculata:1,Thaumatococcus_daniellii:1,Trachyphrynium_braunianum:1):1,(Orchidantha_borneensis:1,Orchidantha_chinensis:1,Orchidantha_fimbriata:1,Orchidantha_grandiflora:1,Orchidantha_holttumii:1,Orchidantha_inouei:1,Orchidantha_longiflora:1,Orchidantha_maxillarioides:1,Orchidantha_quadricolor:1,Orchidantha_sabahensis:1,Orchidantha_siamensis:1,Orchidantha_suratii:1):1,(Heliconia_aurantiaca:1,Heliconia_bihai:1,Heliconia_caribaea:1,Heliconia_imbricata:1,Heliconia_indica:1,Heliconia_irrasa:1,Heliconia_latispatha:1,Heliconia_mariae:1,Heliconia_mathiasiae:1,Heliconia_papuana:1,Heliconia_pogonantha:1,Heliconia_rostrata:1,Heliconia_solomonensis:1,Heliconia_tortuosa:1,Heliconia_vaginalis:1,Heliconia_wagneriana:1):1,(Cheilocostus_speciosus:1,Costus_bracteatus:1,Costus_laevis:1,Costus_lateriflorus:1,Costus_malortieanus:1,Costus_nitidus:1,Costus_pulverulentus:1,Costus_scaber:1,Costus_woodsonii:1,Dimerocostus_argenteus:1,Dimerocostus_strobilaceus:1,Monocostus_uniflorus:1,Paracostus_paradoxus:1,Tapeinochilos_ananassae:1):1,(Canna_flaccida:1,Canna_glauca:1,Canna_indica:1,Canna_iridiflora:1,Canna_jaegeriana:1,Canna_paniculata:1,Canna_tuerckheimii:1):1):1):1):1):1):1):1):1):1):1):11,(Ceratophyllum_demersum:20,(((Aconitum_alboviolaceum:1,Aconitum_anthora:1,Aconitum_artemisiifolium:1,Aconitum_barbatum:1,Aconitum_carmichaelii:1,Aconitum_degenii:1,Aconitum_henryi:1,Aconitum_longecassidatum:1,Aconitum_lycoctonum:1,Aconitum_monticola:1,Aconitum_napellus:1,Aconitum_racemulosum:1,Aconitum_rockii:1,Aconitum_scaposum:1,Aconitum_septentrionale:1,Aconitum_sinomontanum:1,Aconitum_umbrosum:1,Actaea_arizonica:1,Actaea_asiatica:1,Actaea_cimicifuga:1,Actaea_cordifolia:1,Actaea_elata:1,Actaea_japonica:1,Actaea_laciniata:1,Actaea_pachypoda:1,Actaea_podocarpa:1,Actaea_racemosa:1,Actaea_rubra:1,Actaea_simplex:1,Actaea_spicata:1,Actaea_vaginata:1,Adonis_aestivalis:1,Adonis_amurensis:1,Adonis_annua:1,Adonis_vernalis:1,Anemoclema_glaucifolium:1,Anemone_canadensis:1,Anemone_cylindrica:1,Anemone_drummondii:1,Anemone_hupehensis:1,Anemone_multifida:1,Anemone_nemorosa:1,Anemone_occidentalis:1,Anemone_parviflora:1,Anemone_patens:1,Anemone_quinquefolia:1,Anemone_richardsonii:1,Anemone_tenuifolia:1,Anemone_transsilvanica:1,Anemone_virginiana:1,Anemonopsis_macrophylla:1,Aquilegia_atrata:1,Aquilegia_brevistyla:1,Aquilegia_canadensis:1,Aquilegia_chrysantha:1,Aquilegia_ecalcarata:1,Aquilegia_oxysepala:1,Aquilegia_vulgaris:1,Asteropyrum_cavaleriei:1,Beckwithia_andersonii:1,Beesia_calthifolia:1,Calathodes_oxycarpa:1,Calathodes_palmata:1,Callianthemoides_semiverticillatus:1,Callianthemum_taipaicum:1,Caltha_palustris:1,Ceratocephala_falcata:1,Ceratocephala_pungens:1,Clematis_afoliata:1,Clematis_armandii:1,Clematis_brachiata:1,Clematis_finetiana:1,Clematis_gratopsis:1,Clematis_haenkeana:1,Clematis_hexapetala:1,Clematis_montana:1,Clematis_patens:1,Clematis_terniflora:1,Clematis_virginiana:1,Clematis_vitalba:1,Consolida_ajacis:1,Consolida_armeniaca:1,Consolida_axilliflora:1,Consolida_divaricata:1,Consolida_persica:1,Consolida_regalis:1,Coptidium_pallasii:1,Coptis_aspleniifolia:1,Coptis_chinensis:1,Coptis_deltoidea:1,Coptis_japonica:1,Coptis_omeiensis:1,Coptis_quinquefolia:1,Coptis_teeta:1,Coptis_trifolia:1,Cyrtorhyncha_ranunculina:1,Delphinium_anthriscifolium:1,Delphinium_batangense:1,Delphinium_beesianum:1,Delphinium_ceratophorum:1,Delphinium_cossonianum:1,Delphinium_delavayi:1,Delphinium_dolichocentroides:1,Delphinium_forrestii:1,Delphinium_grandiflorum:1,Delphinium_kamaonense:1,Delphinium_muliense:1,Delphinium_omeiense:1,Delphinium_pachycentrum:1,Delphinium_potaninii:1,Delphinium_pseudohamatum:1,Delphinium_pycnocentrum:1,Delphinium_smithianum:1,Delphinium_spirocentrum:1,Delphinium_taliense:1,Delphinium_tatsienense:1,Delphinium_thibeticum:1,Delphinium_tongolense:1,Delphinium_trichophorum:1,Dichocarpum_dalzielii:1,Dichocarpum_sutchuenense:1,Enemion_raddeanum:1,Eranthis_hyemalis:1,Eranthis_stellata:1,Ficaria_verna:1,Glaucidium_palmatum:1,Halerpestes_cymbalaria:1,Halerpestes_sarmentosa:1,Hamadryas_delfinii:1,Helleborus_croaticus:1,Helleborus_cyclophyllus:1,Helleborus_dumetorum:1,Helleborus_foetidus:1,Helleborus_lividus:1,Helleborus_multifidus:1,Helleborus_niger:1,Helleborus_odorus:1,Helleborus_orientalis:1,Helleborus_purpurascens:1,Helleborus_thibetanus:1,Helleborus_vesicarius:1,Helleborus_viridis:1,Hepatica_nobilis:1,Hydrastis_canadensis:1,Isopyrum_manshuricum:1,Isopyrum_thalictroides:1,Laccopetalum_giganteum:1,Leptopyrum_fumarioides:1,Megaleranthis_saniculifolia:1,Myosurus_minimus:1,Naravelia_zeylanica:1,Nigella_damascena:1,Oxygraphis_polypetala:1,Paraquilegia_microphylla:1,Peltocalathos_baurii:1,Pulsatilla_cernua:1,Ranunculus_aberdaricus:1,Ranunculus_abortivus:1,Ranunculus_acetosellifolius:1,Ranunculus_aconitifolius:1,Ranunculus_acriformis:1,Ranunculus_acris:1,Ranunculus_adoneus:1,Ranunculus_adoxifolius:1,Ranunculus_aduncus:1,Ranunculus_alismifolius:1,Ranunculus_allegheniensis:1,Ranunculus_allenii:1,Ranunculus_alpestris:1,Ranunculus_amblyolobus:1,Ranunculus_ampelophyllus:1,Ranunculus_amplexicaulis:1,Ranunculus_amurensis:1,Ranunculus_apenninus:1,Ranunculus_apiifolius:1,Ranunculus_aquatilis:1,Ranunculus_arcticus:1,Ranunculus_argyreus:1,Ranunculus_arvensis:1,Ranunculus_asiaticus:1,Ranunculus_aucheri:1,Ranunculus_auricomus:1,Ranunculus_baldshuanicus:1,Ranunculus_bilobus:1,Ranunculus_bonariensis:1,Ranunculus_borealis:1,Ranunculus_brachylobus:1,Ranunculus_brevifolius:1,Ranunculus_brotherusii:1,Ranunculus_brutius:1,Ranunculus_bulbosus:1,Ranunculus_bullatus:1,Ranunculus_cacuminis:1,Ranunculus_californicus:1,Ranunculus_cantoniensis:1,Ranunculus_cappadocicus:1,Ranunculus_caprarum:1,Ranunculus_cardiophyllus:1,Ranunculus_carinthiacus:1,Ranunculus_carpaticola:1,Ranunculus_carpaticus:1,Ranunculus_cassius:1,Ranunculus_cassubicifolius:1,Ranunculus_caucasicus:1,Ranunculus_cheirophyllus:1,Ranunculus_chilensis:1,Ranunculus_chius:1,Ranunculus_cicutarius:1,Ranunculus_circinatus:1,Ranunculus_collinus:1,Ranunculus_constantinopolitanus:1,Ranunculus_cortusifolius:1,Ranunculus_crenatus:1,Ranunculus_creticus:1,Ranunculus_cryptanthus:1,Ranunculus_cupreus:1,Ranunculus_damascenus:1,Ranunculus_diffusus:1,Ranunculus_dissectus:1,Ranunculus_elbrusensis:1,Ranunculus_eschscholtzii:1,Ranunculus_fallax:1,Ranunculus_fascicularis:1,Ranunculus_ficariifolius:1,Ranunculus_flammula:1,Ranunculus_fluitans:1,Ranunculus_fuegianus:1,Ranunculus_gelidus:1,Ranunculus_glaberrimus:1,Ranunculus_gmelinii:1,Ranunculus_gouanii:1,Ranunculus_gracilis:1,Ranunculus_gramineus:1,Ranunculus_granatensis:1,Ranunculus_grandifolius:1,Ranunculus_gregarius:1,Ranunculus_hawaiensis:1,Ranunculus_hederaceus:1,Ranunculus_heterorrhizus:1,Ranunculus_hirtellus:1,Ranunculus_hispidus:1,Ranunculus_hungaricus:1,Ranunculus_hybridus:1,Ranunculus_hydrophilus:1,Ranunculus_hyperboreus:1,Ranunculus_illyricus:1,Ranunculus_inamoenus:1,Ranunculus_insignis:1,Ranunculus_japonicus:1,Ranunculus_jovis:1,Ranunculus_junipericola:1,Ranunculus_kadzusensis:1,Ranunculus_kotschyi:1,Ranunculus_kuepferi:1,Ranunculus_laetus:1,Ranunculus_lanuginosus:1,Ranunculus_lasiocarpus:1,Ranunculus_lateriflorus:1,Ranunculus_linearilobus:1,Ranunculus_lingua:1,Ranunculus_longicaulis:1,Ranunculus_lyallii:1,Ranunculus_macauleyi:1,Ranunculus_maclovianus:1,Ranunculus_macranthus:1,Ranunculus_macropodoides:1,Ranunculus_macrorrhynchus:1,Ranunculus_makaluensis:1,Ranunculus_marginatus:1,Ranunculus_marschlinsii:1,Ranunculus_mauiensis:1,Ranunculus_meyeri:1,Ranunculus_micranthus:1,Ranunculus_millefoliatus:1,Ranunculus_millefolius:1,Ranunculus_montanus:1,Ranunculus_multifidus:1,Ranunculus_muricatus:1,Ranunculus_natans:1,Ranunculus_neapolitanus:1,Ranunculus_nipponicus:1,Ranunculus_nivalis:1,Ranunculus_notabilis:1,Ranunculus_novus:1,Ranunculus_occidentalis:1,Ranunculus_ollissiponensis:1,Ranunculus_omiophyllus:1,Ranunculus_ophioglossifolius:1,Ranunculus_oreophytus:1,Ranunculus_orthorhynchus:1,Ranunculus_oxyspermus:1,Ranunculus_palmatifidus:1,Ranunculus_paludosus:1,Ranunculus_pannonicus:1,Ranunculus_papulentus:1,Ranunculus_papyrocarpus:1,Ranunculus_parnassiifolius:1,Ranunculus_parviflorus:1,Ranunculus_pedatifidus:1,Ranunculus_peduncularis:1,Ranunculus_pegaeus:1,Ranunculus_peltatus:1,Ranunculus_penicillatus:1,Ranunculus_pensylvanicus:1,Ranunculus_petiolaris:1,Ranunculus_pilisiensis:1,Ranunculus_pinardi:1,Ranunculus_platanifolius:1,Ranunculus_pollinensis:1,Ranunculus_polyanthemoides:1,Ranunculus_polyanthemos:1,Ranunculus_polyphyllus:1,Ranunculus_polyrhizos:1,Ranunculus_pseudohirculus:1,Ranunculus_pseudomillefoliatus:1,Ranunculus_pseudomontanus:1,Ranunculus_pseudotrullifolius:1,Ranunculus_psilostachys:1,Ranunculus_pulchellus:1,Ranunculus_punctatus:1,Ranunculus_pygmaeus:1,Ranunculus_pyrenaeus:1,Ranunculus_raeae:1,Ranunculus_recurvatus:1,Ranunculus_regelianus:1,Ranunculus_repens:1,Ranunculus_reptans:1,Ranunculus_rhomboideus:1,Ranunculus_rigescens:1,Ranunculus_rionii:1,Ranunculus_rubrocalyx:1,Ranunculus_rufosepalus:1,Ranunculus_rumelicus:1,Ranunculus_sabinei:1,Ranunculus_sardous:1,Ranunculus_sartorianus:1,Ranunculus_sceleratus:1,Ranunculus_seguieri:1,Ranunculus_septentrionalis:1,Ranunculus_serbicus:1,Ranunculus_sericeus:1,Ranunculus_serpens:1,Ranunculus_silerifolius:1,Ranunculus_simensis:1,Ranunculus_sojakii:1,Ranunculus_sphaerospermus:1,Ranunculus_spicatus:1,Ranunculus_sprunerianus:1,Ranunculus_stagnalis:1,Ranunculus_strigillosus:1,Ranunculus_subcorymbosus:1,Ranunculus_submarginatus:1,Ranunculus_sulphureus:1,Ranunculus_taisanensis:1,Ranunculus_tembensis:1,Ranunculus_tenuirostris:1,Ranunculus_termei:1,Ranunculus_thora:1,Ranunculus_trichophyllus:1,Ranunculus_trilobus:1,Ranunculus_tripartitus:1,Ranunculus_turneri:1,Ranunculus_uncinatus:1,Ranunculus_velutinus:1,Ranunculus_venetus:1,Ranunculus_villarsii:1,Ranunculus_vindobonensis:1,Ranunculus_volkensii:1,Ranunculus_weyleri:1,Semiaquilegia_adoxoides:1,Staphisagria_requienii:1,Thalictrum_actaeifolium:1,Thalictrum_acutifolium:1,Thalictrum_alpinum:1,Thalictrum_aquilegiifolium:1,Thalictrum_arkansanum:1,Thalictrum_arsenii:1,Thalictrum_atriplex:1,Thalictrum_baicalense:1,Thalictrum_calabricum:1,Thalictrum_calcicola:1,Thalictrum_chelidonii:1,Thalictrum_clavatum:1,Thalictrum_confine:1,Thalictrum_coriaceum:1,Thalictrum_cultratum:1,Thalictrum_dasycarpum:1,Thalictrum_decipiens:1,Thalictrum_delavayi:1,Thalictrum_dioicum:1,Thalictrum_elegans:1,Thalictrum_fargesii:1,Thalictrum_fendleri:1,Thalictrum_finetii:1,Thalictrum_flavum:1,Thalictrum_foeniculaceum:1,Thalictrum_foetidum:1,Thalictrum_foliolosum:1,Thalictrum_galeottii:1,Thalictrum_gibbosum:1,Thalictrum_grandiflorum:1,Thalictrum_grandisepalum:1,Thalictrum_guatemalense:1,Thalictrum_hernandezii:1,Thalictrum_ichangense:1,Thalictrum_javanicum:1,Thalictrum_lankesteri:1,Thalictrum_leuconotum:1,Thalictrum_lucidum:1,Thalictrum_macrocarpum:1,Thalictrum_minus:1,Thalictrum_myriophyllum:1,Thalictrum_occidentale:1,Thalictrum_omeiense:1,Thalictrum_peltatum:1,Thalictrum_petaloideum:1,Thalictrum_pinnatum:1,Thalictrum_polycarpum:1,Thalictrum_pringlei:1,Thalictrum_przewalskii:1,Thalictrum_pubescens:1,Thalictrum_pubigerum:1,Thalictrum_punctatum:1,Thalictrum_reniforme:1,Thalictrum_revolutum:1,Thalictrum_rhynchocarpum:1,Thalictrum_robustum:1,Thalictrum_rochebruneanum:1,Thalictrum_rostellatum:1,Thalictrum_rotundifolium:1,Thalictrum_rubescens:1,Thalictrum_rutifolium:1,Thalictrum_sachalinense:1,Thalictrum_saniculiforme:1,Thalictrum_simplex:1,Thalictrum_smithii:1,Thalictrum_sparsiflorum:1,Thalictrum_squamiferum:1,Thalictrum_squarrosum:1,Thalictrum_strigillosum:1,Thalictrum_tenue:1,Thalictrum_texanum:1,Thalictrum_trichopus:1,Thalictrum_tuberiferum:1,Thalictrum_tuberosum:1,Thalictrum_uchiyamae:1,Thalictrum_uncatum:1,Thalictrum_uncinulatum:1,Thalictrum_venulosum:1,Thalictrum_virgatum:1,Trautvetteria_caroliniensis:1,Trollius_altaicus:1,Trollius_asiaticus:1,Trollius_chinensis:1,Trollius_dschungaricus:1,Trollius_europaeus:1,Trollius_farreri:1,Trollius_hondoensis:1,Trollius_japonicus:1,Trollius_laxus:1,Trollius_membranostylis:1,Trollius_pulcher:1,Trollius_ranunculoides:1,Trollius_riederianus:1,Trollius_sibiricus:1,Trollius_vaginatus:1,Trollius_yunnanensis:1,Urophysa_henryi:1,Xanthorhiza_simplicissima:1):1,(Argemone_albiflora:1,Argemone_mexicana:1,Argemone_subfusiformis:1,Bocconia_frutescens:1,Ceratocapnos_claviculata:1,Chelidonium_majus:1,Corydalis_edulis:1,Corydalis_flavula:1,Corydalis_nobilis:1,Dendromecon_rigida:1,Dicentra_canadensis:1,Dicentra_eximia:1,Dicentra_formosa:1,Dicranostigma_franchetianum:1,Ehrendorferia_chrysantha:1,Eomecon_chionantha:1,Eschscholzia_californica:1,Fumaria_agraria:1,Fumaria_asepala:1,Fumaria_atlantica:1,Fumaria_ballii:1,Fumaria_barnolae:1,Fumaria_bastardii:1,Fumaria_berberica:1,Fumaria_bicolor:1,Fumaria_bracteosa:1,Fumaria_capitata:1,Fumaria_capreolata:1,Fumaria_densiflora:1,Fumaria_faurei:1,Fumaria_flabellata:1,Fumaria_gaillardotii:1,Fumaria_indica:1,Fumaria_judaica:1,Fumaria_kralikii:1,Fumaria_macrocarpa:1,Fumaria_macrosepala:1,Fumaria_mairei:1,Fumaria_mirabilis:1,Fumaria_montana:1,Fumaria_munbyi:1,Fumaria_muralis:1,Fumaria_normanii:1,Fumaria_occidentalis:1,Fumaria_officinalis:1,Fumaria_ouezzanensis:1,Fumaria_parviflora:1,Fumaria_petteri:1,Fumaria_pugsleyana:1,Fumaria_purpurea:1,Fumaria_rostellata:1,Fumaria_rupestris:1,Fumaria_segetalis:1,Fumaria_sepium:1,Fumaria_vaillantii:1,Glaucium_flavum:1,Hunnemannia_fumariifolia:1,Hylomecon_japonica:1,Hypecoum_imberbe:1,Lamprocapnos_spectabilis:1,Macleaya_cordata:1,Macleaya_microcarpa:1,Meconopsis_aculeata:1,Meconopsis_autumnalis:1,Meconopsis_bella:1,Meconopsis_betonicifolia:1,Meconopsis_chankheliensis:1,Meconopsis_chelidonifolia:1,Meconopsis_concinna:1,Meconopsis_delavayi:1,Meconopsis_dhwojii:1,Meconopsis_discigera:1,Meconopsis_forrestii:1,Meconopsis_ganeshensis:1,Meconopsis_georgei:1,Meconopsis_gracilipes:1,Meconopsis_grandis:1,Meconopsis_henrici:1,Meconopsis_horridula:1,Meconopsis_integrifolia:1,Meconopsis_lancifolia:1,Meconopsis_oliveriana:1,Meconopsis_paniculata:1,Meconopsis_primulina:1,Meconopsis_pseudohorridula:1,Meconopsis_pseudovenusta:1,Meconopsis_punicea:1,Meconopsis_quintuplinervia:1,Meconopsis_racemosa:1,Meconopsis_robusta:1,Meconopsis_simplicifolia:1,Meconopsis_sinuata:1,Meconopsis_speciosa:1,Meconopsis_staintonii:1,Meconopsis_superba:1,Meconopsis_torquata:1,Meconopsis_wallichii:1,Meconopsis_wilsonii:1,Meconopsis_wumungensis:1,Meconopsis_zangnanensis:1,Papaver_alpinum:1,Papaver_argemone:1,Papaver_dubium:1,Papaver_hybridum:1,Papaver_lapponicum:1,Papaver_lateritium:1,Papaver_mcconnellii:1,Papaver_nudicaule:1,Papaver_orientale:1,Papaver_radicatum:1,Papaver_rhoeas:1,Platystemon_californicus:1,Pteridophyllum_racemosum:1,Rupicapnos_africana:1,Rupicapnos_longipes:1,Sanguinaria_canadensis:1,Stylophorum_diphyllum:1,Trigonocapnos_lichtensteinii:1):1,(Abuta_grandifolia:1,Abuta_rufescens:1,Albertisia_laurifolia:1,Albertisia_papuana:1,Albertisia_porcata:1,Anamirta_cocculus:1,Anisocycla_linearis:1,Anomospermum_chloranthum:1,Anomospermum_grandifolium:1,Anomospermum_reticulatum:1,Anomospermum_solimoesanum:1,Antizoma_angustifolia:1,Arcangelisia_flava:1,Arcangelisia_gusanlung:1,Aspidocarya_uvifera:1,Beirnaertia_cabindensis:1,Borismene_japurensis:1,Burasaia_apetala:1,Burasaia_madagascariensis:1,Calycocarpum_lyonii:1,Carronia_protensa:1,Caryomene_grandifolia:1,Chasmanthera_dependens:1,Chasmanthera_welwitschii:1,Chondrodendron_tomentosum:1,Cissampelos_andromorpha:1,Cissampelos_capensis:1,Cissampelos_grandifolia:1,Cissampelos_owariensis:1,Cissampelos_pareira:1,Cissampelos_tropaeolifolia:1,Cocculus_balfourii:1,Cocculus_carolinus:1,Cocculus_laurifolius:1,Cocculus_orbiculatus:1,Coscinium_blumeanum:1,Coscinium_fenestratum:1,Curarea_candicans:1,Curarea_toxicofera:1,Cyclea_barbata:1,Cyclea_hypoglauca:1,Cyclea_polypetala:1,Cyclea_tonkinensis:1,Cyclea_wattii:1,Dioscoreophyllum_cumminsii:1,Diploclisia_affinis:1,Diploclisia_glaucescens:1,Disciphania_killipii:1,Elephantomene_eburnea:1,Fibraurea_tinctoria:1,Haematocarpus_validus:1,Hyperbaena_domingensis:1,Hyperbaena_ilicifolia:1,Hypserpa_decumbens:1,Hypserpa_laurina:1,Hypserpa_nitida:1,Jateorhiza_macrantha:1,Kolobopetalum_leonense:1,Leptoterantha_mayumbensis:1,Limacia_blumei:1,Menispermum_canadense:1,Menispermum_dauricum:1,Odontocarya_tripetala:1,Odontocarya_truncata:1,Orthomene_hirsuta:1,Orthomene_schomburgkii:1,Pachygone_loyaltiensis:1,Pachygone_valida:1,Parabaena_sagittata:1,Parapachygone_longifolia:1,Penianthus_longifolius:1,Penianthus_patulinervis:1,Penianthus_zenkeri:1,Pericampylus_glaucus:1,Perichasma_laetificata:1,Pycnarrhena_cauliflora:1,Pycnarrhena_celebica:1,Pycnarrhena_longifolia:1,Pycnarrhena_lucida:1,Pycnarrhena_novoguineensis:1,Pycnarrhena_tumefacta:1,Rhigiocarya_racemifera:1,Sarcopetalum_harveyanum:1,Sciadotenia_amazonica:1,Sciadotenia_toxifera:1,Sinomenium_acutum:1,Sphenocentrum_jollyanum:1,Spirospermum_penduliflorum:1,Stephania_abyssinica:1,Stephania_brachyandra:1,Stephania_cephalantha:1,Stephania_chingtungensis:1,Stephania_delavayi:1,Stephania_elegans:1,Stephania_japonica:1,Stephania_longa:1,Stephania_rotunda:1,Stephania_succifera:1,Stephania_tetrandra:1,Stephania_venosa:1,Strychnopsis_thouarsii:1,Syntriandrium_preussii:1,Telitoxicum_peruvianum:1,Tiliacora_australiana:1,Tiliacora_funifera:1,Tiliacora_gabonensis:1,Tinomiscium_petiolare:1,Tinospora_caffra:1,Tinospora_esiangkara:1,Tinospora_sagittata:1,Tinospora_sinensis:1,Tinospora_smilacina:1,Tinospora_tenera:1,Triclisia_dictyophylla:1,Triclisia_subcordata:1):1,(Akebia_quinata:1,Akebia_trifoliata:1,Archakebia_apetala:1,Boquila_trifoliolata:1,Decaisnea_insignis:1,Holboellia_grandiflora:1,Holboellia_latifolia:1,Holboellia_parviflora:1,Lardizabala_biternata:1,Sargentodoxa_cuneata:1,Sinofranchetia_chinensis:1,Stauntonia_cavalerieana:1,Stauntonia_duclouxii:1,Stauntonia_hexaphylla:1):1,(Euptelea_pleiosperma:1,Euptelea_polyandra:1):1,(Circaeaster_agrestis:1,Kingdonia_uniflora:1):1,(Achlys_japonica:1,Achlys_triphylla:1,Berberis_amurensis:1,Berberis_aquifolium:1,Berberis_bergmanniae:1,Berberis_brachypoda:1,Berberis_canadensis:1,Berberis_candidula:1,Berberis_circumserrata:1,Berberis_comberi:1,Berberis_coriaria:1,Berberis_coxii:1,Berberis_darwinii:1,Berberis_dumicola:1,Berberis_edgeworthiana:1,Berberis_eutriphylla:1,Berberis_fortunei:1,Berberis_gagnepainii:1,Berberis_gilgiana:1,Berberis_gracilipes:1,Berberis_harrisoniana:1,Berberis_holstii:1,Berberis_horrida:1,Berberis_ilicifolia:1,Berberis_insignis:1,Berberis_jamesonii:1,Berberis_kawakamii:1,Berberis_koreana:1,Berberis_lanceolata:1,Berberis_lecomtei:1,Berberis_longibracteata:1,Berberis_lutea:1,Berberis_manipurana:1,Berberis_microphylla:1,Berberis_nervosa:1,Berberis_nevinii:1,Berberis_pallida:1,Berberis_piperiana:1,Berberis_pruinosa:1,Berberis_sieboldii:1,Berberis_thunbergii:1,Berberis_valdiviana:1,Berberis_veitchiorum:1,Berberis_vernae:1,Berberis_verruculosa:1,Berberis_vulgaris:1,Berberis_wilsonae:1,Bongardia_chrysogonum:1,Caulophyllum_robustum:1,Caulophyllum_thalictroides:1,Diphylleia_cymosa:1,Diphylleia_grayi:1,Diphylleia_sinensis:1,Dysosma_pleiantha:1,Dysosma_versipellis:1,Epimedium_acuminatum:1,Epimedium_alpinum:1,Epimedium_baojingense:1,Epimedium_borealiguizhouense:1,Epimedium_brachyrrhizum:1,Epimedium_brevicornu:1,Epimedium_campanulatum:1,Epimedium_chlorandrum:1,Epimedium_dewuense:1,Epimedium_diphyllum:1,Epimedium_ecalcaratum:1,Epimedium_elatum:1,Epimedium_elongatum:1,Epimedium_epsteinii:1,Epimedium_fangii:1,Epimedium_fargesii:1,Epimedium_flavum:1,Epimedium_franchetii:1,Epimedium_grandiflorum:1,Epimedium_hunanense:1,Epimedium_ilicifolium:1,Epimedium_koreanum:1,Epimedium_latisepalum:1,Epimedium_leptorrhizum:1,Epimedium_lishihchenii:1,Epimedium_membranaceum:1,Epimedium_mikinorii:1,Epimedium_myrianthum:1,Epimedium_ogisui:1,Epimedium_parvifolium:1,Epimedium_pauciflorum:1,Epimedium_perralderianum:1,Epimedium_pinnatum:1,Epimedium_platypetalum:1,Epimedium_pseudowushanense:1,Epimedium_pubescens:1,Epimedium_qingchengshanense:1,Epimedium_reticulatum:1,Epimedium_rhizomatosum:1,Epimedium_sagittatum:1,Epimedium_sempervirens:1,Epimedium_shuichengense:1,Epimedium_stellulatum:1,Epimedium_truncatum:1,Gymnospermium_microrrhynchum:1,Jeffersonia_diphylla:1,Leontice_leontopetalum:1,Nandina_domestica:1,Podophyllum_peltatum:1,Ranzania_japonica:1,Sinopodophyllum_hexandrum:1,Vancouveria_chrysantha:1,Vancouveria_hexandra:1,Vancouveria_planipetala:1):1):18,(((Meliosma_flexuosa:1,Meliosma_glabrata:1,Meliosma_herbertii:1,Meliosma_oldhamii:1,Meliosma_pinnata:1,Meliosma_rigida:1,Meliosma_squamulata:1,Meliosma_veitchiorum:1,Sabia_campanulata:1,Sabia_dielsii:1,Sabia_fasciculata:1,Sabia_parviflora:1,Sabia_swinhoei:1,Sabia_yunnanensis:1):2,((Adenanthos_sericeus:1,Agastachys_odorata:1,Alloxylon_flammeum:1,Athertonia_diversifolia:1,Aulax_cancellata:1,Aulax_umbellata:1,Austromuellera_trinervia:1,Banksia_aemula:1,Banksia_ashbyi:1,Banksia_attenuata:1,Banksia_baueri:1,Banksia_baxteri:1,Banksia_benthamiana:1,Banksia_brownii:1,Banksia_candolleana:1,Banksia_coccinea:1,Banksia_cuneata:1,Banksia_dryandroides:1,Banksia_elderiana:1,Banksia_elegans:1,Banksia_ericifolia:1,Banksia_grandis:1,Banksia_ilicifolia:1,Banksia_integrifolia:1,Banksia_lindleyana:1,Banksia_lullfitzii:1,Banksia_media:1,Banksia_menziesii:1,Banksia_nutans:1,Banksia_oblongifolia:1,Banksia_petiolaris:1,Banksia_pulchella:1,Banksia_quercifolia:1,Banksia_sceptrum:1,Banksia_serrata:1,Banksia_sessilis:1,Banksia_speciosa:1,Banksia_spinulosa:1,Banksia_tricuspis:1,Beauprea_montana:1,Beaupreopsis_paniculata:1,Bellendena_montana:1,Bleasdalea_bleasdalei:1,Brabejum_stellatifolium:1,Buckinghamia_celsissima:1,Buckinghamia_ferruginiflora:1,Cardwellia_sublimis:1,Carnarvonia_araliifolia:1,Catalepidia_heyana:1,Cenarrhenes_nitida:1,Conospermum_mitchellii:1,Conospermum_taxifolium:1,Darlingia_darlingiana:1,Diastella_divaricata:1,Diastella_parilis:1,Dilobeia_thouarsii:1,Eidothea_zoexylocarya:1,Embothrium_coccineum:1,Euplassa_duquei:1,Euplassa_inaequalis:1,Euplassa_occidentalis:1,Faurea_forficuliflora:1,Faurea_galpinii:1,Faurea_macnaughtonii:1,Faurea_rochetiana:1,Faurea_saligna:1,Finschia_chloroxantha:1,Floydia_praealta:1,Franklandia_fucifolia:1,Garnieria_spathulifolia:1,Gevuina_avellana:1,Gevuina_bleasdalei:1,Grevillea_aquifolium:1,Grevillea_banksii:1,Grevillea_caleyi:1,Grevillea_curviloba:1,Grevillea_juncifolia:1,Grevillea_juniperina:1,Grevillea_pteridifolia:1,Grevillea_robusta:1,Hakea_arborescens:1,Hakea_archaeoides:1,Hakea_auriculata:1,Hakea_baxteri:1,Hakea_brachyptera:1,Hakea_bucculenta:1,Hakea_clavata:1,Hakea_commutata:1,Hakea_conchifolia:1,Hakea_constablei:1,Hakea_corymbosa:1,Hakea_cristata:1,Hakea_cucullata:1,Hakea_dactyloides:1,Hakea_divaricata:1,Hakea_drupacea:1,Hakea_eriantha:1,Hakea_florida:1,Hakea_gibbosa:1,Hakea_grammatophylla:1,Hakea_hastata:1,Hakea_horrida:1,Hakea_incrassata:1,Hakea_invaginata:1,Hakea_lasianthoides:1,Hakea_laurina:1,Hakea_lehmanniana:1,Hakea_linearis:1,Hakea_lorea:1,Hakea_megadenia:1,Hakea_megalosperma:1,Hakea_microcarpa:1,Hakea_multilineata:1,Hakea_myrtoides:1,Hakea_nitida:1,Hakea_obliqua:1,Hakea_orthorrhyncha:1,Hakea_pandanicarpa:1,Hakea_persiehana:1,Hakea_petiolaris:1,Hakea_platysperma:1,Hakea_propinqua:1,Hakea_prostrata:1,Hakea_purpurea:1,Hakea_pycnoneura:1,Hakea_recurva:1,Hakea_ruscifolia:1,Hakea_salicifolia:1,Hakea_sericea:1,Hakea_stenophylla:1,Hakea_strumosa:1,Hakea_subsulcata:1,Hakea_teretifolia:1,Hakea_trifurcata:1,Hakea_trineura:1,Hakea_ulicina:1,Hakea_verrucosa:1,Hakea_victoria:1,Helicia_cochinchinensis:1,Helicia_hainanensis:1,Helicia_reticulata:1,Heliciopsis_lanceolata:1,Hicksbeachia_pinnatifolia:1,Hollandaea_riparia:1,Isopogon_anethifolius:1,Isopogon_latifolius:1,Isopogon_sphaerocephalus:1,Kermadecia_pronyensis:1,Knightia_excelsa:1,Lambertia_echinata:1,Lambertia_formosa:1,Lambertia_inermis:1,Lasjia_claudiensis:1,Lasjia_grandis:1,Lasjia_hildebrandii:1,Lasjia_whelanii:1,Leucadendron_argenteum:1,Leucadendron_chamelaea:1,Leucadendron_coniferum:1,Leucadendron_galpinii:1,Leucadendron_laureolum:1,Leucadendron_linifolium:1,Leucadendron_macowanii:1,Leucadendron_pubescens:1,Leucadendron_rubrum:1,Leucadendron_salicifolium:1,Leucadendron_strobilinum:1,Leucadendron_tinctum:1,Leucospermum_conocarpodendron:1,Leucospermum_cuneiforme:1,Leucospermum_gerrardii:1,Leucospermum_gracile:1,Leucospermum_grandiflorum:1,Leucospermum_gueinzii:1,Leucospermum_pedunculatum:1,Leucospermum_rodolentum:1,Leucospermum_saxosum:1,Leucospermum_tomentosum:1,Lomatia_fraseri:1,Lomatia_fraxinifolia:1,Lomatia_silaifolia:1,Macadamia_integrifolia:1,Macadamia_jansenii:1,Macadamia_ternifolia:1,Macadamia_tetraphylla:1,Malagasia_alticola:1,Megahertzia_amplexicaulis:1,Mimetes_arboreus:1,Mimetes_cucullatus:1,Mimetes_hirtus:1,Mimetes_hottentoticus:1,Mimetes_pauciflorus:1,Musgravea_heterophylla:1,Neorites_kevedianus:1,Nothorites_megacarpus:1,Opisthiolepis_heterophylla:1,Orites_diversifolia:1,Orites_excelsa:1,Orites_myrtoidea:1,Orothamnus_zeyheri:1,Panopsis_cinnamomea:1,Panopsis_pearcei:1,Panopsis_yolombo:1,Paranomus_bracteolaris:1,Paranomus_dispersus:1,Paranomus_reflexus:1,Paranomus_tomentosus:1,Persoonia_falcata:1,Persoonia_katerae:1,Persoonia_lanceolata:1,Persoonia_linearis:1,Petrophile_biloba:1,Petrophile_canescens:1,Placospermum_coriaceum:1,Protea_angustata:1,Protea_aurea:1,Protea_caffra:1,Protea_cordata:1,Protea_coronata:1,Protea_cynaroides:1,Protea_gaguedi:1,Protea_glabra:1,Protea_laurifolia:1,Protea_madiensis:1,Protea_mundii:1,Protea_neriifolia:1,Protea_nitida:1,Protea_parvula:1,Protea_punctata:1,Protea_repens:1,Protea_roupelliae:1,Protea_sulphurea:1,Protea_susannae:1,Protea_welwitschii:1,Protea_witzenbergiana:1,Roupala_glaberrima:1,Roupala_macrophylla:1,Roupala_merophylla:1,Roupala_monosperma:1,Roupala_montana:1,Serruria_aemula:1,Serruria_fasciflora:1,Serruria_trilopha:1,Sleumerodendron_austrocaledonicum:1,Sorocephalus_alopecurus:1,Sorocephalus_pinifolius:1,Spatalla_curvifolia:1,Spatalla_incurva:1,Sphalmium_racemosum:1,Stenocarpus_salignus:1,Stenocarpus_sinuatus:1,Stirlingia_latifolia:1,Strangea_cynanchicarpa:1,Strangea_linearis:1,Symphionema_montanum:1,Synaphea_polymorpha:1,Telopea_oreades:1,Telopea_speciosissima:1,Toronia_toru:1,Triunia_youngiana:1,Turrillia_lutea:1,Vexatorella_alpina:1,Vexatorella_obtusata:1,Virotia_leptophylla:1,Virotia_neurophylla:1,Xylomelum_angustifolium:1,Xylomelum_pyriforme:1):1,(Platanus_occidentalis:1,Platanus_orientalis:1,Platanus_racemosa:1):1,(Nelumbo_lutea:1,Nelumbo_nucifera:1):1):1):16,((Tetracentron_sinense:1,Trochodendron_aralioides:1):17,((Buxus_balearica:1,Buxus_macowanii:1,Buxus_natalensis:1,Buxus_sempervirens:1,Didymeles_perrieri:1,Pachysandra_procumbens:1,Pachysandra_terminalis:1,Styloceras_laurifolium:1):16,(((Myrothamnus_flabellifolia:1,Myrothamnus_moschata:1):1,(Gunnera_cordifolia:1,Gunnera_dentata:1,Gunnera_hamiltonii:1,Gunnera_herteri:1,Gunnera_insignis:1,Gunnera_lobata:1,Gunnera_magellanica:1,Gunnera_manicata:1,Gunnera_monoica:1,Gunnera_perpensa:1,Gunnera_petaloidea:1,Gunnera_pilosa:1,Gunnera_tinctoria:1):1):14,((Acrotrema_costatum:1,Curatella_americana:1,Davilla_elliptica:1,Davilla_flexuosa:1,Davilla_kunthii:1,Davilla_lacunosa:1,Davilla_nitida:1,Dillenia_alata:1,Dillenia_aurea:1,Dillenia_hookeri:1,Dillenia_indica:1,Dillenia_ovata:1,Dillenia_parkinsonii:1,Dillenia_philippinensis:1,Dillenia_retusa:1,Dillenia_suffruticosa:1,Dillenia_triquetra:1,Doliocarpus_elegans:1,Doliocarpus_major:1,Doliocarpus_multiflorus:1,Doliocarpus_subandinus:1,Doliocarpus_validus:1,Hibbertia_amplexicaulis:1,Hibbertia_banksii:1,Hibbertia_baudouinii:1,Hibbertia_bracteata:1,Hibbertia_commutata:1,Hibbertia_conspicua:1,Hibbertia_cuneiformis:1,Hibbertia_dentata:1,Hibbertia_dilatata:1,Hibbertia_drummondii:1,Hibbertia_echiifolia:1,Hibbertia_empetrifolia:1,Hibbertia_exasperata:1,Hibbertia_fasciculata:1,Hibbertia_goyderi:1,Hibbertia_hamulosa:1,Hibbertia_hermanniifolia:1,Hibbertia_hypericoides:1,Hibbertia_juncea:1,Hibbertia_microphylla:1,Hibbertia_saligna:1,Hibbertia_scandens:1,Hibbertia_sphenandra:1,Pachynema_junceum:1,Pinzona_coriacea:1,Schumacheria_alnifolia:1,Tetracera_billardierei:1,Tetracera_boiviniana:1,Tetracera_empedoclea:1,Tetracera_indica:1,Tetracera_loureiri:1,Tetracera_masuiana:1,Tetracera_nordtiana:1,Tetracera_oblongata:1,Tetracera_parviflora:1,Tetracera_portobellensis:1,Tetracera_scandens:1,Tetracera_volubilis:1):14,((Tetracarpaea_tasmanica:1,(Astilbe_biternata:1,Astilbe_japonica:1,Astilbe_longicarpa:1,Astilbe_macrocarpa:1,Astilbe_macroflora:1,Astilbe_philippinensis:1,Astilbe_rivularis:1,Astilbe_rubra:1,Astilbe_simplicifolia:1,Astilbe_thunbergii:1,Astilboides_tabularis:1,Bensoniella_oregona:1,Bergenia_ciliata:1,Bergenia_emeiensis:1,Bergenia_pacumbis:1,Bergenia_purpurascens:1,Bergenia_stracheyi:1,Bolandra_oregana:1,Boykinia_occidentalis:1,Boykinia_richardsonii:1,Boykinia_rotundifolia:1,Cascadia_nuttallii:1,Chrysosplenium_album:1,Chrysosplenium_alternifolium:1,Chrysosplenium_americanum:1,Chrysosplenium_davidianum:1,Chrysosplenium_echinus:1,Chrysosplenium_flagelliferum:1,Chrysosplenium_grayanum:1,Chrysosplenium_griffithii:1,Chrysosplenium_hydrocotylifolium:1,Chrysosplenium_iowense:1,Chrysosplenium_japonicum:1,Chrysosplenium_kamtschaticum:1,Chrysosplenium_lanuginosum:1,Chrysosplenium_macrostemon:1,Chrysosplenium_maximowiczii:1,Chrysosplenium_nagasei:1,Chrysosplenium_nepalense:1,Chrysosplenium_oppositifolium:1,Chrysosplenium_pilosum:1,Chrysosplenium_ramosum:1,Chrysosplenium_rosendahlii:1,Chrysosplenium_sinicum:1,Chrysosplenium_tetrandrum:1,Chrysosplenium_tosaense:1,Chrysosplenium_wrightii:1,Conimitella_williamsii:1,Darmera_peltata:1,Elmera_racemosa:1,Heuchera_hirsutissima:1,Heuchera_merriamii:1,Heuchera_micrantha:1,Heuchera_richardsonii:1,Heuchera_rubescens:1,Heuchera_sanguinea:1,Jepsonia_parryi:1,Leptarrhena_pyrolifolia:1,Lithophragma_affine:1,Micranthes_aprica:1,Micranthes_californica:1,Micranthes_calycina:1,Micranthes_ferruginea:1,Micranthes_howellii:1,Micranthes_integrifolia:1,Micranthes_lyallii:1,Micranthes_nidifica:1,Micranthes_oregana:1,Micranthes_rhomboidea:1,Micranthes_tolmiei:1,Mitella_acerina:1,Mitella_breweri:1,Mitella_caulescens:1,Mitella_diphylla:1,Mitella_diversifolia:1,Mitella_doiana:1,Mitella_formosana:1,Mitella_furusei:1,Mitella_integripetala:1,Mitella_japonica:1,Mitella_kiusiana:1,Mitella_koshiensis:1,Mitella_nuda:1,Mitella_ovalis:1,Mitella_pauciflora:1,Mitella_pentandra:1,Mitella_stauropetala:1,Mitella_stylosa:1,Mitella_trifida:1,Mitella_yoshinagae:1,Mukdenia_rosii:1,Oresitrophe_rupifraga:1,Peltoboykinia_tellimoides:1,Rodgersia_aesculifolia:1,Rodgersia_pinnata:1,Rodgersia_podophylla:1,Rodgersia_sambucifolia:1,Saniculiphyllum_guangxiense:1,Saxifraga_aizoides:1,Saxifraga_balfourii:1,Saxifraga_bronchialis:1,Saxifraga_brunonis:1,Saxifraga_caesia:1,Saxifraga_cernua:1,Saxifraga_cespitosa:1,Saxifraga_clusii:1,Saxifraga_cochlearis:1,Saxifraga_cuneifolia:1,Saxifraga_diversifolia:1,Saxifraga_eschscholtzii:1,Saxifraga_flagellaris:1,Saxifraga_florulenta:1,Saxifraga_fusca:1,Saxifraga_granulata:1,Saxifraga_hirculus:1,Saxifraga_hirsuta:1,Saxifraga_hispidula:1,Saxifraga_hyperborea:1,Saxifraga_hypnoides:1,Saxifraga_mutata:1,Saxifraga_oppositifolia:1,Saxifraga_paniculata:1,Saxifraga_rivularis:1,Saxifraga_setigera:1,Saxifraga_spathularis:1,Saxifraga_squarrosa:1,Saxifraga_stolonifera:1,Saxifraga_strigosa:1,Saxifraga_tricuspidata:1,Saxifraga_tridactylites:1,Saxifragella_bicuspidata:1,Saxifragopsis_fragarioides:1,Suksdorfia_ranunculifolia:1,Suksdorfia_violacea:1,Sullivantia_oregana:1,Sullivantia_sullivantii:1,Tanakaea_radicans:1,Telesonix_heucheriformis:1,Tellima_grandiflora:1,Tiarella_cordifolia:1,Tiarella_polyphylla:1,Tiarella_trifoliata:1,Tolmiea_menziesii:1):1,(Medusandra_richardsiana:1,Peridiscus_lucidus:1,Soyauxia_gabonensis:1,Soyauxia_glabrescens:1,Soyauxia_grandifolia:1,Soyauxia_talbotii:1):1,(Penthorum_chinense:1,Penthorum_sedoides:1):1,(Paeonia_anomala:1,Paeonia_arietina:1,Paeonia_broteri:1,Paeonia_brownii:1,Paeonia_californica:1,Paeonia_cambessedesii:1,Paeonia_clusii:1,Paeonia_coriacea:1,Paeonia_delavayi:1,Paeonia_emodi:1,Paeonia_intermedia:1,Paeonia_lactiflora:1,Paeonia_mairei:1,Paeonia_mascula:1,Paeonia_obovata:1,Paeonia_officinalis:1,Paeonia_parnassica:1,Paeonia_peregrina:1,Paeonia_rockii:1,Paeonia_sterniana:1,Paeonia_suffruticosa:1,Paeonia_tenuifolia:1):1,(Itea_chinensis:1,Itea_japonica:1,Itea_omeiensis:1,Itea_yunnanensis:1,Pterostemon_rotundifolius:1):1,(Chunia_bucklandioides:1,Corylopsis_glabrescens:1,Corylopsis_pauciflora:1,Corylopsis_platypetala:1,Corylopsis_sinensis:1,Corylopsis_spicata:1,Corylopsis_veitchiana:1,Corylopsis_willmottiae:1,Corylopsis_yunnanensis:1,Dicoryphe_stipulacea:1,Disanthus_cercidifolius:1,Distyliopsis_tutcheri:1,Distylium_myricoides:1,Distylium_racemosum:1,Eustigma_balansae:1,Eustigma_oblongifolium:1,Exbucklandia_populnea:1,Exbucklandia_tonkinensis:1,Fortunearia_sinensis:1,Fothergilla_gardenii:1,Fothergilla_major:1,Hamamelis_japonica:1,Hamamelis_mexicana:1,Hamamelis_mollis:1,Hamamelis_ovalis:1,Hamamelis_vernalis:1,Hamamelis_virginiana:1,Loropetalum_chinense:1,Loropetalum_subcordatum:1,Maingaya_malayana:1,Matudaea_trinervia:1,Molinadendron_guatemalense:1,Molinadendron_sinaloense:1,Mytilaria_laosensis:1,Neostrearia_fleckeri:1,Noahdendron_nicholasii:1,Ostrearia_australiana:1,Parrotia_persica:1,Parrotia_subaequalis:1,Parrotiopsis_jacquemontiana:1,Rhodoleia_championii:1,Rhodoleia_henryi:1,Semiliquidambar_cathayensis:1,Semiliquidambar_chingii:1,Sinowilsonia_henryi:1,Sycopsis_sinensis:1,Trichocladus_crinitus:1,Trichocladus_ellipticus:1,Trichocladus_grandiflorus:1):1,(Glischrocaryon_aureum:1,Glischrocaryon_behrii:1,Glischrocaryon_flavescens:1,Glischrocaryon_roei:1,Gonocarpus_acanthocarpus:1,Gonocarpus_benthamii:1,Gonocarpus_chinensis:1,Gonocarpus_cordiger:1,Gonocarpus_elatus:1,Gonocarpus_ephemerus:1,Gonocarpus_eremophilus:1,Gonocarpus_hexandrus:1,Gonocarpus_humilis:1,Gonocarpus_intricatus:1,Gonocarpus_leptothecus:1,Gonocarpus_longifolius:1,Gonocarpus_mezianus:1,Gonocarpus_micranthus:1,Gonocarpus_montanus:1,Gonocarpus_nodulosus:1,Gonocarpus_oreophilus:1,Gonocarpus_paniculatus:1,Gonocarpus_pusillus:1,Gonocarpus_salsoloides:1,Gonocarpus_scordioides:1,Gonocarpus_tetragynus:1,Gonocarpus_teucrioides:1,Gonocarpus_trichostachyus:1,Gonocarpus_urceolatus:1,Haloragis_acutangula:1,Haloragis_aspera:1,Haloragis_dura:1,Haloragis_erecta:1,Haloragis_exalata:1,Haloragis_eyreana:1,Haloragis_foliosa:1,Haloragis_glauca:1,Haloragis_hamata:1,Haloragis_heterophylla:1,Haloragis_masatierrana:1,Haloragis_odontocarpa:1,Haloragis_serra:1,Haloragis_stricta:1,Haloragis_tenuifolia:1,Haloragis_trigonocarpa:1,Haloragodendron_baeuerlenii:1,Haloragodendron_gibsonii:1,Haloragodendron_glandulosum:1,Haloragodendron_lucasii:1,Haloragodendron_monospermum:1,Haloragodendron_racemosum:1,Laurembergia_minor:1,Laurembergia_repens:1,Meionectes_brownii:1,Meziella_trifida:1,Myriophyllum_alpinum:1,Myriophyllum_alterniflorum:1,Myriophyllum_aquaticum:1,Myriophyllum_balladoniense:1,Myriophyllum_caput-medusae:1,Myriophyllum_coronatum:1,Myriophyllum_crispatum:1,Myriophyllum_decussatum:1,Myriophyllum_dicoccum:1,Myriophyllum_drummondii:1,Myriophyllum_farwellii:1,Myriophyllum_filiforme:1,Myriophyllum_heterophyllum:1,Myriophyllum_hippuroides:1,Myriophyllum_humile:1,Myriophyllum_lapidicola:1,Myriophyllum_latifolium:1,Myriophyllum_laxum:1,Myriophyllum_limnophilum:1,Myriophyllum_lophatum:1,Myriophyllum_mattogrossense:1,Myriophyllum_muricatum:1,Myriophyllum_oguraense:1,Myriophyllum_papillosum:1,Myriophyllum_pedunculatum:1,Myriophyllum_petraeum:1,Myriophyllum_pinnatum:1,Myriophyllum_quitense:1,Myriophyllum_robustum:1,Myriophyllum_salsugineum:1,Myriophyllum_sibiricum:1,Myriophyllum_simulans:1,Myriophyllum_spicatum:1,Myriophyllum_tenellum:1,Myriophyllum_tillaeoides:1,Myriophyllum_trachycarpum:1,Myriophyllum_triphyllum:1,Myriophyllum_tuberculatum:1,Myriophyllum_ussuriense:1,Myriophyllum_variifolium:1,Myriophyllum_verrucosum:1,Myriophyllum_verticillatum:1,Myriophyllum_votschii:1,Proserpinaca_palustris:1,Proserpinaca_pectinata:1):1,(Ribes_alpestre:1,Ribes_alpinum:1,Ribes_americanum:1,Ribes_aureum:1,Ribes_cynosbati:1,Ribes_fasciculatum:1,Ribes_glaciale:1,Ribes_himalense:1,Ribes_hudsonianum:1,Ribes_lacustre:1,Ribes_maximowiczianum:1,Ribes_moupinense:1,Ribes_nigrum:1,Ribes_orientale:1,Ribes_oxyacanthoides:1,Ribes_rubrum:1,Ribes_soulieanum:1,Ribes_tenue:1,Ribes_triste:1):1,Daphniphyllum_macropodum:1,(Adromischus_caryophyllaceus:1,Adromischus_maculatus:1,Aeonium_aureum:1,Aeonium_balsamiferum:1,Aeonium_canariense:1,Aeonium_ciliatum:1,Aeonium_davidbramwellii:1,Aeonium_decorum:1,Aeonium_glandulosum:1,Aeonium_glutinosum:1,Aeonium_goochiae:1,Aeonium_gorgoneum:1,Aeonium_korneliuslemsii:1,Aeonium_leucoblepharum:1,Aeonium_mascaense:1,Aeonium_nobile:1,Aeonium_percarneum:1,Aeonium_saundersii:1,Aeonium_sedifolium:1,Aeonium_simsii:1,Aeonium_spathulatum:1,Aeonium_tabuliforme:1,Aeonium_undulatum:1,Aeonium_urbicum:1,Aeonium_volkeri:1,Aichryson_laxum:1,Aichryson_pachycaulon:1,Aichryson_palmense:1,Aichryson_punctatum:1,Aichryson_villosum:1,Cotyledon_orbiculata:1,Cotyledon_tomentosa:1,Cotyledon_velutina:1,Crassula_arborescens:1,Crassula_campestris:1,Crassula_compacta:1,Crassula_crenulata:1,Crassula_decumbens:1,Crassula_fascicularis:1,Crassula_multicava:1,Crassula_orbicularis:1,Crassula_pellucida:1,Crassula_strigosa:1,Crassula_thunbergiana:1,Crassula_tillaea:1,Crassula_umbellata:1,Crassula_vaillantii:1,Cremnophila_nutans:1,Dudleya_candelabrum:1,Dudleya_greenei:1,Dudleya_viscida:1,Echeveria_elegans:1,Echeveria_fulgens:1,Graptopetalum_fruticosum:1,Greenovia_dodrantalis:1,Hylotelephium_spectabile:1,Kalanchoe_beharensis:1,Kalanchoe_daigremontiana:1,Kalanchoe_laciniata:1,Kalanchoe_pinnata:1,Kalanchoe_scapigera:1,Kalanchoe_synsepala:1,Kalanchoe_uniflora:1,Monanthes_amydros:1,Monanthes_anagensis:1,Monanthes_brachycaulon:1,Monanthes_icterica:1,Monanthes_laxiflora:1,Monanthes_minima:1,Monanthes_polyphylla:1,Monanthes_subcrassicaulis:1,Orostachys_fimbriata:1,Pachyphytum_kimnachii:1,Parvisedum_pumillum:1,Rhodiola_bupleuroides:1,Rhodiola_crenulata:1,Rhodiola_fastigiata:1,Rhodiola_kirilowii:1,Rhodiola_sacra:1,Rosularia_pallida:1,Rosularia_platyphylla:1,Rosularia_serrata:1,Sedum_acre:1,Sedum_album:1,Sedum_alfredii:1,Sedum_anglicum:1,Sedum_baileyi:1,Sedum_bulbiferum:1,Sedum_burrito:1,Sedum_clavatum:1,Sedum_commixtum:1,Sedum_dasyphyllum:1,Sedum_emarginatum:1,Sedum_forsterianum:1,Sedum_furfuraceum:1,Sedum_fusiforme:1,Sedum_gracile:1,Sedum_hemsleyanum:1,Sedum_jaccardianum:1,Sedum_laconicum:1,Sedum_lanceolatum:1,Sedum_lancerottense:1,Sedum_lineare:1,Sedum_lydium:1,Sedum_magellense:1,Sedum_maximum:1,Sedum_modestum:1,Sedum_morrisonense:1,Sedum_multiceps:1,Sedum_nudum:1,Sedum_oaxacanum:1,Sedum_oryzifolium:1,Sedum_rubrotinctum:1,Sedum_rupestre:1,Sedum_sarmentosum:1,Sedum_sediforme:1,Sedum_sexangulare:1,Sedum_ternatum:1,Sedum_urvillei:1,Sempervivum_ciliosum:1,Sempervivum_giuseppi:1,Sempervivum_minutum:1,Sempervivum_tectorum:1,Sinocrassula_indica:1,Sinocrassula_yunnanensis:1,Thompsonella_minutiflora:1,Tylecodon_paniculatus:1,Tylecodon_ventricosus:1,Tylecodon_wallichii:1,Umbilicus_heylandianus:1,Umbilicus_horizontalis:1,Umbilicus_rupestris:1):1,(Cercidiphyllum_japonicum:1,Cercidiphyllum_magnificum:1):1,(Aphanopetalum_clematideum:1,Aphanopetalum_resinosum:1):1,(Altingia_chinensis:1,Altingia_excelsa:1,Altingia_gracilipes:1,Altingia_obovata:1,Altingia_siamensis:1,Altingia_yunnanensis:1,Liquidambar_acalycina:1,Liquidambar_formosana:1,Liquidambar_orientalis:1,Liquidambar_styraciflua:1):1):9,((Ampelocissus_thyrsiflora:1,Ampelopsis_arborea:1,Ampelopsis_cantoniensis:1,Ampelopsis_chaffanjonii:1,Ampelopsis_delavayana:1,Ampelopsis_glandulosa:1,Ampelopsis_grossedentata:1,Ampelopsis_megalophylla:1,Cayratia_acris:1,Cayratia_geniculata:1,Cayratia_japonica:1,Cayratia_mollissima:1,Cayratia_trifolia:1,Cissus_alata:1,Cissus_assamica:1,Cissus_cactiformis:1,Cissus_cornifolia:1,Cissus_elongata:1,Cissus_fuliginea:1,Cissus_hastata:1,Cissus_integrifolia:1,Cissus_javana:1,Cissus_pteroclada:1,Cissus_quadrangularis:1,Cissus_reniformis:1,Cissus_repens:1,Cissus_verticillata:1,Clematicissus_angustissima:1,Cyphostemma_juttae:1,Leea_guineensis:1,Leea_indica:1,Parthenocissus_inserta:1,Parthenocissus_quinquefolia:1,Parthenocissus_tricuspidata:1,Rhoicissus_revoilii:1,Rhoicissus_rhomboidea:1,Rhoicissus_tridentata:1,Tetrastigma_hookeri:1,Tetrastigma_obovatum:1,Tetrastigma_planicaule:1,Tetrastigma_trifoliolatum:1,Vitis_aestivalis:1,Vitis_bellula:1,Vitis_davidii:1,Vitis_heyneana:1,Vitis_labrusca:1,Vitis_rotundifolia:1,Vitis_tiliifolia:1,Vitis_vinifera:1):9,(((((((Octomeles_sumatrana:1,Tetrameles_nudiflora:1):1,(Datisca_cannabina:1,Datisca_glomerata:1):1,(Abobra_tenuifolia:1,Acanthosicyos_horridus:1,Acanthosicyos_naudinianus:1,Actinostemma_tenerum:1,Alsomitra_macrocarpa:1,Ampelosicyos_leandrii:1,Ampelosycios_scandens:1,Anacaona_sphaerica:1,Apodanthera_longipedicellata:1,Apodanthera_mandonii:1,Apodanthera_sagittifolia:1,Austrobryonia_argillicola:1,Austrobryonia_centralis:1,Austrobryonia_micrantha:1,Austrobryonia_pilbarensis:1,Baijiania_borneensis:1,Baijiania_yunnanensis:1,Bambekea_racemosa:1,Bayabusua_clarkei:1,Benincasa_fistulosa:1,Benincasa_hispida:1,Bolbostemma_paniculatum:1,Borneosicyos_simplex:1,Bryonia_alba:1,Bryonia_verrucosa:1,Calycophysum_pedunculatum:1,Cayaponia_africana:1,Cayaponia_americana:1,Cayaponia_macrocalyx:1,Cayaponia_podantha:1,Cephalopentandra_ecirrhosa:1,Ceratosanthes_palmata:1,Cionosicyos_macranthus:1,Coccinia_abyssinica:1,Coccinia_adoensis:1,Coccinia_aurantiaca:1,Coccinia_barteri:1,Coccinia_grandiflora:1,Coccinia_grandis:1,Coccinia_hirtella:1,Coccinia_keayana:1,Coccinia_mackenii:1,Coccinia_megarrhiza:1,Coccinia_microphylla:1,Coccinia_mildbraedii:1,Coccinia_ogadensis:1,Coccinia_quinqueloba:1,Coccinia_rehmannii:1,Coccinia_schliebenii:1,Coccinia_senensis:1,Coccinia_sessilifolia:1,Coccinia_subsessiliflora:1,Coccinia_trilobata:1,Cogniauxia_podolaena:1,Cogniauxia_trilobata:1,Corallocarpus_bainesii:1,Corallocarpus_boehmii:1,Corallocarpus_triangularis:1,Ctenolepis_cerasiformis:1,Ctenolepis_lucorum:1,Cucumis_anguria:1,Cucumis_bryoniifolius:1,Cucumis_dipsaceus:1,Cucumis_ficifolius:1,Cucumis_heptadactylis:1,Cucumis_hirsutus:1,Cucumis_humifructus:1,Cucumis_hystrix:1,Cucumis_melo:1,Cucumis_metulifer:1,Cucumis_myriocarpus:1,Cucumis_prophetarum:1,Cucumis_ritchiei:1,Cucumis_sacleuxii:1,Cucumis_sagittatus:1,Cucumis_sativus:1,Cucumis_zeyherii:1,Cucurbita_andreana:1,Cucurbita_argyrosperma:1,Cucurbita_cordata:1,Cucurbita_digitata:1,Cucurbita_ecuadorensis:1,Cucurbita_ficifolia:1,Cucurbita_foetidissima:1,Cucurbita_lundelliana:1,Cucurbita_maxima:1,Cucurbita_okeechobeensis:1,Cucurbita_palmata:1,Cucurbita_pedatifolia:1,Cucurbita_pepo:1,Cucurbitella_asperata:1,Cyclanthera_brachystachya:1,Cyclantheropsis_parviflora:1,Dactyliandra_welwitschii:1,Dendrosicyos_socotranus:1,Dieterlea_maxima:1,Diplocyclos_palmatus:1,Doyerea_emetocathartica:1,Ecballium_elaterium:1,Echinocystis_lobata:1,Echinopepon_arachoideus:1,Echinopepon_insularis:1,Echinopepon_racemosus:1,Echinopepon_wrightii:1,Eureiandra_formosa:1,Fevillea_pedatifolia:1,Fevillea_pergamentacea:1,Fevillea_trilobata:1,Frantzia_tacaco:1,Gerrardanthus_grandiflorus:1,Gerrardanthus_macrorhizus:1,Gomphogyne_cissiformis:1,Gurania_makoyana:1,Gurania_tubulosa:1,Gymnopetalum_chinense:1,Gymnopetalum_orientale:1,Gymnopetalum_scabrum:1,Gymnopetalum_tubiflorum:1,Gynostemma_compressum:1,Gynostemma_guangxiense:1,Gynostemma_laxum:1,Gynostemma_longipes:1,Gynostemma_microspermum:1,Gynostemma_pentaphyllum:1,Halosicyos_ragonesei:1,Hanburia_mexicana:1,Helmontia_leptantha:1,Hemsleya_amabilis:1,Hemsleya_carnosiflora:1,Hemsleya_chengyihana:1,Hemsleya_chinensis:1,Hemsleya_cirromitrata:1,Hemsleya_dipterygia:1,Hemsleya_ellipsoidea:1,Hemsleya_endecaphylla:1,Hemsleya_gigantha:1,Hemsleya_graciliflora:1,Hemsleya_heterosperma:1,Hemsleya_kunmingensis:1,Hemsleya_lijiangensis:1,Hemsleya_longicarpa:1,Hemsleya_macrocarpa:1,Hemsleya_macrosperma:1,Hemsleya_mitrata:1,Hemsleya_omeiensis:1,Hemsleya_panlongqi:1,Hemsleya_pengxianensis:1,Hemsleya_turbinata:1,Hemsleya_zhejiangensis:1,Herpetospermum_darjeelingense:1,Herpetospermum_pedunculosum:1,Herpetospermum_tonglense:1,Hodgsonia_heteroclita:1,Ibervillea_hypoleuca:1,Ibervillea_lindheimeri:1,Ibervillea_millspaughii:1,Indofevillea_khasiana:1,Indomelothria_blumei:1,Kedrostis_africana:1,Kedrostis_nana:1,Lagenaria_breviflora:1,Lagenaria_siceraria:1,Lagenaria_sphaerica:1,Lemurosicyos_variegatus:1,Luffa_acutangula:1,Luffa_echinata:1,Luffa_graveolens:1,Luffa_hermaphrodita:1,Luffa_operculata:1,Melothria_campestris:1,Melothria_domingensis:1,Melothria_dulcis:1,Melothria_pendula:1,Melothria_sphaerocarpa:1,Melothria_trilobata:1,Melothrianthus_smilacifolius:1,Momordica_angolensis:1,Momordica_angustisepala:1,Momordica_anigosantha:1,Momordica_balsamina:1,Momordica_boivinii:1,Momordica_cabrae:1,Momordica_calantha:1,Momordica_camerounensis:1,Momordica_cardiospermoides:1,Momordica_charantia:1,Momordica_cissoides:1,Momordica_clarkeana:1,Momordica_cochinchinensis:1,Momordica_corymbifera:1,Momordica_cymbalaria:1,Momordica_denticulata:1,Momordica_denudata:1,Momordica_dioica:1,Momordica_dissecta:1,Momordica_enneaphylla:1,Momordica_foetida:1,Momordica_friesiorum:1,Momordica_gilgiana:1,Momordica_glabra:1,Momordica_henriquesii:1,Momordica_humilis:1,Momordica_jeffreyana:1,Momordica_kirkii:1,Momordica_leiocarpa:1,Momordica_littorea:1,Momordica_mossambica:1,Momordica_multiflora:1,Momordica_obtusisepala:1,Momordica_parvifolia:1,Momordica_peteri:1,Momordica_pterocarpa:1,Momordica_repens:1,Momordica_rostrata:1,Momordica_sessilifolia:1,Momordica_silvatica:1,Momordica_sphaeroidea:1,Momordica_spinosa:1,Momordica_subangulata:1,Momordica_suringarii:1,Momordica_trifoliolata:1,Momordica_welwitschii:1,Muellerargia_jeffreyana:1,Muellerargia_timorensis:1,Neoachmandra_cunninghamii:1,Neoalsomitra_angustipetala:1,Neoalsomitra_capricornica:1,Neoalsomitra_clavigera:1,Neoalsomitra_plena:1,Neoalsomitra_sarcophylla:1,Neoalsomitra_schefferiana:1,Neoalsomitra_stephensiana:1,Neoalsomitra_trifoliolata:1,Nothoalsomitra_suberosa:1,Odosicyos_bosseri:1,Papuasicyos_papuanus:1,Parasicyos_dieterleae:1,Penelopeia_suburceolata:1,Peponium_caledonicum:1,Peponium_vogelii:1,Peponopsis_adhaerens:1,Polyclathra_cucumerina:1,Psiguria_racemosa:1,Psiguria_triphylla:1,Psiguria_umbrosa:1,Pteropepon_parodii:1,Raphidiocystis_phyllocalyx:1,Ruthalicia_eglandulosa:1,Ruthalicia_longipes:1,Schizocarpum_filiforme:1,Schizocarpum_palmeri:1,Schizocarpum_reflexum:1,Schizopepon_bryoniifolius:1,Scopellaria_marginata:1,Sechiopsis_tetraptera:1,Sechium_edule:1,Seyrigia_humbertii:1,Sicana_odorifera:1,Sicydium_diffusum:1,Sicydium_synantherum:1,Sicydium_tamnifolium:1,Sicyos_baderoa:1,Sicyos_hillebrandii:1,Sicyosperma_gracile:1,Siolmatra_brasiliensis:1,Siraitia_grosvenorii:1,Solena_amplexicaulis:1,Solena_heterophylla:1,Tecunumania_quetzalteca:1,Telfairia_occidentalis:1,Telfairia_pedata:1,Thladiantha_capitata:1,Thladiantha_cordifolia:1,Thladiantha_davidii:1,Thladiantha_dentata:1,Thladiantha_dubia:1,Thladiantha_grandisepala:1,Thladiantha_henryi:1,Thladiantha_hookeri:1,Thladiantha_lijiangensis:1,Thladiantha_longisepala:1,Thladiantha_maculata:1,Thladiantha_montana:1,Thladiantha_nudiflora:1,Thladiantha_oliveri:1,Thladiantha_pustulata:1,Thladiantha_villosula:1,Trichosanthes_auriculata:1,Trichosanthes_baviensis:1,Trichosanthes_beccariana:1,Trichosanthes_celebica:1,Trichosanthes_cucumerina:1,Trichosanthes_dioica:1,Trichosanthes_dunniana:1,Trichosanthes_edulis:1,Trichosanthes_fissibracteata:1,Trichosanthes_globosa:1,Trichosanthes_homophylla:1,Trichosanthes_hylonoma:1,Trichosanthes_inthanonensis:1,Trichosanthes_kinabaluensis:1,Trichosanthes_kirilowii:1,Trichosanthes_laceribractea:1,Trichosanthes_lepiniana:1,Trichosanthes_miyagii:1,Trichosanthes_montana:1,Trichosanthes_morrisii:1,Trichosanthes_mucronata:1,Trichosanthes_multiloba:1,Trichosanthes_nervifolia:1,Trichosanthes_odontosperma:1,Trichosanthes_pallida:1,Trichosanthes_papuana:1,Trichosanthes_pedata:1,Trichosanthes_pendula:1,Trichosanthes_pentaphylla:1,Trichosanthes_pilosa:1,Trichosanthes_postarii:1,Trichosanthes_quinquangulata:1,Trichosanthes_reticulinervis:1,Trichosanthes_rosthornii:1,Trichosanthes_schlechteri:1,Trichosanthes_subvelutina:1,Trichosanthes_tricuspidata:1,Trichosanthes_truncata:1,Trichosanthes_villosa:1,Trichosanthes_wawrae:1,Trochomeria_macrocarpa:1,Trochomeria_polymorpha:1,Trochomeriopsis_diversifolia:1,Tumamoca_macdougalii:1,Wilbrandia_verticillata:1,Xerosicyos_danguyi:1,Xerosicyos_decaryi:1,Xerosicyos_perrieri:1,Xerosicyos_tripartitus:1,Zanonia_indica:1,Zehneria_anomala:1,Zehneria_bodinieri:1,Zehneria_macrosepala:1,Zehneria_scabra:1):1,Corynocarpus_laevigata:1,(Coriaria_arborea:1,Coriaria_japonica:1,Coriaria_lurida:1,Coriaria_myrtifolia:1,Coriaria_nepalensis:1,Coriaria_ruscifolia:1,Coriaria_terminalis:1):1,(Begonia_amphioxus:1,Begonia_ankaranensis:1,Begonia_aspleniifolia:1,Begonia_baviensis:1,Begonia_biflora:1,Begonia_bissei:1,Begonia_bogneri:1,Begonia_boliviensis:1,Begonia_chloroneura:1,Begonia_cinnabarina:1,Begonia_cirrosa:1,Begonia_conchifolia:1,Begonia_crassicaulis:1,Begonia_crystallina:1,Begonia_cucullata:1,Begonia_cucurbitifolia:1,Begonia_daweishanensis:1,Begonia_daxinensis:1,Begonia_diadema:1,Begonia_dipetala:1,Begonia_dregei:1,Begonia_fagifolia:1,Begonia_fangii:1,Begonia_filiformis:1,Begonia_floccifera:1,Begonia_foliosa:1,Begonia_fuchsioides:1,Begonia_fusca:1,Begonia_glabra:1,Begonia_goudotii:1,Begonia_gracilis:1,Begonia_grandis:1,Begonia_guangxiensis:1,Begonia_hekouensis:1,Begonia_herbacea:1,Begonia_huangii:1,Begonia_incarnata:1,Begonia_isoptera:1,Begonia_iucunda:1,Begonia_johnstonii:1,Begonia_kingiana:1,Begonia_lanternaria:1,Begonia_longicarpa:1,Begonia_longistyla:1,Begonia_luxurians:1,Begonia_luzhaiensis:1,Begonia_macduffieana:1,Begonia_malabarica:1,Begonia_manhaoensis:1,Begonia_masoniana:1,Begonia_megalophyllaria:1,Begonia_mengtzeana:1,Begonia_morsei:1,Begonia_multinervia:1,Begonia_nelumbiifolia:1,Begonia_nigritarum:1,Begonia_ningmingensis:1,Begonia_nossibea:1,Begonia_olbia:1,Begonia_oreodoxa:1,Begonia_ornithophylla:1,Begonia_oxyloba:1,Begonia_palmata:1,Begonia_petasitifolia:1,Begonia_piurensis:1,Begonia_platycarpa:1,Begonia_poculifera:1,Begonia_polygonoides:1,Begonia_psilophylla:1,Begonia_purpureofolia:1,Begonia_radicans:1,Begonia_robusta:1,Begonia_roxburghii:1,Begonia_rubella:1,Begonia_ruboides:1,Begonia_socotrana:1,Begonia_symsanguinea:1,Begonia_thomeana:1,Begonia_ulmifolia:1,Begonia_umbraculifolia:1,Begonia_villifolia:1,Begonia_violifolia:1,Begonia_wangii:1,Begonia_zhengyiana:1,Hillebrandia_sandwicensis:1):1,(Anisophyllea_cinnamomoides:1,Anisophyllea_corneri:1,Anisophyllea_disticha:1,Anisophyllea_fallax:1,Anisophyllea_laurina:1,Anisophyllea_manausensis:1,Anisophyllea_meniaudi:1,Anisophyllea_myriosticta:1,Anisophyllea_polyneura:1,Anisophyllea_purpurascens:1,Anisophyllea_sororia:1,Combretocarpus_rotundatus:1,Poga_oleosa:1):1):1,(Ticodendron_incognitum:1,(Nothofagus_antarctica:1,Nothofagus_betuloides:1,Nothofagus_dombeyi:1,Nothofagus_nitida:1,Nothofagus_pumilio:1):1,(Canacomyrica_monticola:1,Comptonia_peregrina:1,Morella_cerifera:1,Morella_cordifolia:1,Morella_faya:1,Morella_pensylvanica:1,Morella_pilulifera:1,Morella_quercifolia:1,Morella_serrata:1,Myrica_gale:1):1,(Alfaropsis_roxburghiana:1,Carya_cordiformis:1,Carya_glabra:1,Carya_illinoinensis:1,Carya_ovata:1,Cyclocarya_paliurus:1,Juglans_ailanthifolia:1,Juglans_australis:1,Juglans_californica:1,Juglans_cinerea:1,Juglans_hindsii:1,Juglans_major:1,Juglans_mandshurica:1,Juglans_microcarpa:1,Juglans_neotropica:1,Juglans_nigra:1,Juglans_olanchana:1,Juglans_regia:1,Platycarya_strobilacea:1,Pterocarya_caucasica:1,Pterocarya_hupehensis:1,Pterocarya_rhoifolia:1,Pterocarya_stenoptera:1,Pterocarya_tonkinensis:1,Rhoiptelea_chiliantha:1):1,(Castanea_crenata:1,Castanea_dentata:1,Castanea_henryi:1,Castanea_mollissima:1,Castanea_sativa:1,Castanea_seguinii:1,Castanopsis_amabilis:1,Castanopsis_argyrophylla:1,Castanopsis_calathiformis:1,Castanopsis_carlesii:1,Castanopsis_ceratacantha:1,Castanopsis_cerebrina:1,Castanopsis_chinensis:1,Castanopsis_chunii:1,Castanopsis_cuspidata:1,Castanopsis_delavayi:1,Castanopsis_eyrei:1,Castanopsis_fabri:1,Castanopsis_fargesii:1,Castanopsis_fissa:1,Castanopsis_hystrix:1,Castanopsis_indica:1,Castanopsis_inermis:1,Castanopsis_kweichowensis:1,Castanopsis_lamontii:1,Castanopsis_lucida:1,Castanopsis_orthacantha:1,Castanopsis_piriformis:1,Castanopsis_platyacantha:1,Castanopsis_remotidenticulata:1,Castanopsis_rockii:1,Castanopsis_sclerophylla:1,Castanopsis_sieboldii:1,Castanopsis_tibetana:1,Chrysolepis_chrysophylla:1,Chrysolepis_sempervirens:1,Fagus_crenata:1,Fagus_engleriana:1,Fagus_grandifolia:1,Fagus_hayatae:1,Fagus_japonica:1,Fagus_longipetiolata:1,Fagus_lucida:1,Fagus_sylvatica:1,Lithocarpus_bancanus:1,Lithocarpus_cleistocarpus:1,Lithocarpus_dealbatus:1,Lithocarpus_echinophorus:1,Lithocarpus_edulis:1,Lithocarpus_fenestratus:1,Lithocarpus_glaber:1,Lithocarpus_harmandii:1,Lithocarpus_henryi:1,Lithocarpus_litseifolius:1,Lithocarpus_lucidus:1,Lithocarpus_pachylepis:1,Lithocarpus_wallichianus:1,Lithocarpus_xylocarpus:1,Notholithocarpus_densiflorus:1,Quercus_acuta:1,Quercus_acutissima:1,Quercus_agrifolia:1,Quercus_alba:1,Quercus_aliena:1,Quercus_argentata:1,Quercus_berberidifolia:1,Quercus_canariensis:1,Quercus_candicans:1,Quercus_castaneifolia:1,Quercus_cerris:1,Quercus_chrysolepis:1,Quercus_ciliaris:1,Quercus_coccifera:1,Quercus_crassipes:1,Quercus_crenata:1,Quercus_dentata:1,Quercus_douglasii:1,Quercus_engelmannii:1,Quercus_faginea:1,Quercus_frainetto:1,Quercus_gambelii:1,Quercus_garryana:1,Quercus_gemelliflora:1,Quercus_gilva:1,Quercus_glauca:1,Quercus_gravesii:1,Quercus_greggii:1,Quercus_grisea:1,Quercus_hemisphaerica:1,Quercus_hondae:1,Quercus_ilex:1,Quercus_infectoria:1,Quercus_ithaburensis:1,Quercus_lyrata:1,Quercus_macranthera:1,Quercus_macrocarpa:1,Quercus_margarettiae:1,Quercus_mexicana:1,Quercus_miyagii:1,Quercus_mohriana:1,Quercus_mongolica:1,Quercus_muehlenbergii:1,Quercus_multinervis:1,Quercus_myrsinifolia:1,Quercus_nigra:1,Quercus_oblongifolia:1,Quercus_oidocarpa:1,Quercus_oleoides:1,Quercus_palustris:1,Quercus_petraea:1,Quercus_prinoides:1,Quercus_pubescens:1,Quercus_pungens:1,Quercus_robur:1,Quercus_rubra:1,Quercus_rugosa:1,Quercus_salicina:1,Quercus_serrata:1,Quercus_sessilifolia:1,Quercus_sinuata:1,Quercus_stewardiana:1,Quercus_suber:1,Quercus_tomentella:1,Quercus_trojana:1,Quercus_variabilis:1,Quercus_vaseyana:1,Quercus_virginiana:1,Quercus_wislizeni:1,Quercus_xalapensis:1,Trigonobalanus_verticillata:1):1,(Allocasuarina_acutivalvis:1,Allocasuarina_brachystachya:1,Allocasuarina_campestris:1,Allocasuarina_corniculata:1,Allocasuarina_crassa:1,Allocasuarina_decaisneana:1,Allocasuarina_decussata:1,Allocasuarina_dielsiana:1,Allocasuarina_diminuta:1,Allocasuarina_distyla:1,Allocasuarina_duncanii:1,Allocasuarina_emuina:1,Allocasuarina_eriochlamys:1,Allocasuarina_fibrosa:1,Allocasuarina_fraseriana:1,Allocasuarina_glareicola:1,Allocasuarina_globosa:1,Allocasuarina_grampiana:1,Allocasuarina_grevilleoides:1,Allocasuarina_gymnanthera:1,Allocasuarina_helmsii:1,Allocasuarina_huegeliana:1,Allocasuarina_humilis:1,Allocasuarina_inophloia:1,Allocasuarina_lehmanniana:1,Allocasuarina_littoralis:1,Allocasuarina_luehmannii:1,Allocasuarina_mackliniana:1,Allocasuarina_media:1,Allocasuarina_microstachya:1,Allocasuarina_misera:1,Allocasuarina_monilifera:1,Allocasuarina_nana:1,Allocasuarina_ophiolitica:1,Allocasuarina_paludosa:1,Allocasuarina_paradoxa:1,Allocasuarina_pinaster:1,Allocasuarina_portuensis:1,Allocasuarina_pusilla:1,Allocasuarina_rigida:1,Allocasuarina_rupicola:1,Allocasuarina_scleroclada:1,Allocasuarina_simulans:1,Allocasuarina_spinosissima:1,Allocasuarina_tessellata:1,Allocasuarina_thalassoscopica:1,Allocasuarina_thuyoides:1,Allocasuarina_tortiramula:1,Allocasuarina_torulosa:1,Allocasuarina_verticillata:1,Allocasuarina_zephyrea:1,Casuarina_collina:1,Casuarina_cristata:1,Casuarina_cunninghamiana:1,Casuarina_equisetifolia:1,Casuarina_glauca:1,Casuarina_obesa:1,Casuarina_oligodon:1,Casuarina_pauper:1,Ceuthostoma_palawanense:1,Ceuthostoma_terminale:1,Gymnostoma_australianum:1,Gymnostoma_chamaecyparis:1,Gymnostoma_deplancheanum:1,Gymnostoma_glaucescens:1,Gymnostoma_intermedium:1,Gymnostoma_leucodon:1,Gymnostoma_nobile:1,Gymnostoma_nodiflorum:1,Gymnostoma_papuanum:1,Gymnostoma_poissonianum:1,Gymnostoma_sumatranum:1,Gymnostoma_webbianum:1):1,(Alnus_acuminata:1,Alnus_alnobetula:1,Alnus_cordata:1,Alnus_cremastogyne:1,Alnus_fauriei:1,Alnus_firma:1,Alnus_formosana:1,Alnus_glutinosa:1,Alnus_hirsuta:1,Alnus_incana:1,Alnus_japonica:1,Alnus_mandshurica:1,Alnus_maritima:1,Alnus_matsumurae:1,Alnus_nepalensis:1,Alnus_nitida:1,Alnus_orientalis:1,Alnus_rhombifolia:1,Alnus_rubra:1,Alnus_serrulata:1,Alnus_serrulatoides:1,Alnus_subcordata:1,Alnus_trabeculosa:1,Betula_alleghaniensis:1,Betula_alnoides:1,Betula_costata:1,Betula_davurica:1,Betula_ermanii:1,Betula_fruticosa:1,Betula_glandulosa:1,Betula_insignis:1,Betula_lanata:1,Betula_lenta:1,Betula_maximowicziana:1,Betula_nana:1,Betula_neoalaskana:1,Betula_nigra:1,Betula_occidentalis:1,Betula_papyrifera:1,Betula_pendula:1,Betula_platyphylla:1,Betula_populifolia:1,Betula_pubescens:1,Betula_pumila:1,Betula_schmidtii:1,Betula_utilis:1,Carpinus_betulus:1,Carpinus_caroliniana:1,Carpinus_cordata:1,Carpinus_fangiana:1,Carpinus_japonica:1,Carpinus_kawakamii:1,Carpinus_laxiflora:1,Carpinus_londoniana:1,Carpinus_monbeigiana:1,Carpinus_orientalis:1,Carpinus_polyneura:1,Carpinus_pubescens:1,Carpinus_putoensis:1,Carpinus_rankanensis:1,Carpinus_tientaiensis:1,Carpinus_tschonoskii:1,Carpinus_turczaninovii:1,Carpinus_viminea:1,Corylus_americana:1,Corylus_avellana:1,Corylus_chinensis:1,Corylus_colurna:1,Corylus_cornuta:1,Corylus_fargesii:1,Corylus_ferox:1,Corylus_heterophylla:1,Corylus_jacquemontii:1,Corylus_maxima:1,Corylus_sieboldiana:1,Corylus_yunnanensis:1,Ostrya_carpinifolia:1,Ostrya_japonica:1,Ostrya_knowltonii:1,Ostrya_rehderiana:1,Ostrya_virginiana:1,Ostryopsis_intermedia:1,Ostryopsis_nobilis:1):1):1):1,((Archiboehmeria_atrata:1,Astrothalamus_reticulatus:1,Australina_flaccida:1,Boehmeria_biloba:1,Boehmeria_calophleba:1,Boehmeria_clidemioides:1,Boehmeria_densiflora:1,Boehmeria_glomerulifera:1,Boehmeria_grandis:1,Boehmeria_japonica:1,Boehmeria_macrophylla:1,Boehmeria_nivea:1,Boehmeria_penduliflora:1,Boehmeria_platanifolia:1,Boehmeria_rugulosa:1,Boehmeria_siamensis:1,Boehmeria_spicata:1,Boehmeria_tricuspis:1,Boehmeria_umbrosa:1,Boehmeria_zollingeriana:1,Cecropia_concolor:1,Cecropia_ficifolia:1,Cecropia_insignis:1,Cecropia_obtusa:1,Cecropia_obtusifolia:1,Cecropia_pachystachya:1,Cecropia_palmata:1,Cecropia_peltata:1,Cecropia_schreberiana:1,Chamabainia_cuspidata:1,Coussapoa_microcarpa:1,Debregeasia_elliptica:1,Debregeasia_longifolia:1,Debregeasia_orientalis:1,Debregeasia_squamata:1,Dendrocnide_basirotunda:1,Dendrocnide_cordata:1,Dendrocnide_meyeniana:1,Dendrocnide_sinuata:1,Dendrocnide_stimulans:1,Dendrocnide_urentissima:1,Didymodoxa_caffra:1,Discocnide_mexicana:1,Droguetia_ambigua:1,Droguetia_iners:1,Elatostema_acuminatum:1,Elatostema_albopilosum:1,Elatostema_atropurpureum:1,Elatostema_cuspidatum:1,Elatostema_cyrtandrifolium:1,Elatostema_densistriolatum:1,Elatostema_longibracteatum:1,Elatostema_paivaeanum:1,Elatostema_parvum:1,Elatostema_petelotii:1,Elatostema_stewardii:1,Elatostema_subtrichotomum:1,Elatostema_tenuicaudatum:1,Forsskaolea_angustifolia:1,Gesnouinia_arborea:1,Girardinia_diversifolia:1,Gonostegia_hirta:1,Gonostegia_parvifolia:1,Gyrotaenia_crassifolia:1,Gyrotaenia_microcarpa:1,Hemistylus_macrostachya:1,Hesperocnide_tenella:1,Laportea_bulbifera:1,Laportea_canadensis:1,Laportea_cuspidata:1,Laportea_interrupta:1,Lecanthus_peduncularis:1,Lecanthus_petelotii:1,Leucosyke_australis:1,Leucosyke_capitellata:1,Leucosyke_quadrinervia:1,Maoutia_puya:1,Maoutia_setosa:1,Musanga_cecropioides:1,Myrianthus_arboreus:1,Myrianthus_libericus:1,Myrianthus_serratus:1,Myriocarpa_cordifolia:1,Myriocarpa_longipes:1,Myriocarpa_obovata:1,Nanocnide_japonica:1,Nanocnide_lobata:1,Neodistemon_indicum:1,Neraudia_kauaiensis:1,Neraudia_melastomifolia:1,Nothocnide_mollissima:1,Obetia_tenax:1,Oreocnide_frutescens:1,Oreocnide_rufescens:1,Parietaria_debilis:1,Parietaria_judaica:1,Parietaria_officinalis:1,Parietaria_pensylvanica:1,Pellionia_macrophylla:1,Pellionia_paucidentata:1,Pellionia_radicans:1,Pellionia_repens:1,Pilea_angulata:1,Pilea_cadierei:1,Pilea_cavaleriei:1,Pilea_depressa:1,Pilea_fontana:1,Pilea_hyalina:1,Pilea_insolens:1,Pilea_longipedunculata:1,Pilea_martinii:1,Pilea_melastomoides:1,Pilea_microphylla:1,Pilea_oxyodon:1,Pilea_plataniflora:1,Pilea_pumila:1,Pilea_sinofasciata:1,Pilea_verrucosa:1,Pipturus_arborescens:1,Pipturus_kauaiensis:1,Pipturus_ruber:1,Poikilospermum_lanceolatum:1,Poikilospermum_suaveolens:1,Pourouma_bicolor:1,Pourouma_melinonii:1,Pourouma_minor:1,Pourouma_tomentosa:1,Pourouma_villosa:1,Pouzolzia_guineensis:1,Pouzolzia_mixta:1,Pouzolzia_sanguinea:1,Pouzolzia_zeylanica:1,Procris_insularis:1,Sarcochlamys_pulcherrima:1,Sarcopilea_domingensis:1,Soleirolia_soleirolii:1,Touchardia_latifolia:1,Urera_baccifera:1,Urera_caracasana:1,Urera_elata:1,Urera_glabra:1,Urera_hypselodendron:1,Urera_lianoides:1,Urera_simplex:1,Urera_trinervis:1,Urtica_angustifolia:1,Urtica_ardens:1,Urtica_atrichocaulis:1,Urtica_cannabina:1,Urtica_dioica:1,Urtica_fissa:1,Urtica_hyperborea:1,Urtica_laetevirens:1,Urtica_mairei:1,Urtica_membranacea:1,Urtica_thunbergiana:1,Urtica_triangularis:1,Urtica_urens:1):1,(Ampelocera_hottlei:1,Ampelocera_macphersonii:1,Chaetachme_aristata:1,Hemiptelea_davidii:1,Holoptelea_grandis:1,Holoptelea_integrifolia:1,Phyllostylon_rhamnoides:1,Planera_aquatica:1,Ulmus_alata:1,Ulmus_americana:1,Ulmus_davidiana:1,Ulmus_elliptica:1,Ulmus_glabra:1,Ulmus_glaucescens:1,Ulmus_laevis:1,Ulmus_macrocarpa:1,Ulmus_minor:1,Ulmus_parvifolia:1,Ulmus_pumila:1,Ulmus_rubra:1,Zelkova_schneideriana:1,Zelkova_serrata:1):1,(Adenostoma_fasciculatum:1,Adenostoma_sparsifolium:1,Agrimonia_eupatoria:1,Agrimonia_gryposepala:1,Agrimonia_nipponica:1,Agrimonia_parviflora:1,Agrimonia_pilosa:1,Agrimonia_procera:1,Alchemilla_filicaulis:1,Alchemilla_glabra:1,Alchemilla_japonica:1,Alchemilla_mollis:1,Alchemilla_xanthochlora:1,Amelanchier_alnifolia:1,Amelanchier_arborea:1,Amelanchier_bartramiana:1,Amelanchier_canadensis:1,Amelanchier_interior:1,Amelanchier_intermedia:1,Amelanchier_laevis:1,Amelanchier_lamarckii:1,Amelanchier_nantucketensis:1,Amelanchier_ovalis:1,Amelanchier_sanguinea:1,Amelanchier_spicata:1,Amelanchier_utahensis:1,Aphanes_australis:1,Aria_alnifolia:1,Armeniaca_zhengheensis:1,Aronia_arbutifolia:1,Aronia_melanocarpa:1,Aruncus_dioicus:1,Cercocarpus_ledifolius:1,Cercocarpus_montanus:1,Chaenomeles_cathayensis:1,Chaenomeles_japonica:1,Chaenomeles_speciosa:1,Chamaebatia_foliolosa:1,Chamaebatiaria_millefolium:1,Chamaemeles_coriacea:1,Chamaemespilus_alpina:1,Coleogyne_ramosissima:1,Comarum_palustre:1,Cotoneaster_acuminatus:1,Cotoneaster_acutifolius:1,Cotoneaster_adpressus:1,Cotoneaster_ambiguus:1,Cotoneaster_apiculatus:1,Cotoneaster_armenus:1,Cotoneaster_assamensis:1,Cotoneaster_atropurpureus:1,Cotoneaster_cambricus:1,Cotoneaster_coriaceus:1,Cotoneaster_dielsianus:1,Cotoneaster_divaricatus:1,Cotoneaster_foveolatus:1,Cotoneaster_franchetii:1,Cotoneaster_giraldii:1,Cotoneaster_harrysmithii:1,Cotoneaster_horizontalis:1,Cotoneaster_integerrimus:1,Cotoneaster_melanocarpus:1,Cotoneaster_microphyllus:1,Cotoneaster_mongolicus:1,Cotoneaster_monopyrenus:1,Cotoneaster_morrisonensis:1,Cotoneaster_moupinensis:1,Cotoneaster_multiflorus:1,Cotoneaster_niger:1,Cotoneaster_nitidus:1,Cotoneaster_obscurus:1,Cotoneaster_pannosus:1,Cotoneaster_perpusillus:1,Cotoneaster_przewalskii:1,Cotoneaster_racemiflorus:1,Cotoneaster_rehderi:1,Cotoneaster_reticulatus:1,Cotoneaster_roseus:1,Cotoneaster_rotundifolius:1,Cotoneaster_salicifolius:1,Cotoneaster_taoensis:1,Cotoneaster_wardii:1,Crataegus_aemula:1,Crataegus_agrestina:1,Crataegus_almaatensis:1,Crataegus_aquacervensis:1,Crataegus_ashei:1,Crataegus_azarolus:1,Crataegus_brachyacantha:1,Crataegus_castlegarensis:1,Crataegus_chlorosarca:1,Crataegus_chrysocarpa:1,Crataegus_columbiana:1,Crataegus_cupressocollina:1,Crataegus_dahurica:1,Crataegus_dispar:1,Crataegus_dodgei:1,Crataegus_douglasii:1,Crataegus_enderbyensis:1,Crataegus_erythropoda:1,Crataegus_extraria:1,Crataegus_gaylussacia:1,Crataegus_grandis:1,Crataegus_harbisonii:1,Crataegus_heldreichii:1,Crataegus_hupehensis:1,Crataegus_iracunda:1,Crataegus_kansuensis:1,Crataegus_laevigata:1,Crataegus_lassa:1,Crataegus_macracantha:1,Crataegus_marshallii:1,Crataegus_maximowiczii:1,Crataegus_mollis:1,Crataegus_monogyna:1,Crataegus_nigra:1,Crataegus_okennonii:1,Crataegus_opaca:1,Crataegus_pentagyna:1,Crataegus_persimilis:1,Crataegus_phippsii:1,Crataegus_pinnatifida:1,Crataegus_punctata:1,Crataegus_rhipidophylla:1,Crataegus_rivularis:1,Crataegus_rivuloadamensis:1,Crataegus_rivulopugnensis:1,Crataegus_robur:1,Crataegus_russanovii:1,Crataegus_saligna:1,Crataegus_shuswapensis:1,Crataegus_songarica:1,Crataegus_sororia:1,Crataegus_spathulata:1,Crataegus_submollis:1,Crataegus_succulenta:1,Crataegus_suksdorfii:1,Crataegus_triflora:1,Crataegus_turnerorum:1,Crataegus_uniflora:1,Crataegus_viridis:1,Crataegus_visenda:1,Crataegus_wilsonii:1,Cydonia_oblonga:1,Dasiphora_davurica:1,Dasiphora_fruticosa:1,Dichotomanthes_tristaniicarpa:1,Docynia_delavayi:1,Docynia_indica:1,Docyniopsis_tschonoskii:1,Dryas_drummondii:1,Dryas_integrifolia:1,Dryas_octopetala:1,Drymocallis_pseudorupestris:1,Drymocallis_rupestris:1,Duchesnea_chrysantha:1,Eriobotrya_deflexa:1,Eriobotrya_japonica:1,Exochorda_racemosa:1,Fallugia_paradoxa:1,Filipendula_multijuga:1,Filipendula_purpurea:1,Filipendula_ulmaria:1,Filipendula_vulgaris:1,Fragaria_pentaphylla:1,Fragaria_virginiana:1,Geum_aleppicum:1,Geum_canadense:1,Geum_fragarioides:1,Geum_glaciale:1,Geum_macrophyllum:1,Geum_rivale:1,Geum_triflorum:1,Geum_urbanum:1,Heteromeles_arbutifolia:1,Holodiscus_discolor:1,Horkelia_tridentata:1,Ivesia_arizonica:1,Ivesia_baileyi:1,Ivesia_kingii:1,Ivesia_lycopodioides:1,Ivesia_pygmaea:1,Ivesia_rhypara:1,Ivesia_sabulosa:1,Ivesia_saxosa:1,Ivesia_shockleyi:1,Ivesia_unguiculata:1,Kageneckia_angustifolia:1,Kageneckia_oblonga:1,Kelseya_uniflora:1,Kerria_japonica:1,Leucosidea_sericea:1,Luetkea_pectinata:1,Lyonothamnus_floribundus:1,Malacomeles_denticulata:1,Malus_angustifolia:1,Malus_baccata:1,Malus_brevipes:1,Malus_carolinensis:1,Malus_coronaria:1,Malus_domestica:1,Malus_floribunda:1,Malus_fusca:1,Malus_halliana:1,Malus_hupehensis:1,Malus_ioensis:1,Malus_kansuensis:1,Malus_leiocalyca:1,Malus_mandshurica:1,Malus_micromalus:1,Malus_orientalis:1,Malus_prattii:1,Malus_prunifolia:1,Malus_pumila:1,Malus_rockii:1,Malus_sargentii:1,Malus_sieboldii:1,Malus_sieversii:1,Malus_sikkimensis:1,Malus_spectabilis:1,Malus_sylvestris:1,Malus_toringoides:1,Malus_trilobata:1,Malus_tschonoskii:1,Malus_yunnanensis:1,Mespilus_germanica:1,Neillia_hanceana:1,Neillia_incisa:1,Neillia_serratisepala:1,Neillia_sinensis:1,Neillia_thibetica:1,Neillia_thyrsiflora:1,Neillia_uekii:1,Neviusia_alabamensis:1,Oemleria_cerasiformis:1,Osteomeles_schwerinae:1,Pentactina_rupicola:1,Peraphyllum_ramosissimum:1,Petrophytum_caespitosum:1,Photinia_beauverdiana:1,Photinia_glabra:1,Photinia_parvifolia:1,Photinia_schneideriana:1,Photinia_serratifolia:1,Photinia_villosa:1,Physocarpus_alternans:1,Physocarpus_capitatus:1,Physocarpus_malvaceus:1,Physocarpus_opulifolius:1,Potentilla_ancistrifolia:1,Potentilla_anglica:1,Potentilla_anserina:1,Potentilla_arenosa:1,Potentilla_arizonica:1,Potentilla_biennis:1,Potentilla_biflora:1,Potentilla_bimundorum:1,Potentilla_bipinnatifida:1,Potentilla_centigrana:1,Potentilla_chamissonis:1,Potentilla_chinensis:1,Potentilla_concinna:1,Potentilla_crantzii:1,Potentilla_crassinervia:1,Potentilla_discolor:1,Potentilla_diversifolia:1,Potentilla_erecta:1,Potentilla_fragarioides:1,Potentilla_fragiformis:1,Potentilla_gracilis:1,Potentilla_hippiana:1,Potentilla_hyparctica:1,Potentilla_indica:1,Potentilla_multicaulis:1,Potentilla_neumaniana:1,Potentilla_nivea:1,Potentilla_norvegica:1,Potentilla_parvifolia:1,Potentilla_pulchella:1,Potentilla_recta:1,Potentilla_reptans:1,Potentilla_rubricaulis:1,Potentilla_simulatrix:1,Potentilla_sterilis:1,Potentilla_subgorodkovii:1,Potentilla_subvahliana:1,Potentilla_supina:1,Potentilla_tanacetifolia:1,Potentilla_thurberi:1,Potentilla_uniflora:1,Potentilla_vahliana:1,Potentilla_villosula:1,Potentilla_vulcanicola:1,Prinsepia_sinensis:1,Prinsepia_uniflora:1,Prunus_africana:1,Prunus_alabamensis:1,Prunus_alleghaniensis:1,Prunus_americana:1,Prunus_amplifolia:1,Prunus_andersonii:1,Prunus_angustifolia:1,Prunus_annularis:1,Prunus_apetala:1,Prunus_arborea:1,Prunus_argentea:1,Prunus_armeniaca:1,Prunus_avium:1,Prunus_azorica:1,Prunus_bifrons:1,Prunus_bokhariensis:1,Prunus_brachybotrya:1,Prunus_brigantina:1,Prunus_brittoniana:1,Prunus_bucharica:1,Prunus_buergeriana:1,Prunus_caroliniana:1,Prunus_cerasifera:1,Prunus_cerasoides:1,Prunus_cerasus:1,Prunus_ceylanica:1,Prunus_choreiana:1,Prunus_cocomilia:1,Prunus_consociiflora:1,Prunus_costata:1,Prunus_davidiana:1,Prunus_dielsiana:1,Prunus_discoidea:1,Prunus_dolichobotrys:1,Prunus_domestica:1,Prunus_dulcis:1,Prunus_emarginata:1,Prunus_fasciculata:1,Prunus_ferganensis:1,Prunus_ferganica:1,Prunus_fordiana:1,Prunus_geniculata:1,Prunus_glandulosa:1,Prunus_gracilis:1,Prunus_grayana:1,Prunus_grisea:1,Prunus_henryi:1,Prunus_hortulana:1,Prunus_humilis:1,Prunus_hypoleuca:1,Prunus_incisa:1,Prunus_incisoserrata:1,Prunus_integrifolia:1,Prunus_japonica:1,Prunus_javanica:1,Prunus_kansuensis:1,Prunus_kuramica:1,Prunus_lancilimba:1,Prunus_laurocerasus:1,Prunus_leveilleana:1,Prunus_lusitanica:1,Prunus_maackii:1,Prunus_mahaleb:1,Prunus_malayana:1,Prunus_mandshurica:1,Prunus_maritima:1,Prunus_maximowiczii:1,Prunus_mexicana:1,Prunus_mira:1,Prunus_mume:1,Prunus_munsoniana:1,Prunus_myrtifolia:1,Prunus_napaulensis:1,Prunus_nigra:1,Prunus_oblonga:1,Prunus_obtusata:1,Prunus_oleifolia:1,Prunus_oligantha:1,Prunus_orthosepala:1,Prunus_ovalis:1,Prunus_padus:1,Prunus_pedunculata:1,Prunus_pensylvanica:1,Prunus_persica:1,Prunus_petunnikowii:1,Prunus_phaeosticta:1,Prunus_pleiocerasus:1,Prunus_polystachya:1,Prunus_prostrata:1,Prunus_pseudocerasus:1,Prunus_pullei:1,Prunus_pumila:1,Prunus_reflexa:1,Prunus_rivularis:1,Prunus_salicina:1,Prunus_sargentii:1,Prunus_schlechteri:1,Prunus_schneideriana:1,Prunus_scoparia:1,Prunus_serotina:1,Prunus_serrulata:1,Prunus_sibirica:1,Prunus_simonii:1,Prunus_skutchii:1,Prunus_spinosa:1,Prunus_spinosissima:1,Prunus_spinulosa:1,Prunus_stipulacea:1,Prunus_subcordata:1,Prunus_subhirtella:1,Prunus_takesimensis:1,Prunus_tangutica:1,Prunus_tenella:1,Prunus_texana:1,Prunus_tomentosa:1,Prunus_triloba:1,Prunus_tucumanensis:1,Prunus_umbellata:1,Prunus_undulata:1,Prunus_ussuriensis:1,Prunus_virginiana:1,Prunus_webbii:1,Prunus_wilsonii:1,Prunus_zippeliana:1,Purshia_stansburyana:1,Purshia_tridentata:1,Pyracantha_angustifolia:1,Pyracantha_coccinea:1,Pyracantha_crenulata:1,Pyracantha_fortuneana:1,Pyrus_amygdaliformis:1,Pyrus_betulifolia:1,Pyrus_calleryana:1,Pyrus_communis:1,Pyrus_cossonii:1,Pyrus_hopeiensis:1,Pyrus_korshinskyi:1,Pyrus_phaeocarpa:1,Pyrus_pyrifolia:1,Pyrus_salicifolia:1,Pyrus_serrulata:1,Pyrus_syriaca:1,Pyrus_ussuriensis:1,Rhaphiolepis_indica:1,Rhodotypos_scandens:1,Rosa_abyssinica:1,Rosa_acicularis:1,Rosa_agrestis:1,Rosa_arkansana:1,Rosa_arvensis:1,Rosa_banksiae:1,Rosa_beggeriana:1,Rosa_bella:1,Rosa_blanda:1,Rosa_bracteata:1,Rosa_caesia:1,Rosa_californica:1,Rosa_canina:1,Rosa_carolina:1,Rosa_caudata:1,Rosa_chinensis:1,Rosa_clinophylla:1,Rosa_cymosa:1,Rosa_davidii:1,Rosa_davurica:1,Rosa_foetida:1,Rosa_foliolosa:1,Rosa_gallica:1,Rosa_glauca:1,Rosa_henryi:1,Rosa_laevigata:1,Rosa_lichiangensis:1,Rosa_longicuspis:1,Rosa_lucieae:1,Rosa_macrophylla:1,Rosa_mairei:1,Rosa_maximowicziana:1,Rosa_micrantha:1,Rosa_mollis:1,Rosa_moschata:1,Rosa_moyesii:1,Rosa_multibracteata:1,Rosa_multiflora:1,Rosa_obtusifolia:1,Rosa_odorata:1,Rosa_omeiensis:1,Rosa_palustris:1,Rosa_pendulina:1,Rosa_persetosa:1,Rosa_persica:1,Rosa_phoenicia:1,Rosa_platyacantha:1,Rosa_praelucens:1,Rosa_roxburghii:1,Rosa_rubus:1,Rosa_rugosa:1,Rosa_sambucina:1,Rosa_sempervirens:1,Rosa_sericea:1,Rosa_sertata:1,Rosa_setigera:1,Rosa_sherardii:1,Rosa_sikangensis:1,Rosa_soulieana:1,Rosa_spinosissima:1,Rosa_stellata:1,Rosa_stylosa:1,Rosa_tomentosa:1,Rosa_virginiana:1,Rosa_weisiensis:1,Rosa_willmottiae:1,Rosa_woodsii:1,Rosa_xanthina:1,Rosa_zhongdianensis:1,Rubus_allegheniensis:1,Rubus_arcticus:1,Rubus_arizonensis:1,Rubus_caesius:1,Rubus_canescens:1,Rubus_chamaemorus:1,Rubus_chingii:1,Rubus_cochinchinensis:1,Rubus_crataegifolius:1,Rubus_flagellaris:1,Rubus_hirsutus:1,Rubus_hochstetterorum:1,Rubus_idaeus:1,Rubus_lambertianus:1,Rubus_occidentalis:1,Rubus_odoratus:1,Rubus_parvifolius:1,Rubus_reflexus:1,Rubus_saxatilis:1,Rubus_trifidus:1,Rubus_ulmifolius:1,Rubus_ursinus:1,Rubus_urticifolius:1,Sanguisorba_albiflora:1,Sanguisorba_hakusanensis:1,Sanguisorba_japonensis:1,Sanguisorba_minor:1,Sanguisorba_officinalis:1,Sanguisorba_tenuifolia:1,Sibbaldia_procumbens:1,Sorbaria_kirilowii:1,Sorbaria_sorbifolia:1,Sorbus_americana:1,Sorbus_anglica:1,Sorbus_aria:1,Sorbus_aucuparia:1,Sorbus_californica:1,Sorbus_cambrensis:1,Sorbus_cuneifolia:1,Sorbus_discolor:1,Sorbus_domestica:1,Sorbus_eminens:1,Sorbus_eminentiformis:1,Sorbus_folgneri:1,Sorbus_hibernica:1,Sorbus_leptophylla:1,Sorbus_leyana:1,Sorbus_minima:1,Sorbus_porrigentiformis:1,Sorbus_rupicola:1,Sorbus_saxicola:1,Sorbus_scopulina:1,Sorbus_stenophylla:1,Sorbus_stirtoniana:1,Sorbus_torminalis:1,Sorbus_whiteana:1,Spiraea_blumei:1,Spiraea_cantoniensis:1,Spiraea_chamaedryfolia:1,Spiraea_media:1,Spiraea_miyabei:1,Spiraea_mongolica:1,Spiraea_prunifolia:1,Spiraea_pubescens:1,Spiraea_salicifolia:1,Spiraea_thunbergii:1,Spiraea_trichocarpa:1,Spiraea_trilobata:1,Vauquelinia_californica:1,Vauquelinia_corymbosa:1):1,(Adolphia_infesta:1,Ampelozizyphus_amazonicus:1,Bathiorhamnus_cryptophorus:1,Berchemia_discolor:1,Berchemia_hirtella:1,Berchemia_zeyheri:1,Ceanothus_americanus:1,Ceanothus_arboreus:1,Ceanothus_confusus:1,Ceanothus_cordulatus:1,Ceanothus_cuneatus:1,Ceanothus_cyaneus:1,Ceanothus_diversifolius:1,Ceanothus_ferrisiae:1,Ceanothus_foliosus:1,Ceanothus_fresnensis:1,Ceanothus_gloriosus:1,Ceanothus_griseus:1,Ceanothus_hearstiorum:1,Ceanothus_impressus:1,Ceanothus_incanus:1,Ceanothus_integerrimus:1,Ceanothus_lemmonii:1,Ceanothus_leucodermis:1,Ceanothus_maritimus:1,Ceanothus_megacarpus:1,Ceanothus_oliganthus:1,Ceanothus_papillosus:1,Ceanothus_parryi:1,Ceanothus_parvifolius:1,Ceanothus_pinetorum:1,Ceanothus_purpureus:1,Ceanothus_sanguineus:1,Ceanothus_spinosus:1,Ceanothus_thyrsiflorus:1,Ceanothus_tomentosus:1,Ceanothus_velutinus:1,Ceanothus_verrucosus:1,Colletia_ulicina:1,Colubrina_asiatica:1,Colubrina_glandulosa:1,Colubrina_spinosa:1,Condalia_microphylla:1,Crumenaria_erecta:1,Cryptandra_myriantha:1,Discaria_chacaye:1,Discaria_toumatou:1,Doerpfeldia_cubensis:1,Emmenosperma_alphitonioides:1,Frangula_alnus:1,Frangula_azorica:1,Frangula_betulifolia:1,Frangula_californica:1,Gouania_lupuloides:1,Gouania_mauritiana:1,Gouania_polygama:1,Granitites_intangendus:1,Helinus_integrifolius:1,Hovenia_acerba:1,Hovenia_dulcis:1,Hovenia_trichocarpa:1,Karwinskia_calderonii:1,Lasiodiscus_fasciculiflorus:1,Lasiodiscus_mannii:1,Lasiodiscus_mildbraedii:1,Lasiodiscus_pervillei:1,Maesopsis_eminii:1,Nesiota_elliptica:1,Noltea_africana:1,Phylica_arborea:1,Phylica_buxifolia:1,Phylica_nitida:1,Phylica_oleifolia:1,Phylica_paniculata:1,Phylica_polifolia:1,Phylica_pubescens:1,Phylica_villosa:1,Pleuranthodes_hillebrandii:1,Pomaderris_rugosa:1,Reissekia_smilacina:1,Retanilla_trinervia:1,Reynosia_uncinata:1,Rhamnella_franguloides:1,Rhamnidium_elaeocarpum:1,Rhamnus_alnifolia:1,Rhamnus_cathartica:1,Rhamnus_lycioides:1,Rhamnus_prinoides:1,Rhamnus_utilis:1,Sageretia_thea:1,Schistocarpaea_johnsonii:1,Scutia_buxifolia:1,Scutia_myrtina:1,Siegfriedia_darwinioides:1,Spyridium_globulosum:1,Stenanthemum_complicatum:1,Stenanthemum_pomaderroides:1,Trichocephalus_stipularis:1,Trymalium_floribundum:1,Trymalium_ledifolium:1,Ventilago_harmandiana:1,Ventilago_viminalis:1,Ziziphus_abyssinica:1,Ziziphus_angustifolia:1,Ziziphus_cambodianus:1,Ziziphus_guatemalensis:1,Ziziphus_jujuba:1,Ziziphus_mucronata:1,Ziziphus_nummularia:1,Ziziphus_obtusifolia:1,Ziziphus_oenopolia:1,Ziziphus_ornata:1,Ziziphus_pubescens:1,Ziziphus_rivularis:1,Ziziphus_zeyheriana:1):1,(Antiaris_toxicaria:1,Artocarpus_altilis:1,Artocarpus_camansi:1,Artocarpus_chama:1,Artocarpus_heterophyllus:1,Artocarpus_nitidus:1,Artocarpus_sepicanus:1,Artocarpus_styracifolius:1,Artocarpus_vriesianus:1,Bagassa_guianensis:1,Brosimum_alicastrum:1,Brosimum_guianense:1,Brosimum_lactescens:1,Brosimum_rubescens:1,Brosimum_utile:1,Broussonetia_papyrifera:1,Castilla_elastica:1,Clarisia_biflora:1,Dorstenia_choconiana:1,Dorstenia_contrajerva:1,Dorstenia_turbinata:1,Fatoua_villosa:1,Ficus_abelii:1,Ficus_abutilifolia:1,Ficus_altissima:1,Ficus_ampelas:1,Ficus_ardisioides:1,Ficus_arfakensis:1,Ficus_asperifolia:1,Ficus_auriculata:1,Ficus_benghalensis:1,Ficus_benguetensis:1,Ficus_benjamina:1,Ficus_bernaysii:1,Ficus_binnendijkii:1,Ficus_bizanae:1,Ficus_bullenei:1,Ficus_burtt-davyi:1,Ficus_bussei:1,Ficus_cahuitensis:1,Ficus_capreifolia:1,Ficus_carica:1,Ficus_caulocarpa:1,Ficus_citrifolia:1,Ficus_colubrinae:1,Ficus_congesta:1,Ficus_conraui:1,Ficus_cordata:1,Ficus_costaricana:1,Ficus_crassinervia:1,Ficus_craterostoma:1,Ficus_crocata:1,Ficus_curtipes:1,Ficus_cyathostipula:1,Ficus_cyrtophylla:1,Ficus_daimingshanensis:1,Ficus_deltoidea:1,Ficus_drupacea:1,Ficus_elastica:1,Ficus_erecta:1,Ficus_erythrosperma:1,Ficus_esquiroliana:1,Ficus_exasperata:1,Ficus_fistulosa:1,Ficus_formosana:1,Ficus_fulva:1,Ficus_gasparriniana:1,Ficus_glaberrima:1,Ficus_glumosa:1,Ficus_gul:1,Ficus_hederacea:1,Ficus_heteromorpha:1,Ficus_heterophylla:1,Ficus_heteropleura:1,Ficus_hirta:1,Ficus_hispida:1,Ficus_hombroniana:1,Ficus_ilicina:1,Ficus_ingens:1,Ficus_insipida:1,Ficus_ischnopoda:1,Ficus_kamerunensis:1,Ficus_laevis:1,Ficus_langkokensis:1,Ficus_luschnathiana:1,Ficus_lutea:1,Ficus_lyrata:1,Ficus_maclellandii:1,Ficus_macrophylla:1,Ficus_maxima:1,Ficus_melinocarpa:1,Ficus_microcarpa:1,Ficus_mollior:1,Ficus_mucuso:1,Ficus_natalensis:1,Ficus_nervosa:1,Ficus_nodosa:1,Ficus_nymphaeifolia:1,Ficus_obtusifolia:1,Ficus_orthoneura:1,Ficus_ottoniifolia:1,Ficus_pandurata:1,Ficus_pedunculosa:1,Ficus_pertusa:1,Ficus_platyphylla:1,Ficus_polita:1,Ficus_popenoei:1,Ficus_pseudojaca:1,Ficus_pubigera:1,Ficus_pumila:1,Ficus_pungens:1,Ficus_pygmaea:1,Ficus_pyriformis:1,Ficus_racemosa:1,Ficus_religiosa:1,Ficus_retusa:1,Ficus_rubrivestimenta:1,Ficus_rumphii:1,Ficus_sagittata:1,Ficus_sagittifolia:1,Ficus_sansibarica:1,Ficus_sarmentosa:1,Ficus_saussureana:1,Ficus_semicordata:1,Ficus_semivestita:1,Ficus_septica:1,Ficus_squamosa:1,Ficus_stenophylla:1,Ficus_stuhlmannii:1,Ficus_subcuneata:1,Ficus_subincisa:1,Ficus_subpisocarpa:1,Ficus_subtrinervia:1,Ficus_subulata:1,Ficus_superba:1,Ficus_sur:1,Ficus_sycomorus:1,Ficus_tesselata:1,Ficus_tettensis:1,Ficus_thonningii:1,Ficus_tikoua:1,Ficus_tinctoria:1,Ficus_tonduzii:1,Ficus_trachypison:1,Ficus_tremula:1,Ficus_trichopoda:1,Ficus_trigona:1,Ficus_trigonata:1,Ficus_trivia:1,Ficus_tsiangii:1,Ficus_tuphapensis:1,Ficus_umbellata:1,Ficus_variegata:1,Ficus_variifolia:1,Ficus_variolosa:1,Ficus_vasculosa:1,Ficus_virens:1,Ficus_vogeliana:1,Ficus_wassa:1,Ficus_yoponensis:1,Helicostylis_pedunculata:1,Helicostylis_tomentosa:1,Maclura_africana:1,Maclura_amboinensis:1,Maclura_cochinchinensis:1,Maclura_fruticosa:1,Maclura_pomifera:1,Maclura_tinctoria:1,Maclura_tricuspidata:1,Maquira_calophylla:1,Maquira_guianensis:1,Milicia_excelsa:1,Milicia_regia:1,Morus_alba:1,Morus_australis:1,Morus_cathayana:1,Morus_indica:1,Morus_macroura:1,Morus_mesozygia:1,Morus_nigra:1,Morus_rotundiloba:1,Morus_rubra:1,Morus_serrata:1,Naucleopsis_capirensis:1,Naucleopsis_guianensis:1,Perebea_guianensis:1,Perebea_rubra:1,Perebea_xanthochyma:1,Poulsenia_armata:1,Prainea_limpato:1,Pseudolmedia_spuria:1,Sorocea_affinis:1,Streblus_ascendens:1,Streblus_asper:1,Streblus_indicus:1,Streblus_usambarensis:1,Treculia_acuminata:1,Treculia_africana:1,Treculia_obovoidea:1,Trilepisium_madagascariense:1,Trophis_caucana:1,Trophis_involucrata:1,Trophis_racemosa:1,Trymatococcus_amazonicus:1,Trymatococcus_oligandrus:1):1,(Elaeagnus_angustifolia:1,Elaeagnus_bockii:1,Elaeagnus_commutata:1,Elaeagnus_macrantha:1,Elaeagnus_pungens:1,Elaeagnus_umbellata:1,Hippophae_gyantsensis:1,Hippophae_neurocarpa:1,Hippophae_salicifolia:1,Hippophae_tibetana:1,Shepherdia_argentea:1,Shepherdia_canadensis:1):1,Dirachma_socotrana:1,(Aphananthe_aspera:1,Aphananthe_monoica:1,Aphananthe_philippinensis:1,Cannabis_sativa:1,Celtis_africana:1,Celtis_australis:1,Celtis_biondii:1,Celtis_gomphophylla:1,Celtis_iguanaea:1,Celtis_laevigata:1,Celtis_latifolia:1,Celtis_madagascariensis:1,Celtis_mildbraedii:1,Celtis_occidentalis:1,Celtis_philippensis:1,Celtis_schippii:1,Celtis_sinensis:1,Celtis_tala:1,Celtis_tessmannii:1,Celtis_tetrandra:1,Celtis_tournefortii:1,Celtis_zenkeri:1,Gironniera_subaequalis:1,Humulus_lupulus:1,Humulus_scandens:1,Humulus_yunnanensis:1,Lozanella_enantiophylla:1,Lozanella_permollis:1,Parasponia_andersonii:1,Parasponia_melastomatifolia:1,Parasponia_parviflora:1,Parasponia_rigida:1,Pteroceltis_tatarinowii:1,Trema_angustifolia:1,Trema_cannabina:1,Trema_discolor:1,Trema_domingense:1,Trema_levigata:1,Trema_micrantha:1,Trema_orientalis:1,Trema_tomentosa:1):1,Barbeya_oleoides:1):2):1,((Cadellia_pentastylis:1,Guilfoylia_monostylis:1,Recchia_mexicana:1,Stylobasium_spathulatum:1,Suriana_maritima:1):1,Quillaja_saponaria:1,(Acanthocladus_guayaquilensis:1,Atroxima_afzeliana:1,Atroxima_liberica:1,Badiera_fuertesii:1,Barnhartia_floribunda:1,Bredemeyera_colletioides:1,Bredemeyera_floribunda:1,Bredemeyera_microphylla:1,Carpolobia_alba:1,Carpolobia_goetzei:1,Carpolobia_gossweileri:1,Carpolobia_lutea:1,Comesperma_ericinum:1,Comesperma_esulifolium:1,Comesperma_hispidulum:1,Eriandra_fragrans:1,Heterosamara_tatarinowii:1,Monnina_aestuans:1,Monnina_dictyocarpa:1,Monnina_glaberrima:1,Monnina_hirta:1,Monnina_malmeana:1,Monnina_pennellii:1,Monnina_phillyreoides:1,Monnina_salicifolia:1,Monnina_xalapensis:1,Moutabea_aculeata:1,Muraltia_alba:1,Muraltia_angulosa:1,Muraltia_aspalatha:1,Muraltia_bondii:1,Muraltia_brevicornu:1,Muraltia_concava:1,Muraltia_crassifolia:1,Muraltia_decipiens:1,Muraltia_ericoides:1,Muraltia_flanaganii:1,Muraltia_heisteria:1,Muraltia_horrida:1,Muraltia_juniperifolia:1,Muraltia_leptorhiza:1,Muraltia_mixta:1,Muraltia_muraltioides:1,Muraltia_oxysepala:1,Muraltia_pauciflora:1,Muraltia_pungens:1,Muraltia_rigida:1,Muraltia_satureioides:1,Muraltia_spicata:1,Muraltia_spinosa:1,Muraltia_thunbergii:1,Muraltia_trinervia:1,Polygala_acuminata:1,Polygala_alpicola:1,Polygala_amara:1,Polygala_arillata:1,Polygala_bracteolata:1,Polygala_calcarea:1,Polygala_californica:1,Polygala_chamaebuxus:1,Polygala_comosa:1,Polygala_costaricensis:1,Polygala_cowellii:1,Polygala_cruciata:1,Polygala_fruticosa:1,Polygala_galapageia:1,Polygala_galioides:1,Polygala_garcinii:1,Polygala_hebeclada:1,Polygala_hygrophila:1,Polygala_jamaicensis:1,Polygala_klotzschii:1,Polygala_ligustroides:1,Polygala_lindheimeri:1,Polygala_longicaulis:1,Polygala_microphylla:1,Polygala_myrtifolia:1,Polygala_obscura:1,Polygala_oleifolia:1,Polygala_paniculata:1,Polygala_paucifolia:1,Polygala_peduncularis:1,Polygala_penaea:1,Polygala_rehmannii:1,Polygala_rhinostigma:1,Polygala_rupestris:1,Polygala_sanguinea:1,Polygala_senega:1,Polygala_serpyllifolia:1,Polygala_subtilis:1,Polygala_tenella:1,Polygala_teretifolia:1,Polygala_uncinata:1,Polygala_violacea:1,Polygala_violoides:1,Polygala_vulgaris:1,Securidaca_bialata:1,Securidaca_diversifolia:1,Securidaca_longepedunculata:1,Securidaca_retusa:1,Securidaca_sylvestris:1,Securidaca_virgata:1,Securidaca_welwitschii:1,Xanthophyllum_colubrinum:1,Xanthophyllum_flavescens:1,Xanthophyllum_hainanense:1,Xanthophyllum_octandrum:1,Xanthophyllum_papuanum:1):1,(Abarema_brachystachya:1,Abarema_jupunba:1,Abarema_macradenia:1,Abarema_mataybifolia:1,Abrus_canescens:1,Abrus_fruticulosus:1,Abrus_precatorius:1,Acacia_adenocalyx:1,Acacia_amythethophylla:1,Acacia_anegadensis:1,Acacia_arenaria:1,Acacia_assimilis:1,Acacia_ataxacantha:1,Acacia_aulacocarpa:1,Acacia_aulacophylla:1,Acacia_auriculiformis:1,Acacia_baileyana:1,Acacia_bidwilli:1,Acacia_binervata:1,Acacia_bonariensis:1,Acacia_borleae:1,Acacia_brevispica:1,Acacia_burkei:1,Acacia_calcicola:1,Acacia_cambagei:1,Acacia_catechu:1,Acacia_caven:1,Acacia_centralis:1,Acacia_chariessa:1,Acacia_chiapensis:1,Acacia_colei:1,Acacia_confusa:1,Acacia_cultriformis:1,Acacia_cyclops:1,Acacia_davyi:1,Acacia_diallaga:1,Acacia_drepanolobium:1,Acacia_dyeri:1,Acacia_elata:1,Acacia_eriocarpa:1,Acacia_erubescens:1,Acacia_exuvialis:1,Acacia_fasciculifera:1,Acacia_feddeana:1,Acacia_ferruginea:1,Acacia_fleckii:1,Acacia_galpinii:1,Acacia_gentlei:1,Acacia_glaucoptera:1,Acacia_glomerosa:1,Acacia_goetzei:1,Acacia_grandicornuta:1,Acacia_greggii:1,Acacia_haematoxylon:1,Acacia_harpophylla:1,Acacia_hebeclada:1,Acacia_hereroensis:1,Acacia_hindsii:1,Acacia_hirtipes:1,Acacia_jibberdingensis:1,Acacia_kamerunensis:1,Acacia_karina:1,Acacia_karroo:1,Acacia_kirkii:1,Acacia_kosiensis:1,Acacia_kraussiana:1,Acacia_leiocalyx:1,Acacia_lenticularis:1,Acacia_leucoclada:1,Acacia_leucophloea:1,Acacia_ligulata:1,Acacia_lineata:1,Acacia_longifolia:1,Acacia_luederitzii:1,Acacia_lysiphloia:1,Acacia_mayana:1,Acacia_mearnsii:1,Acacia_melanoxylon:1,Acacia_mellifera:1,Acacia_microbotrya:1,Acacia_modesta:1,Acacia_monticola:1,Acacia_myrtifolia:1,Acacia_nebrownii:1,Acacia_neovernicosa:1,Acacia_nilotica:1,Acacia_nuperrima:1,Acacia_ormocarpoides:1,Acacia_pachycarpa:1,Acacia_parramattensis:1,Acacia_pennata:1,Acacia_pennatula:1,Acacia_penninervis:1,Acacia_platycarpa:1,Acacia_podalyriifolia:1,Acacia_ramulosa:1,Acacia_reficiens:1,Acacia_rehmanniana:1,Acacia_reniformis:1,Acacia_retivenea:1,Acacia_riograndensis:1,Acacia_robusta:1,Acacia_robynsiana:1,Acacia_rossei:1,Acacia_schottii:1,Acacia_schweinfurthii:1,Acacia_sekhukhuniensis:1,Acacia_senegal:1,Acacia_seyal:1,Acacia_sibina:1,Acacia_siculiformis:1,Acacia_sieberiana:1,Acacia_spectabilis:1,Acacia_sphaerocephala:1,Acacia_stuhlmannii:1,Acacia_suaveolens:1,Acacia_swazica:1,Acacia_tetragonophylla:1,Acacia_theronii:1,Acacia_torrei:1,Acacia_tortilis:1,Acacia_tortuosa:1,Acacia_translucens:1,Acacia_umbraculiformis:1,Acacia_victoriae:1,Acacia_villosa:1,Acacia_welwitschii:1,Acacia_willardiana:1,Acacia_woodmaniorum:1,Acacia_wrightii:1,Acacia_xanthophloea:1,Acaciella_angustissima:1,Acaciella_chamelensis:1,Acaciella_glauca:1,Acaciella_tequilana:1,Acosmium_cardenasii:1,Acosmium_diffusissimum:1,Acosmium_lentiscifolium:1,Acrocarpus_fraxinifolius:1,Adenanthera_microsperma:1,Adenanthera_pavonina:1,Adenocarpus_complicatus:1,Adenocarpus_foliolosus:1,Adenocarpus_telonensis:1,Adenocarpus_viscosus:1,Adenodolichos_rupestris:1,Adenolobus_garipensis:1,Adenolobus_pechuelii:1,Adenopodia_spicata:1,Adesmia_bicolor:1,Adesmia_candida:1,Adesmia_corymbosa:1,Adesmia_exilis:1,Adesmia_fuentesii:1,Adesmia_grandiflora:1,Adesmia_latifolia:1,Adesmia_longiseta:1,Adesmia_salicornioides:1,Aeschynomene_americana:1,Aeschynomene_compacta:1,Aeschynomene_indica:1,Afgekia_filipes:1,Afgekia_sericea:1,Afzelia_africana:1,Afzelia_bella:1,Afzelia_bipindensis:1,Afzelia_pachyloba:1,Afzelia_quanzensis:1,Aganope_gabonica:1,Aganope_leucobotrya:1,Airyantha_schweinfurthii:1,Alantsilodendron_alluaudianum:1,Alantsilodendron_humbertii:1,Alantsilodendron_pilosum:1,Albizia_adianthifolia:1,Albizia_adinocephala:1,Albizia_amara:1,Albizia_anthelmintica:1,Albizia_brevifolia:1,Albizia_coriaria:1,Albizia_corniculata:1,Albizia_ferruginea:1,Albizia_forbesii:1,Albizia_glaberrima:1,Albizia_gummifera:1,Albizia_harveyi:1,Albizia_julibrissin:1,Albizia_kalkora:1,Albizia_myriophylla:1,Albizia_niopoides:1,Albizia_petersiana:1,Albizia_procera:1,Albizia_sinaloensis:1,Albizia_suluensis:1,Albizia_tanganyicensis:1,Albizia_versicolor:1,Albizia_zimmermannii:1,Albizia_zygia:1,Aldina_latifolia:1,Alexa_bauhiniiflora:1,Alexa_canaracunensis:1,Alexa_grandiflora:1,Alexa_wachenheimii:1,Alhagi_maurorum:1,Alhagi_sparsifolia:1,Alistilus_jumellei:1,Alysicarpus_vaginalis:1,Amblygonocarpus_andongensis:1,Amburana_acreana:1,Amburana_cearensis:1,Amherstia_nobilis:1,Amicia_andicola:1,Amicia_lobbiana:1,Amicia_medicaginea:1,Amicia_micrantha:1,Amicia_zygomeris:1,Ammodendron_bifolium:1,Amorpha_apiculata:1,Amorpha_fruticosa:1,Amphicarpaea_bracteata:1,Amphimas_ferrugineus:1,Amphimas_pterocarpoides:1,Amphithalea_axillaris:1,Amphithalea_biovulata:1,Amphithalea_ciliaris:1,Amphithalea_cuneifolia:1,Amphithalea_ericifolia:1,Amphithalea_flava:1,Amphithalea_fourcadei:1,Amphithalea_imbricata:1,Amphithalea_intermedia:1,Amphithalea_micrantha:1,Amphithalea_monticola:1,Amphithalea_muirii:1,Amphithalea_muraltioides:1,Amphithalea_obtusiloba:1,Amphithalea_oppositifolia:1,Amphithalea_pageae:1,Amphithalea_parvifolia:1,Amphithalea_phylicoides:1,Amphithalea_rostrata:1,Amphithalea_speciosa:1,Amphithalea_spinosa:1,Amphithalea_stokoei:1,Amphithalea_tomentosa:1,Amphithalea_tortilis:1,Amphithalea_violacea:1,Amphithalea_virgata:1,Amphithalea_vlokii:1,Amphithalea_williamsonii:1,Anadenanthera_colubrina:1,Anadenanthera_peregrina:1,Anagyris_foetida:1,Anarthrophyllum_desideratum:1,Ancistrotropis_firmula:1,Ancistrotropis_peduncularis:1,Andira_anthelmia:1,Andira_inermis:1,Andira_legalis:1,Andira_marauensis:1,Andira_surinamensis:1,Angylocalyx_braunii:1,Angylocalyx_oligophyllus:1,Angylocalyx_pynaertii:1,Angylocalyx_talbotii:1,Anthonotha_brieyi:1,Anthonotha_crassifolia:1,Anthonotha_fragrans:1,Anthonotha_lamprophylla:1,Anthonotha_macrophylla:1,Anthonotha_stipulacea:1,Anthonotha_trunciflora:1,Anthyllis_terniflora:1,Anthyllis_vulneraria:1,Aotus_ericoides:1,Aphanocalyx_cynometroides:1,Aphanocalyx_djumaensis:1,Aphanocalyx_heitzii:1,Aphanocalyx_margininervatus:1,Apios_americana:1,Apios_carnea:1,Apios_taiwaniana:1,Apoplanesia_paniculata:1,Apuleia_leiocarpa:1,Apurimacia_boliviana:1,Arachis_hypogaea:1,Arachis_triseminata:1,Arapatiella_emarginata:1,Arapatiella_psilophylla:1,Archidendron_glabrum:1,Archidendron_hirsutum:1,Archidendron_lucidum:1,Archidendron_lucyi:1,Archidendron_ptenopum:1,Arcoa_gonavensis:1,Argyrocytisus_battandieri:1,Argyrolobium_harveyanum:1,Argyrolobium_marginatum:1,Argyrolobium_velutinum:1,Argyrolobium_zanonii:1,Aspalathus_cephalotes:1,Aspalathus_linearis:1,Aspalathus_pendula:1,Aspalathus_pinguis:1,Astragalus_acutirostris:1,Astragalus_adsurgens:1,Astragalus_agrestis:1,Astragalus_ajubensis:1,Astragalus_alopecias:1,Astragalus_alopecurus:1,Astragalus_alpinus:1,Astragalus_americanus:1,Astragalus_arnottianus:1,Astragalus_atropilosulus:1,Astragalus_basineri:1,Astragalus_bezudensis:1,Astragalus_bodinii:1,Astragalus_borealimongolicus:1,Astragalus_calycosus:1,Astragalus_canadensis:1,Astragalus_caraganae:1,Astragalus_caryolobus:1,Astragalus_casei:1,Astragalus_chinensis:1,Astragalus_chiwensis:1,Astragalus_coccineus:1,Astragalus_complanatus:1,Astragalus_corrugatus:1,Astragalus_cysticalyx:1,Astragalus_dactylocarpus:1,Astragalus_dictyolobus:1,Astragalus_dieterlei:1,Astragalus_drummondii:1,Astragalus_echinatus:1,Astragalus_echinops:1,Astragalus_eucosmus:1,Astragalus_flexuosus:1,Astragalus_foliosus:1,Astragalus_frigidus:1,Astragalus_geyeri:1,Astragalus_glycyphyllos:1,Astragalus_hamadanus:1,Astragalus_hancockii:1,Astragalus_hymenocalyx:1,Astragalus_inyoensis:1,Astragalus_jesdianus:1,Astragalus_jessenii:1,Astragalus_kahiricus:1,Astragalus_kentrophyta:1,Astragalus_kirrindicus:1,Astragalus_laxmannii:1,Astragalus_layneae:1,Astragalus_lentiginosus:1,Astragalus_lonchocarpus:1,Astragalus_maabudii:1,Astragalus_macrocephalus:1,Astragalus_malacus:1,Astragalus_megalotropis:1,Astragalus_melanophrurius:1,Astragalus_melilotoides:1,Astragalus_mongholicus:1,Astragalus_neoassadianus:1,Astragalus_newberryi:1,Astragalus_nothoxys:1,Astragalus_nuttallianus:1,Astragalus_nutzotinensis:1,Astragalus_obtusifolius:1,Astragalus_oophorus:1,Astragalus_patagonicus:1,Astragalus_pehuenches:1,Astragalus_phlomoides:1,Astragalus_platytropis:1,Astragalus_ponticus:1,Astragalus_retamocarpus:1,Astragalus_saetiger:1,Astragalus_scaberrimus:1,Astragalus_schahrudensis:1,Astragalus_serenoi:1,Astragalus_sieversianus:1,Astragalus_sinicus:1,Astragalus_sparsus:1,Astragalus_speciosus:1,Astragalus_stocksii:1,Astragalus_tawilicus:1,Astragalus_trichopodus:1,Astragalus_turbinatus:1,Astragalus_uliginosus:1,Astragalus_umbellatus:1,Astragalus_urmiensis:1,Astragalus_victoriae:1,Astragalus_vogelii:1,Astragalus_wootonii:1,Astragalus_zacharensis:1,Astragalus_zarjabadensis:1,Ateleia_arsenii:1,Ateleia_glazioveana:1,Ateleia_guaraya:1,Ateleia_herbert-smithii:1,Ateleia_mcvaughii:1,Ateleia_popenoei:1,Ateleia_pterocarpa:1,Aubrevillea_kerstingii:1,Aubrevillea_platycarpa:1,Augouardia_letestui:1,Austrosteenisia_blackii:1,Baikiaea_insignis:1,Baikiaea_plurijuga:1,Balsamocarpon_brevifolium:1,Baphia_acuminata:1,Baphia_laurifolia:1,Baphia_leptobotrys:1,Baphia_madagascariensis:1,Baphia_massaiensis:1,Baphia_nitida:1,Baphia_pubescens:1,Baphia_racemosa:1,Baphiopsis_parviflora:1,Baptisia_australis:1,Baptisia_tinctoria:1,Barklya_syringifolia:1,Barnebydendron_riedelii:1,Barnebyella_calycina:1,Batesia_floribunda:1,Baudouinia_fluggeiformis:1,Bauhinia_acreana:1,Bauhinia_aculeata:1,Bauhinia_andrieuxii:1,Bauhinia_aureifolia:1,Bauhinia_bauhinioides:1,Bauhinia_binata:1,Bauhinia_blakeana:1,Bauhinia_bohniana:1,Bauhinia_bracteata:1,Bauhinia_brevicalyx:1,Bauhinia_cookii:1,Bauhinia_corniculata:1,Bauhinia_corymbosa:1,Bauhinia_dipetala:1,Bauhinia_erythrantha:1,Bauhinia_forficata:1,Bauhinia_galpinii:1,Bauhinia_gilva:1,Bauhinia_glabra:1,Bauhinia_glauca:1,Bauhinia_grandidieri:1,Bauhinia_grevei:1,Bauhinia_guianensis:1,Bauhinia_hildebrandtii:1,Bauhinia_hymenaeifolia:1,Bauhinia_jenningsii:1,Bauhinia_kalantha:1,Bauhinia_longicuspis:1,Bauhinia_lorantha:1,Bauhinia_lunarioides:1,Bauhinia_macranthera:1,Bauhinia_madagascariensis:1,Bauhinia_maximiliani:1,Bauhinia_mollis:1,Bauhinia_monandra:1,Bauhinia_morondavensis:1,Bauhinia_natalensis:1,Bauhinia_pauletia:1,Bauhinia_penicilliloba:1,Bauhinia_pentandra:1,Bauhinia_petersiana:1,Bauhinia_phoenicea:1,Bauhinia_picta:1,Bauhinia_podopetala:1,Bauhinia_pottsii:1,Bauhinia_pringlei:1,Bauhinia_pterocalyx:1,Bauhinia_pulchella:1,Bauhinia_purpurea:1,Bauhinia_racemosa:1,Bauhinia_ramosissima:1,Bauhinia_rufa:1,Bauhinia_saigonensis:1,Bauhinia_scandens:1,Bauhinia_seleriana:1,Bauhinia_seminarioi:1,Bauhinia_siqueiraei:1,Bauhinia_subclavata:1,Bauhinia_taitensis:1,Bauhinia_tomentosa:1,Bauhinia_ungulata:1,Bauhinia_variegata:1,Bauhinia_weberbaueri:1,Bauhinia_xerophyta:1,Bauhinia_yunnanensis:1,Berlinia_auriculata:1,Berlinia_confusa:1,Berlinia_congolensis:1,Berlinia_grandiflora:1,Berlinia_hollandii:1,Berlinia_occidentalis:1,Berlinia_tomentella:1,Bikinia_aciculifera:1,Bikinia_coriacea:1,Bikinia_durandii:1,Bikinia_evrardii:1,Bikinia_grisea:1,Bikinia_letestui:1,Bikinia_media:1,Bikinia_pellegrinii:1,Bituminaria_bituminosa:1,Bobgunnia_fistuloides:1,Bocoa_alterna:1,Bocoa_prouacensis:1,Bolusafra_bituminosa:1,Bolusanthus_speciosus:1,Bolusia_amboensis:1,Bossiaea_cordigera:1,Bowdichia_nitida:1,Bowdichia_virgilioides:1,Brachystegia_boehmii:1,Brachystegia_bussei:1,Brachystegia_glaucescens:1,Brachystegia_laurentii:1,Brachystegia_spiciformis:1,Brachystegia_stipulata:1,Brandzeia_filicifolia:1,Brenierea_insignis:1,Brodriguesia_santosii:1,Brongniartia_alamosana:1,Brongniartia_inconstans:1,Brongniartia_lupinoides:1,Brongniartia_pacifica:1,Brongniartia_peninsularis:1,Brongniartia_pringlei:1,Brongniartia_ulbrichiana:1,Brownea_ariza:1,Brownea_coccinea:1,Brownea_grandiceps:1,Brownea_multijuga:1,Brya_ebenus:1,Burkea_africana:1,Bussea_occidentalis:1,Bussea_perrieri:1,Bussea_sakalava:1,Butea_monosperma:1,Butea_superba:1,Cadia_commersoniana:1,Cadia_pedicellata:1,Cadia_purpurea:1,Caesalpinia_cacalaco:1,Caesalpinia_crista:1,Caesalpinia_decapetala:1,Caesalpinia_madagascariensis:1,Caesalpinia_mimosifolia:1,Caesalpinia_minax:1,Caesalpinia_pulcherrima:1,Caesalpinia_pumila:1,Caesalpinia_sappan:1,Caesalpinia_velutina:1,Cajanus_cajan:1,Calicotome_villosa:1,Callerya_australis:1,Callerya_cinerea:1,Callerya_megasperma:1,Callerya_reticulata:1,Callerya_vasta:1,Calliandra_brenesii:1,Calliandra_californica:1,Calliandra_calothyrsus:1,Calliandra_eriophylla:1,Calliandra_houstoniana:1,Calliandra_juzepczukii:1,Calliandra_longipedicellata:1,Calliandra_pittieri:1,Calliandra_rhodocephala:1,Calliandra_rubescens:1,Calliandra_tergemina:1,Calliandra_trinervia:1,Calliandropsis_nervosus:1,Calophaca_pskemica:1,Calophaca_soongorica:1,Calophaca_wolgarica:1,Calopogonium_caeruleum:1,Calopogonium_galactioides:1,Calopogonium_mucunoides:1,Calpocalyx_aubrevillei:1,Calpocalyx_brevibracteatus:1,Calpocalyx_dinklagei:1,Calpurnia_aurea:1,Calpurnia_glabrata:1,Calpurnia_intrusa:1,Calpurnia_sericea:1,Calpurnia_woodii:1,Camoensia_brevicalyx:1,Camoensia_scandens:1,Campsiandra_comosa:1,Campylotropis_griffithii:1,Campylotropis_macrocarpa:1,Canavalia_brasiliensis:1,Canavalia_ensiformis:1,Canavalia_hirsutissima:1,Canavalia_rosea:1,Canavalia_villosa:1,Candolleodendron_brachystachyum:1,Caragana_acanthophylla:1,Caragana_arborescens:1,Caragana_aurantiaca:1,Caragana_bicolor:1,Caragana_boisii:1,Caragana_bongardiana:1,Caragana_brevifolia:1,Caragana_brevispina:1,Caragana_bungei:1,Caragana_chinghaiensis:1,Caragana_decorticans:1,Caragana_franchetiana:1,Caragana_frutex:1,Caragana_gerardiana:1,Caragana_gobica:1,Caragana_jubata:1,Caragana_kirghisorum:1,Caragana_korshinskii:1,Caragana_laeta:1,Caragana_leucophloea:1,Caragana_microphylla:1,Caragana_opulens:1,Caragana_pekinensis:1,Caragana_pleiophylla:1,Caragana_polourensis:1,Caragana_purdomii:1,Caragana_pygmaea:1,Caragana_roborovskyi:1,Caragana_rosea:1,Caragana_sinica:1,Caragana_soongorica:1,Caragana_spinosa:1,Caragana_stenophylla:1,Caragana_stipitata:1,Caragana_sukiensis:1,Caragana_tangutica:1,Caragana_tibetica:1,Caragana_tragacanthoides:1,Caragana_turkestanica:1,Caragana_ussuriensis:1,Caragana_versicolor:1,Carmichaelia_williamsii:1,Cascaronia_astragalina:1,Cassia_abbreviata:1,Cassia_afrofistula:1,Cassia_aubrevillei:1,Cassia_fikifiki:1,Cassia_fistula:1,Cassia_grandis:1,Cassia_javanica:1,Cassia_renigera:1,Cassia_roxburghii:1,Cassia_sieberiana:1,Castanospermum_australe:1,Cathormion_altissimum:1,Cathormion_umbellatum:1,Cedrelinga_cateniformis:1,Centrolobium_microchaete:1,Centrosema_sagittatum:1,Centrosema_virginianum:1,Ceratonia_siliqua:1,Cercidium_andicola:1,Cercis_canadensis:1,Cercis_chinensis:1,Cercis_occidentalis:1,Cercis_racemosa:1,Cercis_siliquastrum:1,Chadsia_versicolor:1,Chaetocalyx_blanchetiana:1,Chaetocalyx_latisiliqua:1,Chamaecrista_diphylla:1,Chamaecrista_fasciculata:1,Chamaecrista_flexuosa:1,Chamaecrista_mimosoides:1,Chamaecrista_nictitans:1,Chamaecytisus_prolifer:1,Chesneya_astragalina:1,Chesneya_elegans:1,Chesneya_ferganensis:1,Chesneya_kotschyi:1,Chidlowia_sanguinea:1,Chloroleucon_mangense:1,Chorizema_cordatum:1,Christia_vespertilionis:1,Cicer_anatolicum:1,Cicer_arietinum:1,Cicer_bijugum:1,Cicer_canariense:1,Cicer_chorassanicum:1,Cicer_cuneatum:1,Cicer_echinospermum:1,Cicer_flexuosum:1,Cicer_incisum:1,Cicer_judaicum:1,Cicer_kermanense:1,Cicer_macracanthum:1,Cicer_microphyllum:1,Cicer_montbretii:1,Cicer_multijugum:1,Cicer_nuristanicum:1,Cicer_oxyodon:1,Cicer_pinnatifidum:1,Cicer_pungens:1,Cicer_reticulatum:1,Cicer_songaricum:1,Cicer_spiroceras:1,Cicer_stapfianum:1,Cicer_subaphyllum:1,Cicer_tragacanthoides:1,Cicer_yamashitae:1,Cladrastis_delavayi:1,Cladrastis_platycarpa:1,Clathrotropis_macrocarpa:1,Clathrotropis_nitida:1,Clianthus_puniceus:1,Clitoria_glaberrima:1,Clitoria_guianensis:1,Clitoria_ternatea:1,Cochliasanthus_caracalla:1,Codoriocalyx_motorius:1,Cojoba_catenata:1,Cojoba_costaricensis:1,Cojoba_rufescens:1,Cologania_angustifolia:1,Cologania_hintoniorum:1,Cologania_pallida:1,Colutea_abyssinica:1,Colutea_arborescens:1,Colutea_atlantica:1,Colvillea_racemosa:1,Condylostylis_candida:1,Condylostylis_latidenticulata:1,Conzattia_multiflora:1,Copaifera_mildbraedii:1,Copaifera_officinalis:1,Copaifera_religiosa:1,Copaifera_salikounda:1,Cordeauxia_edulis:1,Cordyla_africana:1,Coronilla_coronata:1,Coronilla_minima:1,Coulteria_platyloba:1,Coursetia_axillaris:1,Coursetia_caribaea:1,Coursetia_elliptica:1,Coursetia_glabella:1,Coursetia_glandulosa:1,Coursetia_heterantha:1,Coursetia_hypoleuca:1,Coursetia_insomniifolia:1,Coursetia_weberbaueri:1,Craibia_brevicaudata:1,Craibia_zimmermannii:1,Cranocarpus_martii:1,Craspedolobium_schochii:1,Crotalaria_abbreviata:1,Crotalaria_aculeata:1,Crotalaria_adolfi:1,Crotalaria_agatiflora:1,Crotalaria_aiantha:1,Crotalaria_albicaulis:1,Crotalaria_alexandri:1,Crotalaria_allophylla:1,Crotalaria_amoena:1,Crotalaria_ankaratrana:1,Crotalaria_annua:1,Crotalaria_anomala:1,Crotalaria_anthyllopsis:1,Crotalaria_arenaria:1,Crotalaria_argyraea:1,Crotalaria_argyrolobioides:1,Crotalaria_assamica:1,Crotalaria_aurea:1,Crotalaria_axillaris:1,Crotalaria_ballyi:1,Crotalaria_barnabassii:1,Crotalaria_becquetii:1,Crotalaria_beddomeana:1,Crotalaria_benadirensis:1,Crotalaria_bequaertii:1,Crotalaria_boehmii:1,Crotalaria_bogdaniana:1,Crotalaria_bongensis:1,Crotalaria_boranica:1,Crotalaria_bosseri:1,Crotalaria_brachycarpa:1,Crotalaria_brevidens:1,Crotalaria_burkeana:1,Crotalaria_burttii:1,Crotalaria_calycina:1,Crotalaria_camptosepala:1,Crotalaria_capensis:1,Crotalaria_capillipes:1,Crotalaria_caudata:1,Crotalaria_cephalotes:1,Crotalaria_chirindae:1,Crotalaria_chrysochlora:1,Crotalaria_cistoides:1,Crotalaria_cleomifolia:1,Crotalaria_colorata:1,Crotalaria_comanestiana:1,Crotalaria_coursii:1,Crotalaria_craspedocarpa:1,Crotalaria_cuspidata:1,Crotalaria_cylindrica:1,Crotalaria_cylindrostachys:1,Crotalaria_damarensis:1,Crotalaria_decaryana:1,Crotalaria_deflersii:1,Crotalaria_deserticola:1,Crotalaria_dewildemaniana:1,Crotalaria_dinteri:1,Crotalaria_diosmifolia:1,Crotalaria_dissitiflora:1,Crotalaria_distans:1,Crotalaria_distantiflora:1,Crotalaria_doidgeae:1,Crotalaria_duboisii:1,Crotalaria_dumosa:1,Crotalaria_dura:1,Crotalaria_emarginata:1,Crotalaria_emarginella:1,Crotalaria_emirnensis:1,Crotalaria_ephemera:1,Crotalaria_excisa:1,Crotalaria_eximia:1,Crotalaria_fascicularis:1,Crotalaria_fiherenensis:1,Crotalaria_filicaulis:1,Crotalaria_flavicarinata:1,Crotalaria_gamwelliae:1,Crotalaria_gazensis:1,Crotalaria_gillettii:1,Crotalaria_globifera:1,Crotalaria_goetzei:1,Crotalaria_goodiiformis:1,Crotalaria_goreensis:1,Crotalaria_graminicola:1,Crotalaria_grandistipulata:1,Crotalaria_greenwayi:1,Crotalaria_grevei:1,Crotalaria_griquensis:1,Crotalaria_heidmannii:1,Crotalaria_hemsleyi:1,Crotalaria_holosericea:1,Crotalaria_humbertiana:1,Crotalaria_humilis:1,Crotalaria_hyssopifolia:1,Crotalaria_impressa:1,Crotalaria_incana:1,Crotalaria_incrassifolia:1,Crotalaria_inopinata:1,Crotalaria_involutifolia:1,Crotalaria_iringana:1,Crotalaria_juncea:1,Crotalaria_karagwensis:1,Crotalaria_keniensis:1,Crotalaria_kipandensis:1,Crotalaria_kirkii:1,Crotalaria_kurtii:1,Crotalaria_laburnifolia:1,Crotalaria_laburnoides:1,Crotalaria_lachnocarpoides:1,Crotalaria_lachnophora:1,Crotalaria_laevigata:1,Crotalaria_lanceolata:1,Crotalaria_laxiflora:1,Crotalaria_leandriana:1,Crotalaria_lebeckioides:1,Crotalaria_linearifoliolata:1,Crotalaria_longidens:1,Crotalaria_lotiformis:1,Crotalaria_lotoides:1,Crotalaria_lukwangulensis:1,Crotalaria_luondeensis:1,Crotalaria_macrocarpa:1,Crotalaria_mahafalensis:1,Crotalaria_malindiensis:1,Crotalaria_massaiensis:1,Crotalaria_mauensis:1,Crotalaria_maypurensis:1,Crotalaria_melanocalyx:1,Crotalaria_mesopontica:1,Crotalaria_meyerana:1,Crotalaria_microcarpa:1,Crotalaria_microphylla:1,Crotalaria_microthamnus:1,Crotalaria_miranda:1,Crotalaria_monophylla:1,Crotalaria_monteiroi:1,Crotalaria_mudugensis:1,Crotalaria_muenzneri:1,Crotalaria_natalitia:1,Crotalaria_nigricans:1,Crotalaria_obscura:1,Crotalaria_ochroleuca:1,Crotalaria_ononoides:1,Crotalaria_oocarpa:1,Crotalaria_orientalis:1,Crotalaria_orixensis:1,Crotalaria_orthoclada:1,Crotalaria_pallida:1,Crotalaria_parvula:1,Crotalaria_passerinoides:1,Crotalaria_perrieri:1,Crotalaria_phylloloba:1,Crotalaria_pilosa:1,Crotalaria_pilosiflora:1,Crotalaria_pisicarpa:1,Crotalaria_platysepala:1,Crotalaria_pleiophylla:1,Crotalaria_plowdenii:1,Crotalaria_podocarpa:1,Crotalaria_poissonii:1,Crotalaria_prittwitzii:1,Crotalaria_pseudotenuirama:1,Crotalaria_pumila:1,Crotalaria_recta:1,Crotalaria_saltiana:1,Crotalaria_sericifolia:1,Crotalaria_spartioides:1,Crotalaria_spectabilis:1,Crotalaria_sphaerocarpa:1,Crotalaria_steudneri:1,Crotalaria_stipularia:1,Crotalaria_tanety:1,Crotalaria_teixeirae:1,Crotalaria_trichotoma:1,Crotalaria_tweediana:1,Crotalaria_ulbrichiana:1,Crotalaria_vasculosa:1,Crotalaria_velutina:1,Crotalaria_verrucosa:1,Crotalaria_virgulata:1,Crotalaria_xanthoclada:1,Crudia_choussyana:1,Crudia_gabonensis:1,Crudia_klainei:1,Crudia_senegalensis:1,Crudia_zenkeri:1,Cryptosepalum_pellegrinianum:1,Cryptosepalum_staudtii:1,Cryptosepalum_tetraphyllum:1,Cullen_australasicum:1,Cullen_corylifolium:1,Cyathostegia_mathewsii:1,Cyclolobium_brasiliense:1,Cyclopia_alopecuroides:1,Cyclopia_alpina:1,Cyclopia_aurescens:1,Cyclopia_bolusii:1,Cyclopia_falcata:1,Cyclopia_galioides:1,Cyclopia_genistoides:1,Cyclopia_glabra:1,Cyclopia_longifolia:1,Cyclopia_maculata:1,Cyclopia_meyeriana:1,Cyclopia_pubescens:1,Cyclopia_sessiliflora:1,Cylicodiscus_gabunensis:1,Cynometra_abrahamii:1,Cynometra_ananta:1,Cynometra_brachyrrhachis:1,Cynometra_cauliflora:1,Cynometra_crassifolia:1,Cynometra_filifera:1,Cynometra_floretii:1,Cynometra_greenwayi:1,Cynometra_hankei:1,Cynometra_iripa:1,Cynometra_mannii:1,Cynometra_megalophylla:1,Cynometra_retusa:1,Cynometra_vogelii:1,Cytisophyllum_sessilifolium:1,Cytisus_arboreus:1,Cytisus_hirsutus:1,Cytisus_multiflorus:1,Cytisus_scoparius:1,Cytisus_supranubius:1,Cytisus_villosus:1,Dalbergia_arbutifolia:1,Dalbergia_armata:1,Dalbergia_assamica:1,Dalbergia_boehmii:1,Dalbergia_cochinchinensis:1,Dalbergia_dialoides:1,Dalbergia_entadoides:1,Dalbergia_glabra:1,Dalbergia_glomerata:1,Dalbergia_hancei:1,Dalbergia_hupeana:1,Dalbergia_lanceolaria:1,Dalbergia_latifolia:1,Dalbergia_melanoxylon:1,Dalbergia_miscolobium:1,Dalbergia_multijuga:1,Dalbergia_nitidula:1,Dalbergia_obovata:1,Dalbergia_oliveri:1,Dalbergia_pinnata:1,Dalbergia_retusa:1,Dalbergia_rimosa:1,Dalbergia_sissoo:1,Dalbergia_stipulacea:1,Dalbergia_thorelii:1,Dalbergia_tonkinensis:1,Dalbergia_velutina:1,Dalbergiella_nyasae:1,Dalbergiella_welwitschii:1,Dalea_albiflora:1,Dalea_brachystachya:1,Dalea_exigua:1,Dalea_filiciformis:1,Dalea_lachnostachys:1,Dalea_leporina:1,Dalea_mollissima:1,Dalea_polygonoides:1,Dalea_pulchra:1,Dalea_scandens:1,Daniellia_klainei:1,Daniellia_ogea:1,Daniellia_oliveri:1,Daniellia_thurifera:1,Daviesia_latifolia:1,Daviesia_rhizomata:1,Deguelia_hatschbachii:1,Delonix_baccal:1,Delonix_elata:1,Delonix_floribunda:1,Delonix_regia:1,Dendrolobium_lanceolatum:1,Derris_laxiflora:1,Derris_reticulata:1,Derris_trifoliata:1,Desmanthus_acuminatus:1,Desmanthus_balsensis:1,Desmanthus_cooleyi:1,Desmodium_adscendens:1,Desmodium_angustifolium:1,Desmodium_barbatum:1,Desmodium_canadense:1,Desmodium_distortum:1,Desmodium_grahamii:1,Desmodium_heterocarpon:1,Desmodium_incanum:1,Desmodium_nicaraguense:1,Desmodium_paniculatum:1,Desmodium_pauciflorum:1,Desmodium_psilocarpum:1,Desmodium_purpusii:1,Desmodium_rosei:1,Desmodium_salicifolium:1,Desmodium_styracifolium:1,Detarium_macrocarpum:1,Detarium_microcarpum:1,Dewevrea_bilabiata:1,Dialium_angolense:1,Dialium_cochinchinense:1,Dialium_corbisieri:1,Dialium_dinklagei:1,Dialium_excelsum:1,Dialium_guianense:1,Dialium_guineense:1,Dialium_polyanthum:1,Dialium_schlechteri:1,Dialium_tessmannii:1,Dichilus_lebeckioides:1,Dichrostachys_cinerea:1,Dichrostachys_paucifoliolata:1,Dichrostachys_richardiana:1,Dichrostachys_spicata:1,Dichrostachys_unijuga:1,Dichrostachys_venosa:1,Dicorynia_guianensis:1,Dicraeopetalum_stipulare:1,Dicymbe_altsonii:1,Didelotia_africana:1,Didelotia_afzelii:1,Didelotia_idae:1,Didelotia_minutiflora:1,Dimorphandra_conjugata:1,Dinizia_excelsa:1,Dioclea_grandiflora:1,Dioclea_malacocarpa:1,Dioclea_megacarpa:1,Dioclea_violacea:1,Dioclea_virgata:1,Diphysa_americana:1,Diphysa_humilis:1,Diplotropis_brasiliensis:1,Diplotropis_duckei:1,Diplotropis_incexis:1,Diplotropis_martiusii:1,Diplotropis_purpurea:1,Diplotropis_racemosa:1,Diplotropis_triloba:1,Dipogon_lignosus:1,Dipteryx_alata:1,Dipteryx_magnifica:1,Dipteryx_odorata:1,Dipteryx_oleifera:1,Dipteryx_polyphylla:1,Dipteryx_punctata:1,Dipteryx_rosea:1,Diptychandra_aurantiaca:1,Distemonanthus_benthamianus:1,Disynstemon_paullinioides:1,Dolichopsis_ligulata:1,Dolichopsis_paraguariensis:1,Dolichos_decumbens:1,Dolichos_trilobus:1,Dolichos_trinervatus:1,Dorycnium_herbaceum:1,Dorycnium_pentaphyllum:1,Dumasia_villosa:1,Dunbaria_fusca:1,Dunbaria_longiracemosa:1,Duparquetia_orchidacea:1,Dussia_discolor:1,Dussia_lehmannii:1,Dussia_macroprophyllata:1,Dussia_tessmannii:1,Ebenopsis_ebano:1,Ebenus_laguroides:1,Ecuadendron_acosta-solisianum:1,Elephantorrhiza_burkii:1,Elephantorrhiza_elephantina:1,Elephantorrhiza_goetzei:1,Elephantorrhiza_obliqua:1,Eligmocarpus_cynometroides:1,Elizabetha_durissima:1,Elizabetha_paraensis:1,Elizabetha_princeps:1,Emerus_major:1,Endertia_spectabilis:1,Endosamara_racemosa:1,Englerodendron_gabunense:1,Englerodendron_usambarense:1,Entada_abyssinica:1,Entada_gigas:1,Entada_phaseoloides:1,Entada_wahlbergii:1,Enterolobium_contortisiliquum:1,Enterolobium_cyclocarpum:1,Enterolobium_schomburgkii:1,Eperua_falcata:1,Eperua_grandiflora:1,Eperua_rubiginosa:1,Eremosparton_flaccidum:1,Erinacea_anthyllis:1,Eriosema_diffusum:1,Eriosema_glomeratum:1,Eriosema_himalaicum:1,Eriosema_squarrosum:1,Erophaca_baetica:1,Errazurizia_megacarpa:1,Errazurizia_rotundata:1,Erythrina_abyssinica:1,Erythrina_caffra:1,Erythrina_costaricensis:1,Erythrina_gibbosa:1,Erythrina_humeana:1,Erythrina_lanceolata:1,Erythrina_latissima:1,Erythrina_livingstoniana:1,Erythrina_lysistemon:1,Erythrina_mildbraedii:1,Erythrina_sousae:1,Erythrina_speciosa:1,Erythrina_subumbrans:1,Erythrina_velutina:1,Erythrina_vespertilio:1,Erythrina_vogelii:1,Erythrina_zeyheri:1,Erythrophleum_africanum:1,Erythrophleum_chlorostachys:1,Erythrophleum_fordii:1,Erythrophleum_ivorense:1,Erythrophleum_suaveolens:1,Erythrophleum_teysmannii:1,Erythrostemon_calycina:1,Etaballia_dubia:1,Euchresta_formosana:1,Euchresta_horsfieldii:1,Euchresta_japonica:1,Eurypetalum_tessmannii:1,Eversmannia_subspinosa:1,Exostyles_godoyensis:1,Exostyles_venusta:1,Eysenhardtia_orthocarpa:1,Eysenhardtia_polystachya:1,Ezoloba_macrocarpa:1,Faidherbia_albida:1,Fissicalyx_fendleri:1,Flemingia_glutinosa:1,Flemingia_macrophylla:1,Fordia_cauliflora:1,Gagnebina_bakoliae:1,Gagnebina_pervilleana:1,Galactia_striata:1,Galactia_tashiroi:1,Galactia_wrightii:1,Galega_officinalis:1,Galega_orientalis:1,Gastrolobium_punctatum:1,Genista_aetnensis:1,Genista_anglica:1,Genista_canariensis:1,Genista_cinerea:1,Genista_florida:1,Genista_germanica:1,Genista_januensis:1,Genista_monspessulana:1,Genista_pilosa:1,Genista_sagittalis:1,Genista_stenopetala:1,Genista_tenera:1,Genista_tinctoria:1,Genista_tricuspidata:1,Genista_tridentata:1,Genistidium_dumosum:1,Gigasiphon_humblotianus:1,Gigasiphon_macrosiphon:1,Gilbertiodendron_bilineatum:1,Gilbertiodendron_brachystegioides:1,Gilbertiodendron_demonstrans:1,Gilbertiodendron_dewevrei:1,Gilbertiodendron_ivorense:1,Gilbertiodendron_klainei:1,Gilbertiodendron_limba:1,Gilbertiodendron_ogoouense:1,Gilbertiodendron_preussii:1,Gilbertiodendron_splendidum:1,Gilbertiodendron_unijugum:1,Gilletiodendron_mildbraedii:1,Gilletiodendron_pierreanum:1,Gleditsia_sinensis:1,Gleditsia_triacanthos:1,Gliricidia_brenningii:1,Gliricidia_maculata:1,Gliricidia_sepium:1,Glycine_canescens:1,Glycine_max:1,Glycine_microphylla:1,Glycine_tabacina:1,Glycine_tomentella:1,Glycyrrhiza_acanthocarpa:1,Glycyrrhiza_aspera:1,Glycyrrhiza_astragalina:1,Glycyrrhiza_echinata:1,Glycyrrhiza_glabra:1,Glycyrrhiza_inflata:1,Glycyrrhiza_lepidota:1,Glycyrrhiza_pallidiflora:1,Glycyrrhiza_triphylla:1,Glycyrrhiza_uralensis:1,Gompholobium_minus:1,Goniorrhachis_marginata:1,Goodia_lotifolia:1,Griffonia_physocarpa:1,Gueldenstaedtia_verna:1,Guianodendron_praeclarum:1,Guibourtia_coleosperma:1,Guibourtia_conjugata:1,Guibourtia_ehie:1,Guibourtia_leonensis:1,Guibourtia_pellegriniana:1,Guibourtia_tessmannii:1,Haematoxylum_brasiletto:1,Haematoxylum_campechianum:1,Haematoxylum_dinteri:1,Halimodendron_halodendron:1,Hammatolobium_kremerianum:1,Haplormosia_monophylla:1,Hardenbergia_violacea:1,Hardwickia_binata:1,Harleyodendron_unifoliolatum:1,Harpalyce_brasiliana:1,Harpalyce_formosa:1,Havardia_mexicana:1,Havardia_pallens:1,Hebestigma_cubense:1,Hedysarum_alpinum:1,Hedysarum_boreale:1,Hedysarum_bucharicum:1,Hedysarum_carnosum:1,Hedysarum_caucasicum:1,Hedysarum_coronarium:1,Hedysarum_flexuosum:1,Hedysarum_gmelinii:1,Hedysarum_pallidum:1,Hedysarum_polybotrys:1,Hedysarum_spinosissimum:1,Hedysarum_tibeticum:1,Hedysarum_vicioides:1,Hegnera_obcordata:1,Helicotropis_linearis:1,Helicotropis_spectabilis:1,Hesperothamnus_pentaphyllus:1,Heteroflorum_sclerocarpum:1,Heterostemon_conjugatus:1,Hippocrepis_comosa:1,Hippocrepis_emerus:1,Hippocrepis_glauca:1,Hippocrepis_unisiliquosa:1,Hoffmannseggia_doelli:1,Hoffmannseggia_drepanocarpa:1,Hoffmannseggia_drummondii:1,Hoffmannseggia_erecta:1,Hoffmannseggia_eremophila:1,Hoffmannseggia_glauca:1,Hoffmannseggia_humilis:1,Hoffmannseggia_intricata:1,Hoffmannseggia_microphylla:1,Hoffmannseggia_minor:1,Hoffmannseggia_miranda:1,Hoffmannseggia_oxycarpa:1,Hoffmannseggia_peninsularis:1,Hoffmannseggia_prostrata:1,Hoffmannseggia_pumilio:1,Hoffmannseggia_repens:1,Hoffmannseggia_tenella:1,Hoffmannseggia_trifoliata:1,Hoffmannseggia_viscosa:1,Hoffmannseggia_watsonii:1,Hoffmannseggia_yaviensis:1,Holocalyx_balansae:1,Hovea_elliptica:1,Hovea_purpurea:1,Humboldtia_vahliana:1,Humularia_corbisieri:1,Hybosema_robustum:1,Hylodendron_gabunense:1,Hylodesmum_laxum:1,Hymenaea_courbaril:1,Hymenaea_oblongifolia:1,Hymenaea_verrucosa:1,Hymenolobium_alagoanum:1,Hymenolobium_excelsum:1,Hymenolobium_flavum:1,Hymenolobium_grazielanum:1,Hymenolobium_heringeranum:1,Hymenolobium_heterocarpum:1,Hymenolobium_janeirense:1,Hymenolobium_mesoamericanum:1,Hymenolobium_petraeum:1,Hymenolobium_sericeum:1,Hymenostegia_aubrevillei:1,Hymenostegia_bakeriana:1,Hymenostegia_felicis:1,Hymenostegia_floribunda:1,Hymenostegia_gracilipes:1,Hymenostegia_klainii:1,Hymenostegia_neoaubrevillei:1,Hymenostegia_normandii:1,Hymenostegia_pellegrinii:1,Hypocalyptus_coluteoides:1,Hypocalyptus_sophoroides:1,Icuria_dunensis:1,Indigofera_australis:1,Indigofera_elliotii:1,Indigofera_filifolia:1,Indigofera_frutescens:1,Indigofera_fulgens:1,Indigofera_glomerata:1,Indigofera_natalensis:1,Indigofera_sokotrana:1,Indigofera_sphaerocarpa:1,Indigofera_suffruticosa:1,Indigofera_tinctoria:1,Indigofera_wightii:1,Indopiptadenia_oudhensis:1,Inga_acreana:1,Inga_acrocephala:1,Inga_acuminata:1,Inga_alba:1,Inga_albicoria:1,Inga_auristellae:1,Inga_bourgonii:1,Inga_brachystachys:1,Inga_capitata:1,Inga_chocoensis:1,Inga_cocleensis:1,Inga_edulis:1,Inga_goldmanii:1,Inga_gracilifolia:1,Inga_gracilior:1,Inga_huberi:1,Inga_jinicuil:1,Inga_laurina:1,Inga_leiocalycina:1,Inga_litoralis:1,Inga_melinonis:1,Inga_multijuga:1,Inga_nobilis:1,Inga_nouragensis:1,Inga_oerstediana:1,Inga_paraensis:1,Inga_pezizifera:1,Inga_punctata:1,Inga_rubiginosa:1,Inga_ruiziana:1,Inga_sapindoides:1,Inga_sertulifera:1,Inga_setosa:1,Inga_sierrae:1,Inga_spectabilis:1,Inga_stipularis:1,Inga_tenuis:1,Inga_tenuistipula:1,Inga_thibaudiana:1,Inga_umbellifera:1,Inga_umbratica:1,Inga_vera:1,Inga_vismiifolia:1,Intsia_bijuga:1,Isoberlinia_doka:1,Isoberlinia_scheffleri:1,Isoberlinia_tomentosa:1,Isomacrolobium_obanense:1,Isomacrolobium_triplisomere:1,Isotropis_cuneifolia:1,Jacqueshuberia_brevipes:1,Jacqueshuberia_loretensis:1,Jacqueshuberia_purpurea:1,Julbernardia_brieyi:1,Julbernardia_globiflora:1,Julbernardia_pellegriniana:1,Julbernardia_seretii:1,Kanaloa_kahoolawensis:1,Kennedia_nigricans:1,Kennedia_rubicunda:1,Kingiodendron_novoguineense:1,Kingiodendron_pinnatum:1,Koompassia_excelsa:1,Kotschya_ochreata:1,Kummerowia_stipulacea:1,Labichea_punctata:1,Lablab_purpureus:1,Laburnum_anagyroides:1,Lamprolobium_fruticosum:1,Lathyrus_angulatus:1,Lathyrus_aphaca:1,Lathyrus_bauhinii:1,Lathyrus_belinensis:1,Lathyrus_cicera:1,Lathyrus_clymenum:1,Lathyrus_davidii:1,Lathyrus_dielsianus:1,Lathyrus_emodi:1,Lathyrus_gloeosperma:1,Lathyrus_graminifolius:1,Lathyrus_grandiflorus:1,Lathyrus_hierosolymitanus:1,Lathyrus_hirsutus:1,Lathyrus_inconspicuus:1,Lathyrus_japonicus:1,Lathyrus_laevigatus:1,Lathyrus_lanszwertii:1,Lathyrus_latifolius:1,Lathyrus_linifolius:1,Lathyrus_linnaei:1,Lathyrus_nervosus:1,Lathyrus_neurolobus:1,Lathyrus_niger:1,Lathyrus_nissolia:1,Lathyrus_ochroleucus:1,Lathyrus_ochrus:1,Lathyrus_odoratus:1,Lathyrus_palustris:1,Lathyrus_pannonicus:1,Lathyrus_pratensis:1,Lathyrus_pubescens:1,Lathyrus_pusillus:1,Lathyrus_quinquenervius:1,Lathyrus_roseus:1,Lathyrus_sativus:1,Lathyrus_saxatilis:1,Lathyrus_setifolius:1,Lathyrus_sphaericus:1,Lathyrus_sylvestris:1,Lathyrus_tingitanus:1,Lathyrus_vaniotii:1,Lathyrus_venosus:1,Lathyrus_vestitus:1,Lathyrus_zionis:1,Lebeckia_sericea:1,Lebeckia_simsiana:1,Lebruniodendron_leptanthum:1,Lecointea_hatschbachii:1,Lecointea_peruviana:1,Lemuropisum_edule:1,Lennea_modesta:1,Lennea_viridiflora:1,Lens_culinaris:1,Lens_ervoides:1,Lens_nigricans:1,Leonardoxa_africana:1,Leptoderris_fasciculata:1,Leptolobium_brachystachyum:1,Leptolobium_panamense:1,Leptolobium_parvifolium:1,Leptospron_adenanthum:1,Lespedeza_bicolor:1,Lespedeza_floribunda:1,Lespedeza_frutescens:1,Lespedeza_thunbergii:1,Lessertia_annularis:1,Lessertia_herbacea:1,Leucaena_leucocephala:1,Leucaena_retusa:1,Leucomphalos_brachycarpus:1,Leucomphalos_mildbraedii:1,Libidibia_ferrea:1,Libidibia_paraguariensis:1,Librevillea_klainei:1,Liparia_angustifolia:1,Liparia_bonaespei:1,Liparia_boucheri:1,Liparia_calycina:1,Liparia_capitata:1,Liparia_confusa:1,Liparia_congesta:1,Liparia_hirsuta:1,Liparia_latifolia:1,Liparia_myrtifolia:1,Liparia_parva:1,Liparia_racemosa:1,Liparia_rafnioides:1,Liparia_splendens:1,Liparia_striata:1,Liparia_umbellifera:1,Liparia_vestita:1,Loesenera_kalantha:1,Lonchocarpus_costaricensis:1,Lonchocarpus_eriocarinalis:1,Lonchocarpus_felipei:1,Lonchocarpus_guatemalensis:1,Lonchocarpus_heptaphyllus:1,Lonchocarpus_hermannii:1,Lonchocarpus_hughesii:1,Lonchocarpus_minimiflorus:1,Lonchocarpus_monilis:1,Lonchocarpus_oliganthus:1,Lonchocarpus_parviflorus:1,Lonchocarpus_rugosus:1,Lonchocarpus_sericeus:1,Lophocarpinia_aculeatifolia:1,Lotononis_alpina:1,Lotononis_galpinii:1,Lotus_angustissimus:1,Lotus_azoricus:1,Lotus_conimbricensis:1,Lotus_corniculatus:1,Lotus_creticus:1,Lotus_parviflorus:1,Lotus_pedunculatus:1,Lotus_subbiflorus:1,Lotus_tenuis:1,Luetzelburgia_auriculata:1,Luetzelburgia_bahiensis:1,Luetzelburgia_guaissara:1,Luetzelburgia_harleyi:1,Luetzelburgia_praecox:1,Luetzelburgia_purpurea:1,Luetzelburgia_trialata:1,Lupinus_albescens:1,Lupinus_albifrons:1,Lupinus_albus:1,Lupinus_angustifolius:1,Lupinus_arboreus:1,Lupinus_arcticus:1,Lupinus_atlanticus:1,Lupinus_aureonitens:1,Lupinus_bogotensis:1,Lupinus_brevicaulis:1,Lupinus_cosentinii:1,Lupinus_digitatus:1,Lupinus_duranii:1,Lupinus_flavoculatus:1,Lupinus_hispanicus:1,Lupinus_huachucanus:1,Lupinus_latifolius:1,Lupinus_luteus:1,Lupinus_micranthus:1,Lupinus_microcarpus:1,Lupinus_mutabilis:1,Lupinus_nanus:1,Lupinus_nootkatensis:1,Lupinus_odoratus:1,Lupinus_paraguariensis:1,Lupinus_perennis:1,Lupinus_pilosus:1,Lupinus_polyphyllus:1,Lupinus_sparsiflorus:1,Lupinus_texensis:1,Lysidice_rhodostegia:1,Lysiloma_acapulcense:1,Lysiloma_watsonii:1,Lysiphyllum_carronii:1,Lysiphyllum_cunninghamii:1,Lysiphyllum_gilvum:1,Lysiphyllum_hookeri:1,Maackia_amurensis:1,Maackia_floribunda:1,Maackia_tashiroi:1,Machaerium_arboreum:1,Machaerium_biovulatum:1,Machaerium_falciforme:1,Machaerium_kegelii:1,Machaerium_lunatum:1,Machaerium_seemannii:1,Macrolobium_acaciifolium:1,Macrolobium_bifolium:1,Macrolobium_ischnocalyx:1,Macroptilium_atropurpureum:1,Macroptilium_gibbosifolium:1,Macrotyloma_africanum:1,Macrotyloma_axillare:1,Macrotyloma_daltonii:1,Macrotyloma_ellipticum:1,Macrotyloma_stenophyllum:1,Macrotyloma_uniflorum:1,Maniltoa_lenticellata:1,Maniltoa_megalocephala:1,Maniltoa_psilogyne:1,Maraniona_lavinii:1,Marina_parryi:1,Marina_scopa:1,Mariosousa_dolichostachya:1,Mariosousa_millefolia:1,Martiodendron_parviflorum:1,Medicago_arabica:1,Medicago_arborea:1,Medicago_biflora:1,Medicago_brachycarpa:1,Medicago_cancellata:1,Medicago_carstiensis:1,Medicago_constricta:1,Medicago_cretacea:1,Medicago_daghestanica:1,Medicago_edgeworthii:1,Medicago_falcata:1,Medicago_fischeriana:1,Medicago_granadensis:1,Medicago_heyniana:1,Medicago_hybrida:1,Medicago_hypogaea:1,Medicago_intertexta:1,Medicago_laciniata:1,Medicago_lanigera:1,Medicago_littoralis:1,Medicago_lupulina:1,Medicago_marina:1,Medicago_medicaginoides:1,Medicago_minima:1,Medicago_monantha:1,Medicago_monspeliaca:1,Medicago_murex:1,Medicago_noeana:1,Medicago_orbicularis:1,Medicago_papillosa:1,Medicago_pironae:1,Medicago_polyceratia:1,Medicago_polymorpha:1,Medicago_praecox:1,Medicago_prostrata:1,Medicago_radiata:1,Medicago_rhodopea:1,Medicago_rigidula:1,Medicago_ruthenica:1,Medicago_sativa:1,Medicago_saxatilis:1,Medicago_scutellata:1,Medicago_secundiflora:1,Medicago_shepardii:1,Medicago_soleirolii:1,Medicago_suffruticosa:1,Medicago_truncatula:1,Medicago_turbinata:1,Melanoxylon_brauna:1,Melilotus_albus:1,Melilotus_altissimus:1,Melilotus_indicus:1,Melilotus_officinalis:1,Melilotus_segetalis:1,Melilotus_sulcatus:1,Melolobium_microphyllum:1,Melolobium_obcordatum:1,Mendoravia_dumaziana:1,Micklethwaitia_carvalhoi:1,Microberlinia_bisulcata:1,Microberlinia_brazzavillensis:1,Microcharis_karinensis:1,Microlobius_foetidus:1,Mildbraediodendron_excelsum:1,Millettia_drastica:1,Millettia_duchesnei:1,Millettia_grandis:1,Millettia_hylobia:1,Millettia_lenneoides:1,Millettia_mossambicensis:1,Millettia_pallens:1,Millettia_pulchra:1,Millettia_rhodantha:1,Millettia_richardiana:1,Millettia_stuhlmannii:1,Millettia_usaramensis:1,Millettia_zechiana:1,Mimosa_acantholoba:1,Mimosa_aculeaticarpa:1,Mimosa_albida:1,Mimosa_caesalpiniifolia:1,Mimosa_camporum:1,Mimosa_claussenii:1,Mimosa_dormiens:1,Mimosa_dysocarpa:1,Mimosa_guilandinae:1,Mimosa_pigra:1,Mimosa_pudica:1,Mimosa_skinneri:1,Mimosa_tenuiflora:1,Mimosa_tricephala:1,Mimosa_watsonii:1,Mimosa_xanthocentra:1,Moldenhawera_brasiliensis:1,Monopteryx_inpae:1,Mora_gonggrijpii:1,Moullava_spicata:1,Mucuna_gigantea:1,Mucuna_hainanensis:1,Mucuna_holtonii:1,Mucuna_interrupta:1,Mucuna_macrocarpa:1,Mucuna_monosperma:1,Mucuna_nigricans:1,Mucuna_pruriens:1,Mucuna_warburgii:1,Mundulea_sericea:1,Myrocarpus_emarginatus:1,Myrocarpus_fastigiatus:1,Myrocarpus_frondosus:1,Myrospermum_frutescens:1,Myrospermum_sousanum:1,Myroxylon_balsamum:1,Myroxylon_peruiferum:1,Mysanthus_uleanus:1,Neochevalierodendron_stephanii:1,Neonotonia_wightii:1,Neorautanenia_mitis:1,Neptunia_gracilis:1,Neptunia_monosperma:1,Neptunia_plena:1,Nesphostylis_holosericea:1,Newtonia_aubrevillei:1,Newtonia_duparquetiana:1,Newtonia_leucocarpa:1,Nissolia_wislizeni:1,Normandiodendron_becquaertii:1,Oddoniodendron_micranthum:1,Oddoniodendron_normandii:1,Olneya_tesota:1,Onobrychis_arenaria:1,Onobrychis_arnacantha:1,Onobrychis_aucheri:1,Onobrychis_kachetica:1,Onobrychis_michauxii:1,Onobrychis_montana:1,Ononis_biflora:1,Ononis_natrix:1,Ononis_reclinata:1,Ononis_spinosa:1,Ophrestia_hedysaroides:1,Ophrestia_radicosa:1,Ormocarpum_keniense:1,Ormocarpum_kirkii:1,Ormocarpum_trichocarpum:1,Ormosia_amazonica:1,Ormosia_arborea:1,Ormosia_bahiensis:1,Ormosia_coccinea:1,Ormosia_coutinhoi:1,Ormosia_cruenta:1,Ormosia_emarginata:1,Ormosia_excelsa:1,Ormosia_fastigiata:1,Ormosia_flava:1,Ormosia_fordiana:1,Ormosia_glaberrima:1,Ormosia_henryi:1,Ormosia_holerythra:1,Ormosia_krugii:1,Ormosia_limae:1,Ormosia_macrocalyx:1,Ormosia_minor:1,Ormosia_paraensis:1,Ormosia_semicastrata:1,Ormosia_stipularis:1,Ornithopus_compressus:1,Ornithopus_perpusillus:1,Ornithopus_pinnatus:1,Ornithopus_sativus:1,Otholobium_bracteolatum:1,Otholobium_caffrum:1,Otholobium_glandulosum:1,Otholobium_sericeum:1,Otholobium_spicatum:1,Otholobium_striatum:1,Otholobium_wilmsii:1,Otoptera_burchellii:1,Oxyrhynchus_volubilis:1,Oxytropis_amethystea:1,Oxytropis_anertii:1,Oxytropis_arctica:1,Oxytropis_bellii:1,Oxytropis_campestris:1,Oxytropis_deflexa:1,Oxytropis_lambertii:1,Oxytropis_maydelliana:1,Oxytropis_parryi:1,Oxytropis_pilosa:1,Oxytropis_rechingeri:1,Pachyelasma_tessmannii:1,Pachyrhizus_erosus:1,Paloue_guianensis:1,Paloue_induta:1,Paloue_riparia:1,Panurea_longifolia:1,Paracalyx_schweinfurthii:1,Paramachaerium_ormosioides:1,Paramachaerium_schomburgkii:1,Paramacrolobium_coeruleum:1,Parapiptadenia_pterosperma:1,Parapiptadenia_rigida:1,Pararchidendron_pruinosum:1,Paraserianthes_lophantha:1,Parkia_bicolor:1,Parkia_biglandulosa:1,Parkia_biglobosa:1,Parkia_decussata:1,Parkia_filicoidea:1,Parkia_multijuga:1,Parkia_nitida:1,Parkia_ulei:1,Parkia_velutina:1,Parkia_versteeghii:1,Parkinsonia_aculeata:1,Parkinsonia_africana:1,Parkinsonia_praecox:1,Parochetus_communis:1,Pediomelum_megalanthum:1,Pediomelum_pentaphyllum:1,Pediomelum_piedmontanum:1,Peltogyne_confertiflora:1,Peltogyne_floribunda:1,Peltogyne_paniculata:1,Peltophorum_africanum:1,Peltophorum_dubium:1,Peltophorum_pterocarpum:1,Pentaclethra_macroloba:1,Pentaclethra_macrophylla:1,Pericopsis_elata:1,Pericopsis_laxiflora:1,Pericopsis_mooniana:1,Petalostemon_purpureus:1,Petalostylis_labicheoides:1,Peteria_thompsoniae:1,Petteria_ramentacea:1,Phanera_flexuosa:1,Phanera_outimouta:1,Phaseolus_acutifolius:1,Phaseolus_albescens:1,Phaseolus_albinervus:1,Phaseolus_altimontanus:1,Phaseolus_angustissimus:1,Phaseolus_carteri:1,Phaseolus_chiapasanus:1,Phaseolus_coccineus:1,Phaseolus_costaricensis:1,Phaseolus_dasycarpus:1,Phaseolus_dumosus:1,Phaseolus_esperanzae:1,Phaseolus_filiformis:1,Phaseolus_glabellus:1,Phaseolus_gladiolatus:1,Phaseolus_hintonii:1,Phaseolus_laxiflorus:1,Phaseolus_lunatus:1,Phaseolus_macrolepis:1,Phaseolus_maculatus:1,Phaseolus_macvaughii:1,Phaseolus_marechalii:1,Phaseolus_micranthus:1,Phaseolus_mollis:1,Phaseolus_neglectus:1,Phaseolus_oaxacanus:1,Phaseolus_pachyrrhizoides:1,Phaseolus_parvifolius:1,Phaseolus_parvulus:1,Phaseolus_pedicellatus:1,Phaseolus_pluriflorus:1,Phaseolus_polystachios:1,Phaseolus_tenellus:1,Phaseolus_texensis:1,Phaseolus_tuerckheimii:1,Phaseolus_vulgaris:1,Phaseolus_zimapanensis:1,Philenoptera_bussei:1,Philenoptera_violacea:1,Phylacium_majus:1,Phyllodium_pulchellum:1,Phyllodium_vestitum:1,Phylloxylon_perrieri:1,Phylloxylon_spinosa:1,Physostigma_venenosum:1,Pickeringia_montana:1,Pictetia_aculeata:1,Piliostigma_thonningii:1,Piptadenia_adiantoides:1,Piptadenia_buchtienii:1,Piptadenia_flava:1,Piptadenia_floribunda:1,Piptadenia_gonoacantha:1,Piptadenia_irwinii:1,Piptadenia_leucoxylon:1,Piptadenia_macradenia:1,Piptadenia_peruviana:1,Piptadenia_pteroclada:1,Piptadenia_ramosissima:1,Piptadenia_robusta:1,Piptadenia_stipulacea:1,Piptadenia_viridiflora:1,Piptadeniastrum_africanum:1,Piptadeniopsis_lomentifera:1,Piptanthus_nepalensis:1,Piscidia_carthagenensis:1,Piscidia_piscipula:1,Pisum_fulvum:1,Pisum_sativum:1,Pithecellobium_bipinnatum:1,Pithecellobium_dulce:1,Pithecellobium_furcatum:1,Pithecellobium_lanceolatum:1,Plagiocarpus_axillaris:1,Plagiosiphon_discifer:1,Plagiosiphon_emarginatus:1,Plagiosiphon_multijugus:1,Plathymenia_reticulata:1,Platycyamus_regnellii:1,Platymiscium_albertinae:1,Platymiscium_calyptratum:1,Platymiscium_darienense:1,Platymiscium_dimorphandrum:1,Platymiscium_filipes:1,Platymiscium_floribundum:1,Platymiscium_gracile:1,Platymiscium_hebestachyum:1,Platymiscium_jejunum:1,Platymiscium_lasiocarpum:1,Platymiscium_parviflorum:1,Platymiscium_pinnatum:1,Platymiscium_pubescens:1,Platymiscium_speciosum:1,Platymiscium_stipulare:1,Platymiscium_trifoliolatum:1,Platymiscium_trinitatis:1,Platymiscium_yucatanum:1,Platypodium_elegans:1,Platysepalum_violaceum:1,Podalyria_argentea:1,Podalyria_biflora:1,Podalyria_burchellii:1,Podalyria_buxifolia:1,Podalyria_cordata:1,Podalyria_cuneifolia:1,Podalyria_hirsuta:1,Podalyria_leipoldtii:1,Podalyria_microphylla:1,Podalyria_myrtillifolia:1,Podalyria_oleaefolia:1,Podalyria_orbicularis:1,Podalyria_rotundifolia:1,Podalyria_sericea:1,Podalyria_speciosa:1,Podalyria_variabilis:1,Podlechiella_vogelii:1,Poecilanthe_amazonica:1,Poecilanthe_effusa:1,Poecilanthe_falcata:1,Poecilanthe_hostmannii:1,Poecilanthe_itapuana:1,Poecilanthe_parviflora:1,Poecilanthe_subcordata:1,Poecilanthe_ulei:1,Poeppigia_procera:1,Poincianella_pyramidalis:1,Poiretia_tetraphylla:1,Poitea_campanilla:1,Poitea_glyciphylla:1,Poitea_immarginata:1,Polhillia_pallens:1,Polystemonanthus_dinklagei:1,Pomaria_jamesii:1,Pongamiopsis_amygdalina:1,Prioria_balsamifera:1,Prioria_copaifera:1,Prioria_oxyphylla:1,Prosopidastrum_angusticarpum:1,Prosopidastrum_mexicanum:1,Prosopis_africana:1,Prosopis_elata:1,Prosopis_glandulosa:1,Prosopis_juliflora:1,Prosopis_laevigata:1,Prosopis_nigra:1,Prosopis_pallida:1,Prosopis_rojasiana:1,Prosopis_velutina:1,Pseudarthria_hookeri:1,Pseudopiptadenia_psilostachya:1,Pseudopiptadenia_suaveolens:1,Pseudovigna_argentea:1,Psophocarpus_lancifolius:1,Psophocarpus_scandens:1,Psophocarpus_tetragonolobus:1,Psoralea_aculeata:1,Psoralea_aphylla:1,Psoralea_axillaris:1,Psoralea_filifolia:1,Psoralea_glabra:1,Psoralea_pinnata:1,Psoralidium_junceum:1,Psorothamnus_emoryi:1,Psorothamnus_fremontii:1,Psorothamnus_scoparius:1,Pterocarpus_acapulcensis:1,Pterocarpus_amazonum:1,Pterocarpus_angolensis:1,Pterocarpus_brenanii:1,Pterocarpus_erinaceus:1,Pterocarpus_indicus:1,Pterocarpus_lucens:1,Pterocarpus_macrocarpus:1,Pterocarpus_marsupium:1,Pterocarpus_michelianus:1,Pterocarpus_mildbraedii:1,Pterocarpus_monophyllus:1,Pterocarpus_officinalis:1,Pterocarpus_rohrii:1,Pterocarpus_rotundifolius:1,Pterocarpus_santalinus:1,Pterocarpus_soyauxii:1,Pterocarpus_ternatus:1,Pterocarpus_tinctorius:1,Pterocarpus_villosus:1,Pterocarpus_zehntneri:1,Pterodon_abruptus:1,Pterodon_emarginatus:1,Pterogyne_nitens:1,Pterolobium_stellatum:1,Ptycholobium_biflorum:1,Pueraria_candollei:1,Pueraria_montana:1,Pueraria_peduncularis:1,Pueraria_phaseoloides:1,Rafnia_acuminata:1,Rafnia_angulata:1,Rafnia_perfoliata:1,Ramirezella_crassa:1,Ramirezella_micrantha:1,Ramirezella_nitida:1,Ramirezella_strobilophora:1,Retama_monosperma:1,Retama_raetam:1,Retama_sphaerocarpa:1,Rhodopis_planisiliqua:1,Rhynchosia_beddomei:1,Rhynchosia_capensis:1,Rhynchosia_clivorum:1,Rhynchosia_edulis:1,Rhynchosia_himalensis:1,Rhynchosia_mannii:1,Rhynchosia_monophylla:1,Rhynchosia_reticulata:1,Riedeliella_graciliflora:1,Robinia_hispida:1,Robinia_neomexicana:1,Robinia_pseudoacacia:1,Rupertia_physodes:1,Rupertia_rigida:1,Salweenia_wardii:1,Samanea_dinklagei:1,Saraca_asoca:1,Saraca_declinata:1,Saraca_dives:1,Saraca_indica:1,Schizolobium_amazonicum:1,Schizolobium_parahyba:1,Schleinitzia_insularum:1,Schotia_afra:1,Schotia_brachypetala:1,Schotia_capitata:1,Schotia_latifolia:1,Scorodophloeus_fischeri:1,Scorodophloeus_zenkeri:1,Securigera_varia:1,Senegalia_berlandieri:1,Senegalia_hayesii:1,Senegalia_occidentalis:1,Senegalia_riparia:1,Senegalia_tenuifolia:1,Senegalia_visco:1,Senna_alata:1,Senna_alexandrina:1,Senna_arnottiana:1,Senna_artemisioides:1,Senna_atomaria:1,Senna_auriculata:1,Senna_bauhinioides:1,Senna_bicapsularis:1,Senna_candolleana:1,Senna_covesii:1,Senna_dariensis:1,Senna_fruticosa:1,Senna_hayesiana:1,Senna_hirsuta:1,Senna_italica:1,Senna_kurtzii:1,Senna_lindheimeriana:1,Senna_macranthera:1,Senna_martiana:1,Senna_montana:1,Senna_obtusifolia:1,Senna_occidentalis:1,Senna_pallida:1,Senna_papillosa:1,Senna_pendula:1,Senna_petersiana:1,Senna_reticulata:1,Senna_scabriuscula:1,Senna_septemtrionalis:1,Senna_siamea:1,Senna_skinneri:1,Senna_sophera:1,Senna_spectabilis:1,Senna_sulfurea:1,Senna_surattensis:1,Senna_timorensis:1,Senna_tora:1,Senna_uniflora:1,Sesbania_bispinosa:1,Sesbania_campylocarpa:1,Sesbania_cannabina:1,Sesbania_chippendalei:1,Sesbania_cinerascens:1,Sesbania_drummondii:1,Sesbania_emerus:1,Sesbania_goetzei:1,Sesbania_grandiflora:1,Sesbania_greenwayi:1,Sesbania_herbacea:1,Sesbania_hirtistyla:1,Sesbania_macrantha:1,Sesbania_melanocaulis:1,Sesbania_punicea:1,Sesbania_quadrata:1,Sesbania_rostrata:1,Sesbania_sericea:1,Sesbania_sesban:1,Sesbania_tetraptera:1,Sesbania_tomentosa:1,Sesbania_virgata:1,Shuteria_involucrata:1,Sigmoidotropis_ampla:1,Sigmoidotropis_elegans:1,Sigmoidotropis_megatyla:1,Sigmoidotropis_speciosa:1,Sigmoidotropis_spixiana:1,Sindora_bruggemanii:1,Sindora_coriacea:1,Sindora_klaineana:1,Sindora_siamensis:1,Sindora_supa:1,Sindora_wallich
[truncated: 398,305 more chars]
