# Supplementary material for: A large-scale species level dated angiosperm phylogeny for evolutionary and ecological analyses
Source: Biodivers Data J. 2020 Jan 21;8:e39677. doi: 10.3897/BDJ.8.e39677 (PMC6987248; doi:10.3897/BDJ.8.e39677)
Supplement: Supplementary material 4 — Angiosperm phylogeny - ML bootstrap values [file bdj-08-e39677-s004.tre]

#NEXUS
begin trees;
	tree consensus = [&R] ((((((((((((((((((((((((((((((((((((((((((((Hyptis_monticola:2.416179,Hyptis_fallax:3.490253):0.170553,Hyptis_hilarii:3.216362):0.0,Hyptis_heterophylla:2.105251):0.882079,Hyptis_proteoides:1.6077):1.005263,(Hyptis_bahiensis:1.162169,Hyptis_lantanifolia:1.226984):1.061905,(Hyptis_atrorubens:1.376781,Hyptis_ferruginosa:1.376781):1.226923,(Peltodon_tomentosus:1.274202,Peltodon_pusillus:1.218647):2.09802,Hyptis_pulegioides:2.251852,Hyptis_obtecta:1.242593,Hyptis_pachyphylla:1.27963,Hyptis_passerina:2.788889):3.292308,((Hyptis_brevipes:3.35101,Hyptis_lorentziana:3.276936):0.0,Hyptis_obtusifolia:2.813973):1.980186,(Hyptis_brachiata:1.73996,Hyptis_capitata:2.156627):2.035681,(Hyptis_recurvata:0.12037,Hyptis_microphylla:2.138889):1.562678,Hyptis_marrubioides:3.646011):11.294872,(((Hypenia_subrosea:2.391813,Hypenia_densiflora:2.919591):0.239897,Hypenia_salzmannii:2.39097):2.089464,Rhaphiodon_echinus:2.952655,Hyptis_asperifolia:2.702655,Hyptis_irwinii:3.360063,Eriope_simplex:4.156359):8.543783,(((Hyptis_rugosa:0.3304,Hyptis_tagetifolia:0.515585):1.969369,Hypenia_vitifolia:0.929398):1.758433,Hyptis_sanctiWITHDASHgabrielii:1.650794):8.947497,((Hyptis_tafallae:1.677609,Hyptis_elegans:2.020202):0.82702,(Hyptis_glomerata:0.728343,Hyptis_cuniloides:0.38575):1.924435):9.528846,((Eriope_blanchetii:1.984484,Eriope_confusa:2.225225):0.817786,Eriope_velutina:2.135603):9.777502,((Hyptis_stachydifolia:1.547192,Hyptis_leucocephala:1.4546):1.701011,Hyptidendron_arboreum:1.7945):8.979717,((Hyptidendron_vauthieri:0.574786,Hyptidendron_vepretorum:0.500712):0.558894,Hyptidendron_canum:0.605903):10.909054,((Hyptis_ovalifolia:1.096866,Hyptis_virgata:1.115385):0.0,Hyptis_platanifolia:2.245014):10.871795,(Marsypianthes_chamaedrys:1.101506,Marsypianthes_burchellii:1.092246):10.524563,(Hyptis_althaeifolia:0.0,Hyptis_violacea:1.675926):10.829772,Asterohyptis_seemannii:9.635328,Hyptis_crassifolia:9.339031,Hyptis_fruticosa:9.459402,Hyptis_plectranthoides:11.089031,Hyptis_heterodon:8.246439,Hyptis_carvalhoi:10.320513,Hyptis_eriophylla:9.72792,Hyptis_lythroides:11.163105,Hyptis_martiusii:9.237179):0.077526,(Hyptis_leptostachys:1.593434,Hyptis_macrostachys:1.973064):2.554605):10.444553,(((((Phyllostegia_macrophylla:0.740741,Stenogyne_purpurea:0.407407,Phyllostegia_kahiliensis:0.0):0.716667,Phyllostegia_wawrana:0.494444):2.298485,Phyllostegia_glabra:1.681818,Stenogyne_rugosa:1.857744,Stenogyne_microphylla:1.681818,Haplostachys_haplostachya:0.228114):12.106643,((Stachys_cretica:2.545014,Stachys_byzantina:1.230199,Stachys_graeca:1.85057,Stachys_alpina:2.156125):3.730449,Stachys_plumosa:3.951389):7.642628,(Stachys_riederi:0.277778,Stachys_sylvatica:0.481481,Suzukia_shikikunensis:0.0):9.30698,(Sideritis_trojana:0.939815,Sideritis_sipylea:1.49537):11.163462,(Stachys_chamissonis:0.37963,Stachys_lindenii:0.0):8.482906,(Stachys_nephrophylla:0.955166,Stachys_lavandulifolia:0.594055):6.648111,Stachys_coccinea:8.066239,Stachys_radicans:8.251425,Stachys_floridana:6.603276,Sideritis_montana:6.43661,Stachys_argillicola:8.92735,Sideritis_cretica:7.121795,Sideritis_hyssopifolia:10.881054,Sideritis_romana:11.547721,Sideritis_syriaca:11.732906,Stachys_atherocalyx:7.658832,Stachys_maritima:10.029202,Sideritis_gomeraea:7.844017,Stachys_recta:9.075499,Sideritis_dasygnaphala:7.519943,Sideritis_macrostachys:7.242165,Stachys_hyssopoides:7.418091,Prasium_majus:9.288462,Stachys_rugosa:6.871795,Stachys_setifera:8.094017,Phlomidoschema_parviflorum:7.55698,Stachys_palustris:8.668091,Stachys_pilosa:9.881054,Stachys_arvensis:7.862536,Stenogyne_sessilis:10.131054,Phyllostegia_velutina:10.195869,Stachys_arabica:8.908832,Stachys_grandidentata:10.344017,Stachys_debilis:11.047721,Stachys_alpigena:5.538462,Stachys_aethiopica:5.112536,Stachys_affinis:7.242165,Stachys_bullata:7.390313,Stachys_albotomentosa:10.038462,Stachys_pilosissima:10.019943,Stachys_geobombycis:7.538462,Chamaesphacos_ilicifolius:8.714387):0.956637,Melittis_melissophyllum:0.958061):15.264161,(((((((Vitex_ferruginea:0.0,Vitex_oxycuspis:0.37963):1.564815,Vitex_grandifolia:0.0):1.660541,(Vitex_micrantha:0.342593,Vitex_rivularis:0.0):3.243875,(Vitex_doniana:1.655556,Vitex_phaeotricha:1.618519):1.217949):0.605549,Vitex_congolensis:1.51609):6.530526,(Vitex_payos:1.169192,Vitex_patula:1.808081):4.757053,Vitex_petersiana:4.954023,Vitex_glabrata:4.907727,Vitex_rehmannii:4.037356,Vitex_leucoxylon:6.018838,Vitex_harveyana:4.083653):0.045977,(((((Vitex_limonifolia:1.575421,Vitex_pinnata:1.149495):1.219069,Vitex_carbunculorum:2.54449):0.66975,Vitex_peduncularis:2.038314):0.0,Vitex_cofassus:1.010536):0.328486,Vitex_altissima:0.885319):4.022088,((Vitex_agnusWITHDASHcastus:0.833668,Vitex_trifolia:0.898483):0.946965,Vitex_negundo:1.169522):1.858255,(Vitex_buchananii:0.839744,Vitex_thyrsiflora:0.88604):2.99359,(Vitex_quinata:0.365079,Vitex_canescens:0.550265):3.77381,Petitia_domingensis:5.833333,Teijsmanniodendron_bogoriense:2.416667,Vitex_cooperi:1.990741):0.0,Congea_tomentosa:0.277778):4.842593,(((((Scutellaria_hirta:0.779941,Scutellaria_sieberi:0.7892):0.50445,Scutellaria_diffusa:0.201058):2.641905,(Scutellaria_orientalis:0.546296,Scutellaria_altissima:0.0):2.268889):3.484198,(((Tinnea_gracilis:2.650221,Tinnea_rhodesiana:2.390962):0.0,Tinnea_barbata:1.640962):0.430934,Tinnea_zambesiaca:1.933007):3.403413,(Scutellaria_amoena:0.662238,Scutellaria_viscidula:0.634461):7.081589,Scutellaria_salviifolia:3.734568,Scutellaria_minor:6.595679,Scutellaria_alpina:3.33642,Scutellaria_galericulata:5.132716,Scutellaria_barbata:7.716049,Scutellaria_austrotaiwanensis:10.753086,Scutellaria_playfairii:10.271605,Scutellaria_sessilifolia:10.401235,Scutellaria_indica:9.919753,Scutellaria_taiwanensis:10.595679,Scutellaria_taipeiensis:10.669753,Scutellaria_parvula:8.262346,Scutellaria_amabilis:10.33642,Scutellaria_bolanderi:7.919753,Lycopus_lucidus:8.151235,Scutellaria_baicalensis:6.753086,Scutellaria_mociniana:6.688272,Scutellaria_likiangensis:5.484568,Scutellaria_rehderiana:5.688272,Scutellaria_lateriflora:5.891975):0.358025,Wenchengia_alternifolia:0.916667):6.787037,((((((Leucas_sexdentata:4.25463,Acrotome_pallescens:3.615741,Acrotome_inflata:3.532407,Acrotome_hispida:3.597222):2.321809,((Leucas_calostachys:1.87963,Leucas_urticifolia:1.925926):0.263889,Leucas_glabrata:1.328704):4.68292,(Leucas_martinicensis:1.462067,Leonotis_ocymifolia:0.878734):4.75326,Leonotis_myricifolia:5.280142):0.058939,(Leonotis_nepetifolia:1.863869,Leonotis_leonurus:1.10461):2.484471):1.058083,((Leucas_inflata:1.282651,Leucas_minimifolia:1.532651):1.087719,Leucas_jamesii:2.101852):2.230496):1.344216,((((Isoleucas_arabica:0.764957,Isoleucas_somala:0.801994):3.035548,Otostegia_fruticosa:2.846801):1.310606,Otostegia_tomentosa:4.62037,Otostegia_erlangeri:3.962963,Otostegia_modesta:3.898148):0.990741,(Leucas_flagellifera:1.985872,Leucas_spiculifolia:1.911798):2.60672,Leucas_stachydiformis:3.62963):1.167305):1.517486,((Leucas_biflora:0.870021,Leucas_lanata:0.870021):3.928506,(Leucas_aspera:1.288889,Leucas_lavandulifolia:1.65):2.509639):1.015893,(Rydingia_integrifolia:1.02849,Rydingia_persica:1.000712):2.906301):19.583727,((((((Callicarpa_giraldii:0.222222,Callicarpa_rubella:0.324074):0.437158,Callicarpa_bodinieri:1.770492):5.243794,Callicarpa_formosana:5.042063,Callicarpa_americana:6.597619,Callicarpa_mollis:5.662434):0.0,Callicarpa_longissima:3.292063,Callicarpa_dichotoma:4.412434):0.0,Callicarpa_macrophylla:1.20873):4.255377,((Callicarpa_maingayi:2.111111,Callicarpa_angustifolia:2.925926):0.0,Callicarpa_furfuracea:1.564815):4.602996,(Callicarpa_longifolia:3.314815,Callicarpa_angusta:4.175926,Callicarpa_pedunculata:3.805556):1.575218,(Callicarpa_havilandii:0.321481,Callicarpa_pentandra:0.451111):5.09633,Callicarpa_erioclona:4.112256,Callicarpa_arborea:5.640033,Callicarpa_acuminata:5.695589,Callicarpa_stapfii:5.445589,Callicarpa_candicans:4.871515):3.739596,(((((Teucrium_alpestre:1.366777,Teucrium_montanum:1.690851):0.314862,Teucrium_polium:1.376084):0.400982,Teucrium_heterophyllum:0.60114):2.269231,((Teucrium_flavum:1.941686,Teucrium_scorodonia:2.052797):0.0,Teucrium_fruticans:2.108353):1.021277,((Teucridium_parvifolium:0.11221,Oncinocalyx_betchei:1.241839):2.579789,Teucrium_brevifolium:1.664221):1.132075,((Teucrium_divaricatum:1.24015,Teucrium_chamaedrys:1.304965):0.829787,Teucrium_scordium:2.042159):1.531915,Teucrium_viscidum:4.287037,Teucrium_canadense:3.481481,Teucrium_vesicarium:3.518519):1.553398,((Schnabelia_oligophylla:1.009259,Schnabelia_terniflora:1.018519):1.553398,Rubiteucris_palmata:1.636731):0.0):8.455861,((((((((Clerodendrum_bungei:2.518716,Clerodendrum_trichotomum:2.055753):0.0,Clerodendrum_fortunatum:2.259456):0.0,Clerodendrum_cyrtophyllum:1.59279):1.810467,Clerodendrum_japonicum:1.579183):1.902299,((Clerodendrum_schmidtii:2.282407,Clerodendrum_cochinchinense:2.699074,Clerodendrum_indicum:2.939815):0.479651,Clerodendrum_quadriloculare:1.99354):1.895349):0.0,(Clerodendrum_splendens:0.856352,Clerodendrum_thomsoniae:0.87487):2.014019):2.43617,((Volkameria_eriophylla:1.553704,Volkameria_glabra:1.6):0.917123,Aegiphila_costaricensis:2.924531,Aegiphila_panamensis:2.044901):2.169047,Clerodendrum_infortunatum:3.713948):0.079214,Faradaya_amicorum:1.191311):8.993875,(((((((Lamium_purpureum:2.154992,Lamium_coutinhoi:2.145733):0.25,Lamium_confertum:1.451288):0.427712,Lamium_maculatum:1.13826):4.134227,((Lamium_orientale:2.228526,Lamium_multifidum:2.200749):0.485278,Lamium_moschatum:1.861953):3.243867):0.0,(((Lamium_bifidum:0.954509,Lamium_gevorense:1.102657):1.190272,Lamium_amplexicaule:1.422559):1.422626,(Lamium_orvala:3.002593,Lamium_flexuosum:2.706296,Lamium_galeobdolon:2.965556):0.0):2.427302):0.0,Lamium_garganicum:2.587302):0.048115,(Lamium_album:1.494108,Lamium_tomentosum:1.660774):0.595013):20.040509,((((((((Salvia_polystachya:1.803994,Salvia_tiliifolia:1.766957):0.0,Salvia_hispanica:1.202142):0.732724,Salvia_farinacea:1.166347):1.117957,Salvia_coccinea:1.562083):1.316835,Salvia_splendens:2.59188):2.373776,Salvia_cedrosensis:3.67862,Salvia_hirsuta:3.789731):0.0,Salvia_lasiocephala:1.734175):2.862846,Salvia_involucrata:4.800725,Salvia_microphylla:4.634058,Salvia_greggii:4.85628,Salvia_lycioides:4.569243):14.291868,((((((Thymus_praecox:1.497374,Thymus_oenipontanus:1.497374):0.0,Thymus_pulegioides:0.599226):4.33175,(Thymus_striatus:1.947279,Thymus_spinulosus:1.595427):3.69666):0.0,Thymus_longicaulis:3.903199,Thymus_alsinoides:3.255051):0.0,Thymus_serpyllum:3.801347,Thymus_sipyleus:3.718013,Thymus_zygioides:3.245791):0.0,Thymus_vulgaris:1.643939):19.781987,(((((Ballota_acetabulosa:2.350956,Ballota_pseudodictamnus:1.656511):0.851649,Ballota_aucheri:2.628531):0.505527,Ballota_africana:2.550725):1.586957,Ballota_undulata:2.804348):1.621578,((Marrubium_peregrinum:0.795635,Marrubium_thessalum:1.017857,Marrubium_vulgare:1.267857):1.663961,Marrubium_incanum:1.117003):3.244108,(Marrubium_alysson:2.400383,Ballota_nigra:1.835568):2.581098):19.583333,(((((Physostegia_pulchella:0.272685,Physostegia_intermedia:0.170833):3.357305,Physostegia_angustifolia:2.842953,Physostegia_ledinghamii:2.861472):0.0,Physostegia_virginiana:1.481842):1.364719,((Brazoria_arenaria:2.173562,Brazoria_enquistii:1.525414):1.165559,Warnockia_scutellarioides:1.774306):0.840774):2.042627,(Macbridea_alba:2.259259,Synandra_hispidula:1.407407):1.185484):13.407109,(((Lagopsis_supina:1.464777,Phlomoides_tuberosa:1.538851):1.594747,(Phlomoides_sewerzovii:2.475987,Eremostachys_molucelloides:2.133394):0.481685):2.252976,((Phlomis_cretica:1.891469,Phlomis_fruticosa:2.067395):0.0,Phlomis_purpurea:1.419247):2.606216,((Phlomoides_hamosa:0.0,Phlomoides_milingensis:0.018519):0.509259,Phlomoides_rotata:0.0):3.868056):17.780093,(((Isodon_coetsa:3.548387,Isodon_sculponeatus:3.539128,Isodon_bulleyanus:3.418757,Isodon_eriocalyx:3.14098):0.880906,Isodon_flabelliformis:3.401515,Isodon_melissoides:2.679293):0.526263,(Isodon_serra:2.209259,Isodon_lophanthoides:1.746296):0.255556):11.553704,(((((Pogostemon_glaber:1.606325,Pogostemon_heyneanus:1.810029):1.552777,Pogostemon_paniculatus:2.835029):0.0,Pogostemon_cablin:1.918362):0.914238,Pogostemon_hirsutus:1.536304):0.008568,((Anisomeles_indica:1.696296,Anisomeles_malabarica:1.77037):0.22963,Anisomeles_heyneana:1.074074):0.831909):12.297721,((((Leonurus_sibiricus:2.283294,Leonurus_japonicus:2.366627):0.0,(Leonurus_pseudomacranthus:1.009117,Leonurus_chaituroides:0.851709):1.496399):0.591467,Leonurus_macranthus:1.902539):1.84424,(Panzerina_lanata:2.283028,Lagopsis_marrubiastrum:2.144139):0.926714):18.030998,((Salvia_pachyphylla:1.92619,Salvia_dorrii:1.842857,Salvia_brandegeei:1.43545,Salvia_spathacea:1.620635):1.011573,(Salvia_clevelandii:2.447023,Salvia_eremostachya:2.159986,Salvia_chionopeplica:1.891467):0.0):15.654829,((Salvia_liguliloba:1.486355,Salvia_qimenensis:1.328947,Salvia_baimaensis:1.560429,Salvia_chienii:1.477096,Salvia_dabieshanensis:1.560429):1.45809,Salvia_chinensis:0.0,Salvia_prionitis:0.518519):23.222222,((((Galeopsis_bifida:1.649782,Galeopsis_tetrahit:1.686819):0.389193,(Galeopsis_pubescens:1.305011,Galeopsis_speciosa:1.203159):0.428409):1.281395,(Galeopsis_ladanum:1.0,Galeopsis_pyrenaica:1.0):1.588889):1.147826,Galeopsis_segetum:3.079308):11.661433,((Ajuga_decumbens:3.262811,Ajuga_ciliata:3.864663):1.089041,(Ajuga_chamaepitys:0.697368,Ajuga_lupulina:1.29922):2.219298,Ajuga_orientalis:3.592593,Ajuga_reptans:4.185185):8.509259,(((Achyrospermum_schimperi:2.937179,Achyrospermum_fruticosum:3.001994,Achyrospermum_cryptanthum:1.853846):1.363801,Achyrospermum_parviflorum:3.273203,Achyrospermum_africanum:3.088017):0.867459,Achyrospermum_carvalhoi:2.436958):10.424153,((((Prostanthera_ovalifolia:1.804233,Prostanthera_rotundifolia:2.007937):1.207875,Prostanthera_calycina:2.391738):0.853971,Prostanthera_nivea:2.403117):1.370181,(Hemigenia_pedunculata:2.210438,Westringia_rigida:1.590067):1.664712):2.041517,((Premna_puberula:0.898148,Premna_mooiensis:0.0):1.814352,Premna_odorata:2.406944,Premna_serratifolia:2.203241,Premna_microphylla:0.971759,Gmelina_palawensis:4.360648):7.546759,(((Ocimum_gratissimum:0.333333,Ocimum_tenuiflorum:0.0):0.685185,Ocimum_kilimandscharicum:0.0):2.368386,(Orthosiphon_aristatus:0.0,Ocimum_filamentosum:0.296296):2.544312,Syncolostemon_rotundifolius:1.886905):10.955688,(((Dracocephalum_grandiflorum:0.0,Dracocephalum_moldavica:0.0):3.710893,Dracocephalum_ruyschiana:3.470153,Dracocephalum_rupestre:3.710893):1.652406,(Glechoma_hederacea:1.490741,Glechoma_longituba:1.481481):2.437374):13.627441,(((Ziziphora_taurica:2.243386,Clinopodium_graveolens:2.521164):1.074302,Clinopodium_alpinum:3.688059):0.220811,Clinopodium_acinos:2.695906):16.535575,(((Nepeta_tuberosa:1.634016,Nepeta_cataria:1.82846):2.127334,Nepeta_italica:2.715054):0.0,Nepeta_faassenii:2.918757):14.460872,(((Rostrinucula_dependens:1.861111,Rostrinucula_sinensis:1.611111):1.388889,Eurysolen_gracilis:2.148148):1.102273,Leucosceptrum_canum:3.13931):8.906987,(((Caryopteris_forrestii:1.0,Caryopteris_incana:1.0):0.691967,Trichostema_dichotomum:0.571596):3.056835,Pseudocaryopteris_paniculata:3.109913):6.797495,((Lavandula_lanata:0.0,Lavandula_angustifolia:0.055556):3.628655,Lavandula_latifolia:6.619396,Lavandula_stoechas:3.323099):7.325049,(Leonurus_glaucescens:0.772391,Leonurus_cardiaca:2.161279,Leonurus_quinquelobatus:0.420539,Leonurus_turkestanicus:1.364983):22.71835,(((Lagochilus_cabulicus:0.611415,Lagochilus_hirtus:0.42623):2.040437,Lagochilus_ilicifolius:1.957407):0.370068,Chaiturus_marrubiastrum:1.14229):18.172525,((Salvia_tomentosa:0.75,Salvia_pomifera:0.62963):2.311448,Salvia_fruticosa:1.570707,Salvia_officinalis:1.40404):19.327441,((Gmelina_arborea:0.953106,Gmelina_asiatica:1.27718):0.790968,Gmelina_hainanensis:1.188519):9.089259,((Moluccella_olgae:1.105087,Moluccella_aucheri:0.753235):1.256024,Moluccella_spinosa:1.694444):21.259259,((Salvia_lutescens:0.246714,Salvia_japonica:0.05227):1.733622,Salvia_ranzaniana:1.693299):23.56596,((Prunella_vulgaris:1.908042,Prunella_grandiflora:1.602486):0.604802,Prunella_hyssopifolia:1.901732):14.116786,((Pycnostachys_reticulata:1.286325,Pycnostachys_umbrosa:1.267806):1.519231,Plectranthus_glabratus:1.592593):12.259259,((Salvia_kiangsiensis:1.26462,Salvia_paramiltiorrhiza:1.190546):2.042645,Salvia_meiliensis:3.214672):18.563105,((Salvia_taraxacifolia:0.26135,Salvia_dentata:0.585424):1.730301,Salvia_aurita:2.13054):18.730571,((Salvia_koyamae:0.0,Salvia_nipponica:0.064815):2.39272,Salvia_glabrescens:1.837165):19.560983,((Origanum_sipyleum:2.632425,Origanum_onites:3.94724):0.0,Origanum_dictamnus:3.225017):19.858316,((Salvia_corrugata:0.0,Salvia_uliginosa:0.166667):1.767429,Salvia_subincisa:1.582244):16.695534,((Tetradenia_riparia:0.666122,Tetradenia_fruticosa:0.332789):0.343137,Anisochilus_pallidus:2.527778):12.509259,((Monarda_didyma:2.277778,Monarda_fistulosa:2.231481):0.0,Monarda_citriodora:2.277778):21.759259,(Isodon_inflexus:0.956906,Isodon_nervosus:0.966165):13.663465,(Siphocranion_nudipes:0.967203,Siphocranion_macranthum:0.939425):7.551315,(Bostrychanthera_deflexa:0.680828,Chelonopsis_moschata:0.690087):14.587691,(Paraphlomis_javanica:2.183862,Matsumurella_tuberifera:2.193122):14.723545,(Thymbra_capitata:0.380526,Thymbra_spicata:0.102748):19.202808,(Eriophyton_rhomboideum:0.02957,Eriophyton_wallichii:0.353644):22.063023,(Salvia_handelii:1.225443,Salvia_subpalmatinervis:0.901369):21.48752,(Karomia_speciosa:2.386243,Rotheca_myricoides:1.904762):5.354497,(Salvia_plebeia:0.203704,Salvia_trijuga:0.0):19.787037,(Satureja_hortensis:1.14418,Satureja_montana:1.005291):15.652116,(Lepechinia_fragrans:0.958535,Lepechinia_calycina:0.977053):16.226651,(Salvia_tricuspis:2.540741,Salvia_prattii:2.503704):18.959259,(Acanthoprasium_integrifolium:2.902072,Acanthoprasium_frutescens:2.679849):18.551632,(Pogogyne_zizyphoroides:2.846424,Clinopodium_vulgare:3.253831):16.060983,(Salvia_aerea:0.634259,Salvia_omeiana:0.939815):20.884259,(Salvia_kiaometiensis:0.163818,Salvia_evansiana:0.830484):20.586182,(Salvia_brevilabra:0.0,Salvia_castanea:0.657407):19.203704,(Salvia_indica:1.995465,Salvia_argentea:1.523243):19.458239,(Stachyopsis_oblongata:0.849017,Roylea_cinerea:0.765684):20.539872,(Mentha_canadensis:2.766062,Mentha_spicata:2.275321):21.33579,(Salvia_cavaleriei:0.0,Salvia_plectranthoides:1.842593):22.037037,(Salvia_roemeriana:0.185185,Salvia_verticillata:0.0):19.972222,(Salvia_pratensis:1.970539,Salvia_tesquicola:2.053872):26.41835,Tectona_grandis:5.861111,Plectranthus_amboinicus:11.138889,Plectranthus_caninus:14.268519,Elsholtzia_densa:12.166667,Horminum_pyrenaicum:12.12963,Dauphinea_brevilabra:12.944444,Mosla_chinensis:8.537037,Collinsonia_canadensis:12.138889,Elsholtzia_stauntonii:11.768519,Salvia_divinorum:17.462963,Salvia_ballotiflora:16.712963,Salvia_occidentalis:17.046296,Salvia_bulleyana:20.564815,Salvia_pygmaea:22.574074,Salvia_sinica:22.324074,Salvia_honania:21.481481,Salvia_vasta:22.62037,Salvia_omerocalyx:22.416667,Salvia_bowleyana:21.111111,Salvia_miltiorrhiza:20.398148,Salvia_glutinosa:19.768519,Salvia_substolonifera:19.925926,Salvia_isensis:18.981481,Salvia_przewalskii:17.527778,Salvia_cynica:18.37037,Salvia_brachyloma:20.018519,Salvia_digitaloides:21.481481,Salvia_pauciflora:20.0,Salvia_azurea:21.759259,Salvia_schizochila:21.509259,Salvia_flava:20.740741,Salvia_maximowicziana:19.990741,Salvia_hylocharis:18.888889,Salvia_paohsingensis:19.111111,Salvia_roborowskii:19.583333,Salvia_umbratica:21.583333,Salvia_hians:20.824074,Salvia_yunnanensis:19.25,Salvia_cyclostegia:20.962963,Salvia_campanulata:20.648148,Salvia_viscosa:20.351852,Salvia_candelabrum:20.537037,Salvia_ringens:19.972222,Rosmarinus_officinalis:15.018519,Salvia_palaestina:21.509259,Salvia_viridis:21.064815,Salvia_deserta:29.388889,Salvia_virgata:26.703704,Salvia_sclarea:23.842593,Salvia_verbenaca:25.62963,Salvia_texana:20.194444,Salvia_lyrata:21.75,Salvia_bucharica:25.157407,Salvia_henryi:21.12037,Perovskia_atriplicifolia:20.25,Mentha_aquatica:19.981481,Mentha_pulegium:20.87963,Mentha_cervina:21.425926,Mentha_arvensis:21.046296,Mentha_longifolia:22.046296,Micromeria_juliana:23.537037,Mentha_suaveolens:22.157407,Plectranthus_hadiensis:17.861111,Plectranthus_barbatus:17.5,Origanum_majorana:23.481481,Origanum_vulgare:22.777778,Thymus_caespititius:21.055556,Salvia_aethiopis:19.37963,Salvia_amplexicaulis:24.509259,Clinopodium_chinense:20.175926,Clinopodium_menthifolium:21.074074,Origanum_laevigatum:21.472222,Salvia_pentstemonoides:20.657407,Perovskia_abrotanoides:18.777778,Salvia_canariensis:25.388889,Salvia_candidissima:27.657407,Salvia_disermas:25.703704,Agastache_foeniculum:20.305556,Satureja_thymbra:21.092593,Cedronella_canariensis:14.537037,Salvia_brachyantha:23.018519,Salvia_cadmica:27.018519,Salvia_staminea:24.453704,Salvia_summa:20.962963,Dorystaechas_hastata:15.111111,Salvia_greatae:15.777778,Lycopus_europaeus:12.666667,Melissa_officinalis:9.907407,Salvia_columbariae:16.175926,Salvia_californica:15.824074,Hyssopus_officinalis:11.490741,Faradaya_splendida:11.740741,Petraeovitex_multiflora:11.62037,Leucas_capensis:15.231481,Phlomoides_melanantha:16.888889,Perilla_frutescens:16.712963,Lycopus_americanus:15.768519,Gomphostemma_javanicum:16.675926,Agastache_rugosa:20.212963,Agastache_mexicana:20.083333,Betonica_macrantha:14.37963,Colquhounia_elegans:12.37037,Colquhounia_coccinea:13.398148,Holocheila_longipedunculata:10.333333,Craniotome_furcata:13.101852,Colebrookea_oppositifolia:11.018519,Lepechinia_chamaedryoides:16.935185,Cymaria_dichotoma:11.046296,Microtoena_patchoulii:11.555556,Holmskioldia_sanguinea:10.462963,Cornutia_pyramidata:6.925926,Rotheca_serrata:8.157407):3.077697,(((((((((((((Utricularia_australis:2.44,Utricularia_minor:2.162222):0.164651,Utricularia_vulgaris:2.104651):0.432386,(Utricularia_stygia:1.133796,Utricularia_intermedia:1.559722):0.699537):0.265046,Utricularia_olivacea:0.190972):2.034759,Utricularia_gibba:1.059064):1.964363,(((Utricularia_purpurea:0.593775,Utricularia_subulata:0.501182):0.393101,Utricularia_flaccida:0.125764):1.418849,Utricularia_biloba:0.414983):2.765851):0.0,Utricularia_triloba:1.912316):0.380114,((((Utricularia_hispida:1.0,Utricularia_praelonga:1.0):1.116097,Utricularia_longifolia:1.153134):0.95348,(Utricularia_tridentata:1.184547,Utricularia_calycifida:0.962324):0.746141):1.843223,(((Utricularia_alpina:1.026904,Utricularia_quelchii:1.008386):1.370086,Utricularia_humboldtii:1.415509):0.865202,(Utricularia_nephrophylla:1.0,Utricularia_reniformis:1.0):1.327008):1.4932):0.0):2.922848,((((Utricularia_spiralis:1.087622,Utricularia_uliginosa:1.152437):0.819786,Utricularia_foveolata:1.12037):0.98084,Utricularia_rigida:1.045655):0.954345,Utricularia_nana:1.064815):3.659722,(((Utricularia_livida:1.0,Utricularia_sandersonii:1.0):1.0,Utricularia_pubescens:1.0):0.538972,Utricularia_juncea:0.798231):3.842973,(Utricularia_blanchetii:1.0,Utricularia_parthenopipes:1.0):3.81713,(Utricularia_dichotoma:0.65362,Utricularia_multifida:0.505471):3.024621,Utricularia_adpressa:4.039352,Utricularia_costata:3.548611):0.960648,((((((((Genlisea_roraimensis:1.068141,Genlisea_repens:1.068141):1.428155,Genlisea_pygmaea:1.533333):0.547619,Genlisea_filiformis:1.182804):1.116867,(Genlisea_aurea:0.234484,Genlisea_glabra:0.401151):1.472594):1.158879,(Genlisea_sanariapoana:0.961915,Genlisea_guianensis:0.998952):1.079968):1.476636,Genlisea_glandulosissima:1.592593):0.915094,(Genlisea_africana:1.0,Genlisea_barthlottii:1.0):1.516946):0.589579,((Genlisea_lobata:1.497151,Genlisea_violacea:1.478632):0.727866,Genlisea_uncinata:1.252795):0.85373):1.060142):1.009259,(((Pinguicula_grandiflora:3.133396,Pinguicula_fontiqueriana:5.318581,Pinguicula_longifolia:5.318581,Pinguicula_vallisneriifolia:5.179692,Pinguicula_mundi:4.994507,Pinguicula_corsica:5.485248,Pinguicula_fiorii:5.050063,Pinguicula_vulgaris:7.716729,Pinguicula_macroceras:5.068581):1.369249,(Pinguicula_leptoceras:0.87963,Pinguicula_poldinii:0.796296):3.178571):2.706943,(((((Pinguicula_lutea:1.0,Pinguicula_primuliflora:1.0):1.516949,Pinguicula_antarctica:1.915097):0.714394,(Pinguicula_crystallina:0.920517,Pinguicula_lusitanica:0.846443):1.671937):0.0,((Pinguicula_villosa:1.101043,Pinguicula_ramosa:1.147339):1.01322,Pinguicula_variegata:1.105004):0.135599):0.0,(Pinguicula_acuminata:1.378917,Pinguicula_laueana:1.277066,Pinguicula_esseriana:1.184473):5.74E-4):5.904171,((Pinguicula_sharpii:2.309829,Pinguicula_gigantea:2.846866):0.0,Pinguicula_agnata:2.902422):6.770129,(Pinguicula_chuquisacensis:1.0,Pinguicula_calyptrata:1.0):5.468847,(Pinguicula_rotundiflora:1.022876,Pinguicula_gracilis:1.013617):8.223749,(Pinguicula_emarginata:0.666667,Pinguicula_moranensis:0.0):6.209588,Pinguicula_filifolia:7.237366,Pinguicula_moctezumae:7.154033,Pinguicula_ehlersiae:8.376255,Pinguicula_gypsicola:8.19107,Pinguicula_elongata:4.56144,Pinguicula_alpina:3.44107,Pinguicula_caerulea:7.542921):0.93856):1.595417,(((((((((Dicliptera_obanensis:0.99537,Hypoestes_forskaolii:0.949074):0.830556,Peristrophe_cernua:0.835185):1.377778,Monechma_spartioides:1.361111):3.347826,((Isoglossa_cooperi:0.240741,Justicia_odora:0.0):0.777778,Justicia_wynaadensis:0.0):4.653382,Rhinacanthus_nasutus:4.079308):3.609163,((((Justicia_arborescens:0.478758,Justicia_aurea:0.988017):0.635976,Justicia_brenesii:1.262882):1.046377,((Justicia_americana:0.91841,Justicia_valerioi:0.992484):0.0,Justicia_macrantha:0.103595):1.835294):0.917647,Justicia_carnea:0.486166):5.572676,((((Brachystephanus_jaundensis:0.890313,Pseuderanthemum_tunicatum:0.908832):0.97265,Ruttya_fruticosa:1.048148):1.269109,(Ruspolia_hypocrateriformis:0.0,Ruttya_ovata:0.111111):2.789479):0.167149,Asystasia_gangetica:1.280702):1.342954,(((Justicia_baronii:0.864053,Rungia_guineensis:0.854794):2.338493,Metarungia_longistrobus:2.563657,Rungia_buettneri:2.878472):0.0,Rungia_pectinata:0.795139):3.634073,(Justicia_guineensis:0.830688,Anisotes_formosissimus:1.617725):5.052227,(Clinacanthus_nutans:0.32037,Ecbolium_amplexicaule:0.014815):2.506989,Justicia_ventricosa:5.234767,Justicia_santapaui:5.8181,Justicia_gendarussa:6.179211,Justicia_campylostemon:4.966249,Asystasia_travancorica:2.086619):2.964394,(((((Sanchezia_nobilis:1.178022,Trichanthera_gigantea:1.2058):1.059206,Hygrophila_polysperma:1.227969):0.544978,Ruellia_primuloides:0.661836):2.654702,((Strobilanthes_glutinosus:1.059117,Clarkeasia_parviflora:1.290598):0.630513,Semnostachya_menglaensis:1.245185):3.562093,(Petalidium_oblongifolium:1.368564,Echinacanthus_attenuatus:1.266712):3.225752,Phaulopsis_pulchella:4.298019):0.0,((((Ruellia_stemonacanthoides:0.321549,Ruellia_inundata:0.80303):0.0,Ruellia_brevifolia:0.478956):1.535354,Ruellia_tweediana:1.319865):1.555556,Eranthemum_pulchellum:1.810606):0.64482):1.882624,((((((Barleria_prionitis:1.148504,Barleria_cuspidata:1.167023):3.934829,Barleria_rotundifolia:3.759259):0.0,Barleria_albostellata:3.62037):0.0,(Barleria_prattensis:1.0,Barleria_cristata:1.0):2.574074):0.0,Barleria_oenotheroides:1.648148):0.902494,((Justicia_beddomei:0.583333,Justicia_adhatoda:0.0):1.018519,Andrographis_paniculata:0.0):2.745087,(Whitfieldia_colorata:1.147889,Whitfieldia_lateritia:1.138629):0.374976,Lankesteria_hispida:1.07842):1.907778):1.947664,(((Acanthus_mollis:2.619565,Acanthus_ebracteatus:3.221417,Acanthopsis_spathularis:4.230676,Acanthus_montanus:4.119565):1.871176,(Sclerochiton_kirkii:2.544294,Sclerochiton_vogelii:2.831331):2.835335,Crossandra_infundibuliformis:4.703704):0.0,((Aphelandra_sinclairiana:1.404971,Aphelandra_scabra:1.395712):0.539474,Aphelandra_aurantiaca:1.12037):2.990741):0.46164):0.369048,((((((((Thunbergia_grandiflora:0.746732,Thunbergia_laurifolia:0.793028):0.607211,Thunbergia_coccinea:0.705795):0.487327,Thunbergia_mysorensis:0.859788):1.72619,(Thunbergia_alata:1.0,Thunbergia_capensis:1.0):1.187831):1.038095,Thunbergia_erecta:0.855556):0.727778,Thunbergia_usambarica:1.740741):0.934486,((Justicia_extensa:1.0,Mendoncia_gilgiana:1.0):1.0,Mendoncia_combretoides:1.0):0.869672):1.765584,((Avicennia_bicolor:1.054914,Avicennia_germinans:1.054914):0.802354,Avicennia_marina:0.94986):1.435395):0.34358):1.19709,Elytraria_imbricata:1.064815):2.400973):0.0,((((((Amphitecna_apiculata:0.898693,Crescentia_portoricensis:0.880174):0.22656,(Handroanthus_aureus:0.088215,Handroanthus_albus:0.643771):0.0):1.720158,((Handroanthus_guayacan:0.0,Handroanthus_impetiginosus:0.092593):0.316711,Handroanthus_ochraceus:0.038934):1.908329,Handroanthus_serratifolius:0.086151):0.0,((Crescentia_alata:1.018636,Crescentia_cujete:0.879747):0.781869,Amphitecna_latifolia:1.124579):0.794906):2.282115,Parmentiera_valerioi:1.701599):7.326178,(((Dolichandra_unguiscati:0.900585,Stizophyllum_riparium:0.95614):1.993313,Martinella_obovata:2.292046):1.664888,(Anemopaegma_orbiculatum:0.0,Fridericia_pubescens:0.111111):6.345823,(Amphilophium_paniculatum:0.687766,Mansoa_hymenaea:0.678506):4.074724,(Cydista_heterophylla:0.435185,Bignonia_aequinoctialis:0.0):6.216193,Bignonia_diversifolia:5.262489,Bignonia_capreolata:5.243971,Callichlamys_latifolia:4.188415):5.86714,((Dolichandrone_spathacea:2.155093,Jacaranda_copaia:1.219907):3.4375,Jacaranda_cuspidifolia:4.462963,Jacaranda_puberula:4.666667,Jacaranda_mimosifolia:4.935185,Jacaranda_sparrei:4.685185,Jacaranda_arborea:3.990741):0.148148,(((Pandorea_jasminoides:1.858796,Podranea_ricasoliana:1.405093):0.0,Incarvillea_emodi:1.581019):1.283654,(Campsis_radicans:0.236715,Campsis_grandiflora:0.273752):1.748328,Tecoma_stans:1.262821):3.718661,(((((Markhamia_tomentosa:0.0,Markhamia_lutea:0.074074):1.560185,Markhamia_obtusifolia:1.263889):0.327564,Markhamia_stipulata:0.674786):3.247791,Markhamia_zanzibarica:3.589243):0.0,Radermachera_frondosa:1.172577):8.947794,((Rhigozum_obovatum:1.0,Rhigozum_zambesiacum:1.0):0.940353,Spathodea_campanulata:1.079242):8.448536,((Fernandoa_adolfifriderici:0.555753,Fernandoa_magnifica:0.453901):1.610914,Newbouldia_laevis:0.0):10.166667,(Catalpa_bignonioides:1.0,Catalpa_speciosa:1.0):6.231481,(Tabebuia_palustris:2.062037,Tabebuia_rosea:2.228704):6.289815,(Stereospermum_nematocarpum:0.0,Kigelia_africana:0.62037):10.537037,Ophiocolea_floribunda:7.259259,Handroanthus_selachidentatus:10.814815,Stereospermum_acuminatissimum:8.638889,Argylia_bustillosii:7.944444,Godmania_aesculifolia:7.712963,Oroxylum_indicum:6.833333,Chilopsis_linearis:7.324074,Eccremocarpus_scaber:3.657407):1.604677,((((((((Verbena_bonariensis:1.510227,Verbena_litoralis:1.158375):1.488968,Verbena_brasiliensis:1.897343):0.264238,Verbena_rigida:2.189358):1.886745,(Verbena_hastata:1.611111,Verbena_urticifolia:1.777778):1.270548,(Verbena_bracteata:0.0,Verbena_stricta:0.277778):2.696474):0.646119,Glandularia_microphylla:1.722222):1.390152,((((Lantana_trifolia:0.41835,Lantana_rugosa:0.41835):0.08165,Lippia_javanica:0.0):0.777778,Lippia_oxyphyllaria:0.0):2.037037,Lantana_camara:1.861111):1.52904):1.494464,Priva_lappulacea:2.014245):3.476496,(((((Citharexylum_spinosum:1.702862,Citharexylum_caudatum:0.758418):0.848485,Citharexylum_berlandieri:2.01431):0.694296,Citharexylum_costaricense:1.560458):0.790269,Rehdera_trinervis:2.082208):1.692924,(Casselia_glaziovii:2.349231,Tamonea_boxiana:2.034416):0.212938):1.956349,(((Stachytarpheta_frantzii:1.750487,Stachytarpheta_cayennensis:1.852339):0.596822,Stachytarpheta_jamaicensis:1.560273):1.178616,(Chascanum_cernuum:0.505892,Bouchea_prismatica:0.218855):1.501515):4.594444,(Petrea_volubilis:0.0,Phyla_lanceolata:1.703704):1.981481,Duranta_erecta:4.527778,Rhaphithamnus_spinosus:2.916667):2.641714,(((Sesamum_indicum:0.986111,Ceratotheca_triloba:0.986111):0.845,Sesamothamnus_lugardii:0.821852):1.178148,(Uncarina_grandidieri:0.61219,Harpagophytum_procumbens:0.649227):1.424847):0.521343,(((Proboscidea_fragrans:0.708421,Proboscidea_louisiana:0.689902):1.329441,Martynia_annua:1.06564):0.925101,Ibicella_lutea:1.064815):2.660232,((Thomandersia_laurentii:1.452808,Thomandersia_hensii:1.313919):0.547192,Thomandersia_laurifolia:1.138889):2.428751,((Synapsis_ilicifolia:2.647849,Schlegelia_parviflora:2.240442):0.0,Schlegelia_fuscata:2.083035):2.104975):2.917465,(((((((((((((Pedicularis_maxonii:1.04418,Pedicularis_confertiflora:1.081217):2.445756,Pedicularis_urceolata:3.239936,Pedicularis_glabrescens:3.30475):0.0,(Pedicularis_gyrorhyncha:0.0,Pedicularis_densispica:0.583333):2.980676):0.875333,(((Pedicularis_lutescens:0.458432,Pedicularis_lyrata:0.47695):2.116587,Pedicularis_rizhaoensis:1.760204):0.533485,(Pedicularis_deltoidea:1.294613,Pedicularis_cymbalaria:1.461279):0.786114):1.701209,(((Pedicularis_comptoniifolia:0.97658,Pedicularis_rigida:1.004357):1.607843,(Pedicularis_pseudomelampyriflora:0.362884,Pedicularis_longicaulis:0.03881):1.601168):1.163725,Pedicularis_floribunda:2.146296):0.394898,(Pedicularis_kansuensis:1.202838,Pedicularis_roylei:1.165801):1.338356,Pedicularis_alopecuros:3.281935,Pedicularis_debilis:2.207861,Pedicularis_myriophylla:4.013416,Pedicularis_brevilabris:3.744898):2.656337,((((Pedicularis_karatavica:1.140339,Pedicularis_semenowii:1.177376):1.491206,Pedicularis_albertii:2.103768):2.283188,((Pedicularis_inconspicua:0.606061,Pedicularis_pulchra:0.430135):0.421717,Pedicularis_pycnantha:0.0):3.896215,Pedicularis_tianschanica:3.877696,Pedicularis_amoeniflora:3.544363,Pedicularis_popovii:3.516585,Pedicularis_waldheimii:3.173993):1.028906,((((Pedicularis_maximowiczii:0.0,Pedicularis_korolkowii:0.037037):1.009142,Pedicularis_macrochila:0.120253):1.777805,Pedicularis_violascens:1.37028):0.612811,Pedicularis_eriophora:0.520129):2.358696):0.531669,(((Pedicularis_rupicola:0.946781,Pedicularis_anas:0.928262):1.218252,Pedicularis_alaschanica:1.655773):0.072269,Pedicularis_dichotoma:1.570635):2.358377,(Pedicularis_bietii:1.021481,Pedicularis_verticillata:0.706667):1.361235,Pedicularis_integrifolia:0.993827,Pedicularis_likiangensis:3.262346,Pedicularis_gracilis:2.993827):1.351639,(((((Pedicularis_rex:0.810661,Pedicularis_thamnophila:0.81992):2.227819,Pedicularis_cyathophylla:1.695887):1.243001,(Pedicularis_cyathophylloides:2.762963,Pedicularis_superba:2.781481):0.0):0.0,Pedicularis_przewalskii:1.309259):0.230651,Pedicularis_batangensis:0.965837):0.0):5.163793,(((((((((Pedicularis_gruina:0.987532,Pedicularis_tenuisecta:1.043088):0.888215,Pedicularis_labordei:1.135006):0.554147,(Pedicularis_nigra:0.795196,Pedicularis_crenata:0.952604):0.838402):0.527778,(Pedicularis_amplituba:1.087302,Pedicularis_tachanensis:1.615079):0.0,Pedicularis_sigmoidea:1.420635,Pedicularis_variegata:1.198413,Pedicularis_siphonantha:1.124339):2.295051,((Pedicularis_dissectifolia:1.024811,Pedicularis_fengii:0.904441):1.235506,Pedicularis_cephalantha:1.288095):1.844258):3.229858,(((Pedicularis_tricolor:0.310578,Pedicularis_cranolopha:0.77354):1.400305,Pedicularis_latituba:1.516438):0.766976,Pedicularis_decorissima:1.107488):2.532501,(Pedicularis_tibetica:1.318182,Pedicularis_oxycarpa:1.299663):2.738474,Pedicularis_elwesii:2.889989,Pedicularis_mussotii:3.584433,Pedicularis_davidii:4.075174,Pedicularis_longiflora:3.352952):2.136734,(Pedicularis_axillaris:0.84137,Pedicularis_longipes:0.878407):2.148316):0.832007,Pedicularis_megalantha:2.192063):0.321008,((((Pedicularis_pseudoversicolor:0.624288,Pedicularis_lecomtei:0.457621):1.997172,Pedicularis_filicula:1.630719,Pedicularis_macrorhyncha:1.732571,Pedicularis_rhynchodonta:2.056645):1.045707,Pedicularis_oederi:1.324575):0.832304,Pedicularis_flammea:1.129101):0.754342):1.681373,((((Pedicularis_racemosa:0.0,Pedicularis_canadensis:0.407407,Pedicularis_crenulata:0.277778):0.777778,Pedicularis_angustifolia:0.305556,Pedicularis_lapponica:0.0):1.441852,(Pedicularis_labradorica:0.580688,Pedicularis_kusnetzovii:0.330688):0.768571,Pedicularis_resupinata:0.691852,Pedicularis_yezoensis:0.645556):2.28037,((Pedicularis_parviflora:0.680992,Pedicularis_palustris:0.662474):1.346785,(Pedicularis_pennellii:1.093651,Pedicularis_adunca:1.075132):0.915608):0.0):7.796296,((((((Pedicularis_cinerascens:2.474433,Pedicularis_tongolensis:2.224433):1.435868,Pedicularis_ingens:2.493634):0.0,(Pedicularis_rhodotricha:0.957587,Pedicularis_trichoglossa:0.864994):2.573085):0.0,Pedicularis_clarkei:1.567708):2.682292,(Pedicularis_decora:1.238924,Pedicularis_dunniana:1.248183):3.612928,Pedicularis_dolichocymba:3.768519):0.0,Pedicularis_orthocoryne:2.703704):0.0,((((Pedicularis_pallasii:1.309454,Pedicularis_dasyantha:1.031676):1.636842,Pedicularis_lanata:2.075926,Pedicularis_alopecuroides:2.807407):0.774757,Pedicularis_hirsuta:1.776609,Pedicularis_langsdorffii:2.258091):2.889073,Pedicularis_lasiostachys:2.711978):6.352837,((Pedicularis_macrosiphon:0.957023,Pedicularis_sorbifolia:0.975542):1.146842,(Pedicularis_rhinanthoides:0.921693,Pedicularis_peduncularis:0.866138):0.645135):4.59058,(Pedicularis_alatauica:4.189571,Pedicularis_dubia:3.930312,Pedicularis_talassica:4.013645):5.662281,((Pedicularis_ornithorhyncha:1.658213,Pedicularis_parryi:2.148953):1.089565,Pedicularis_groenlandica:2.488519):7.196667,(Pedicularis_tuberosa:0.327374,Pedicularis_julica:0.355152):10.080033,Pedicularis_brachystachys:2.037037,Pedicularis_umbelliformis:3.203704,Pedicularis_sylvatica:8.712963,Pedicularis_uliginosa:9.009259,Pedicularis_foliosa:8.759259,Pedicularis_lanceolata:6.037037,Pedicularis_salviiflora:1.898148,Pedicularis_lachnoglossa:1.907407):3.72619,Pedicularis_albolabiata:10.300265):0.0,(((Pedicularis_capitata:0.6612,Pedicularis_densiflora:0.568608):1.0888,Pedicularis_gloriosa:1.111111,Pedicularis_sceptrumWITHDASHcarolinum:0.888889,Pedicularis_iwatensis:0.861111,Pedicularis_grandiflora:1.546296,Pedicularis_nipponica:1.657407,Pedicularis_ochiaiana:0.0):2.590677,((Pedicularis_cystopteridifolia:0.080038,Pedicularis_procera:0.394852):1.450945,Pedicularis_grayi:1.392094):1.189324,Pedicularis_vialii:1.92401,Pedicularis_artselaeri:1.701788):4.366995,Pedicularis_tsekouensis:3.503968):3.591837,((Aureolaria_pedicularia:1.234767,Dasistoma_macrophylla:1.160693):5.963301,(Agalinis_plukenetii:0.501524,Agalinis_strictifolia:0.686709):7.650248,(Agalinis_paupercula:0.240741,Agalinis_purpurea:0.0):8.29066,(Agalinis_calycina:0.0,Agalinis_tenuifolia:0.185185):6.707327,(Agalinis_oligophylla:0.193333,Agalinis_skinneriana:0.934074):7.726957,Agalinis_auriculata:7.503623,Agalinis_acuta:8.253623,Agalinis_laxa:7.605475,Agalinis_aphylla:7.735105,Agalinis_viridis:6.04066,Agalinis_setacea:7.948068,Agalinis_gattingeri:6.225845,Agalinis_pulchella:6.151771,Agalinis_homalantha:6.17029,Agalinis_fasciculata:8.142512,Agalinis_maritima:6.772142,Agalinis_obtusifolia:8.429549,Agalinis_linifolia:6.716586,Agalinis_navasotensis:7.448068,Agalinis_edwardsiana:6.373994,Agalinis_harperi:6.142512,Agalinis_filicaulis:7.707327,Agalinis_heterophylla:7.475845,Agalinis_divaricata:8.179549,Seymeria_pectinata:4.716586):3.147737,((Castilleja_raupii:1.0,Castilleja_linariifolia:1.0):1.673077,Orthocarpus_luteus:1.682336):2.811617):3.681973,((((((((((((Euphrasia_scottica:0.0,Euphrasia_rostkoviana:0.046296):2.471434,(Euphrasia_confusa:0.490741,Euphrasia_rivularis:0.0):1.628842):0.22301,Euphrasia_stricta:0.0):1.122354,(Euphrasia_spectabilis:0.085185,Euphrasia_disjuncta:0.733333):0.879762):4.734606,(Euphrasia_subarctica:2.1488,Euphrasia_frigida:1.8988):2.050753,Euphrasia_cambrica:5.551405,Euphrasia_ostenfeldii:5.125479,Euphrasia_nemorosa:5.338442,Euphrasia_tetraquetra:5.36622):0.102946,(Euphrasia_arctica:0.0,Euphrasia_micrantha:0.092593):3.404351,Euphrasia_regelii:2.487684):2.499353,(Euphrasia_azorica:0.8367,Euphrasia_grandiflora:0.781145):2.10404):0.0,Euphrasia_collina:1.764815):3.05969,(Odontites_himalayicus:1.693167,Odontites_bocconei:1.822797):2.909115,Odontites_vernus:3.611542,Bellardia_latifolia:5.472653,Bellardia_trixago:5.88006,Bartsia_crenata:5.407838,Bellardia_viscosa:5.602283,Tozzia_alpina:3.296727,Nothobartsia_aspera:3.435616):0.580446,Bartsia_alpina:1.062358):1.110036,((((Rhinanthus_glacialis:1.393781,Rhinanthus_alectorolophus:1.375262):0.606219,Rhinanthus_minor:1.018519):0.51963,Lathraea_clandestina:0.565926):1.94,Rhynchocorys_orientalis:1.468889):0.453505):1.336495,(((((Melampyrum_carstiense:1.553206,Melampyrum_nemorosum:1.62728,Melampyrum_arvense:1.284688):1.394087,Melampyrum_cristatum:1.521368):0.493077,Melampyrum_lineare:2.273704):0.439259,Melampyrum_sylvaticum:1.694444):1.058048,Melampyrum_pratense:1.1599):1.302692):5.296667,((((((((((Striga_hermonthica:0.240741,Striga_passargei:0.0):1.281676,Striga_gesnerioides:0.874269):0.0,Striga_bilabiata:0.411306):2.278921,Striga_elegans:2.319857):1.180524,(((Buchnera_americana:0.493266,Buchnera_pusilla:0.956229):2.977633,Buchnera_floridana:2.933862):0.0,Buchnera_hispida:2.294974):0.798):1.208248,(((Cycnium_herzfeldianum:1.721065,Cycnium_tubulosum:1.841435):0.085659,Cycnium_adonense:0.917835):1.790919,Cycnium_racemosum:1.606902):1.564689):1.913489,(((Sopubia_lanata:0.374552,Sopubia_lemuriana:0.420848):1.532855,Sopubia_cana:1.138889):1.259259,Micrargeria_filiformis:1.12963):2.538784):1.714649,((Alectra_orobanchoides:0.899306,Alectra_sessiliflora:0.806713):1.892361,(Melasma_scabrum:2.106481,Escobedia_grandiflora:2.069444):0.0):4.489544,((Harveya_squamosa:0.009259,Harveya_stenosiphon:0.0):3.351695,Harveya_purpurea:2.342436,Harveya_capensis:2.564658):2.707294,Graderia_scabra:5.142322,Hyobanche_sanguinea:4.105285,Hyobanche_atropurpurea:5.568248):0.571446,((Radamaea_montana:0.825926,Sieversandreas_madagascarianus:0.853704):1.697087,Xylocalyx_asper:1.606347):1.283347):1.406799,Cyclocheilon_somaliense:2.361308):3.629433,((((Orobanche_hederae:1.424074,Orobanche_elatior:1.47037):0.924752,Orobanche_crenata:1.478456):0.710542,Orobanche_caryophyllacea:1.179739):0.832667,(Orobanche_gracilis:1.479859,Cistanche_phelypaea:1.572451):0.356621):5.348706,((Pterygiella_nigrescens:1.372642,Pterygiella_duclouxii:1.354123):0.627358,Pterygiella_cylindrica:1.018519):5.666667,((Orobanche_fasciculata:1.0,Orobanche_uniflora:1.0):0.816892,Orobanche_corymbosa:0.826151):7.192368,(Triaenophora_rupestris:1.0,Triaenophora_shennongjiaensis:1.0):3.092593,(Conopholis_alpina:1.405609,Conopholis_americana:1.359313):5.455502,Lindenbergia_philippensis:2.722222,Schwalbea_americana:4.435185,Melampyrum_praten:4.907407):0.677928,(((Rehmannia_piasezkii:0.138889,Rehmannia_solanifolia:0.0,Rehmannia_elata:1.583333,Rehmannia_henryi:0.37963):2.632842,Rehmannia_glutinosa:2.243953):0.765306,Rehmannia_chingii:1.277778):0.594595):1.599283,Paulownia_tomentosa:1.749433):2.393079,(((((Mimulus_szechuanensis:0.590885,Mimulus_tenellus:0.563107):1.677278,Mimulus_moschatus:1.314459):1.134615,((Erythranthe_moschata:1.015317,Mimulus_guttatus:1.024576):0.0,Phryma_leptostachya:0.533835):1.720794):1.879902,Diplacus_aurantiacus:2.541939):0.050654,(Mimulus_aurantiacus:1.914313,Glossostigma_elatinoides:2.266164):1.780132,Lancea_tibetica:3.361111,Dodartia_orientalis:2.435185):2.781401,((((Mazus_spicatus:0.708333,Mazus_stachydifolius:0.782407):1.669177,Mazus_reptans:1.784917):0.769549,(Mazus_gracilis:1.690632,Mazus_pumilus:1.607298):0.715686):0.714052,Mazus_omeiensis:1.083333):2.892512):5.049407,(((((((((Sinningia_piresiana:0.207011,Sinningia_calcaria:0.253307):1.706307,Sinningia_douglasii:1.589243):1.809208,(Sinningia_leopoldii:0.12037,Sinningia_nivalis:0.0):3.111415,Sinningia_insularis:2.250304,Sinningia_striata:2.704007):0.411608,Sinningia_mauroana:1.476727):5.035402,(Sinningia_conspicua:0.582974,Sinningia_eumorpha:0.694085):4.281006,(Sinningia_iarae:0.796296,Sinningia_canescens:0.0):4.678795,Sinningia_lineata:3.965832,Sinningia_reitzii:4.271388,Sinningia_micans:6.669536,Sinningia_glazioviana:6.11398,Sinningia_hatschbachii:7.401017,Sinningia_lateritia:7.234351,Sinningia_cardinalis:7.289906,Sinningia_magnifica:7.067684,Sinningia_rupicola:4.873239,Sinningia_macrostachya:4.725091,Sinningia_macropoda:4.623239,Sinningia_leucotricha:4.215832):6.362055,(((Sinningia_sellovii:2.727858,Sinningia_tubiflora:2.690821,Sinningia_brasiliensis:2.848229,Sinningia_amambayensis:3.32971,Sinningia_curtiflora:3.070451,Sinningia_aggregata:2.801932):0.0,Sinningia_warmingii:0.727858):1.634811,(Sinningia_allagophylla:0.138889,Sinningia_sulcata:0.0):2.473781):10.354106,((((Sinningia_sceptrum:1.833637,Sinningia_elatior:1.407711):0.0,Sinningia_incarnata:1.315118):0.0,Sinningia_canastrensis:0.500304):1.938476,Sinningia_defoliata:2.31841):9.870588,(Sinningia_macrophylla:2.158602,Sinningia_guttata:2.18638,Sinningia_villosa:1.908602,Sinningia_speciosa:2.038232):9.493359,(((Vanhouttea_pendula:4.992153,Vanhouttea_leonii:5.677338):0.0,Paliavana_gracilis:4.723635):0.0,Vanhouttea_hilariana:4.603264):3.150548,(Sinningia_valsuganensis:0.860936,Sinningia_carangolensis:0.796122):11.244728,Sinningia_lindleyi:6.929739,Sinningia_gigantifolia:6.466776,Sinningia_richii:9.087146,Sinningia_kautskyi:8.994553,Paliavana_sericiflora:6.901961,Sinningia_tuberosa:9.587146,Vanhouttea_fruticulosa:7.244553,Vanhouttea_brueggeri:8.077887,Sinningia_harleyi:11.087146,Sinningia_nordestina:9.670479,Sinningia_hirsuta:7.235294,Vanhouttea_calcarata:8.559368,Sinningia_pusilla:9.66122,Vanhouttea_lanata:7.79085,Vanhouttea_gardneri:9.374183,Paliavana_tenuiflora:10.901961,Sinningia_araneosa:11.53159,Sinningia_barbata:9.151961,Sinningia_concinna:10.874183,Sinningia_aghensis:9.633442,Sinningia_schiffneri:4.874183):7.431373,(((((((Seemannia_purpurascens:1.361111,Seemannia_gymnostoma:1.407407):1.825758,Seemannia_sylvatica:3.020202,Gloxinia_erinoides:2.520202):3.083867,Seemannia_nematanthodes:5.33555):0.0,Gloxinia_perennis:4.58555):0.0,((Goyazia_petraea:1.047084,Goyazia_rupicola:1.065603):1.562602,Mandirola_ichthyostoma:1.285613):0.781419,(Eucodonia_andrieuxii:0.537037,Smithiantha_laui:0.0):2.011476,Achimenes_admirabilis:1.974439):1.721328,(((Kohleria_tubiflora:0.12037,Kohleria_spicata:0.0):1.210692,Diastema_vexans:0.627358,Kohleria_tigridia:1.386618):2.351808,(Pearcea_hypocyrtiflora:1.484568,Pearcea_schimpfii:1.317901):1.161265,Gloxiniopsis_racemosa:0.090278,Amalophyllon_divaricatum:1.581019):2.485119,((Phinaea_albolineata:0.847151,Achimenes_candida:0.504558):1.849804,(Gloxinella_lindeniana:0.0,Diastema_affine:0.287037):2.187696):0.841404):3.24026,Gesneria_pedunculosa:3.361953):7.212121,(((Columnea_nicaraguensis:3.861111,Columnea_billbergiana:4.990741,Columnea_orientandina:4.935185,Columnea_consanguinea:4.740741,Columnea_ulei:5.259259,Columnea_purpurata:4.712963):1.246667,Glossoloma_tetragonum:5.024444):1.885517,Columnea_magnifica:4.261814,Neomortonia_rosea:4.048851,Corytoplectus_capitatus:3.141443,Drymonia_serrulata:5.724777,Columnea_sanguinolenta:4.474777,Drymonia_turrialvae:6.882184,Drymonia_alloplectoides:6.039591,Drymonia_stenophylla:5.937739,Drymonia_ambonensis:6.345147,Drymonia_rubra:6.30811):12.201149,((((((Codonanthe_chiricana:0.517806,Codonanthe_macradenia:0.369658):1.935897,Codonanthe_corniculata:1.759259):0.352201,Codonanthe_luteola:0.935535):1.17637,(((Codonanthe_crassifolia:1.101709,Codonanthe_erubescens:1.212821):0.037179,Codonanthe_uleana:0.407407):2.070513,Codonanthe_calcarata:1.996439):0.541392):1.867262,(Codonanthopsis_dissimulata:0.505556,Codonanthopsis_ulei:0.82963):1.529167):1.584559,Codonanthe_caribaea:1.721133):11.519608,((((((Besleria_columneoides:2.063899,Besleria_robusta:2.036121):1.058032,Besleria_notabilis:2.084894):0.69676,Besleria_princeps:2.226098):0.0,Besleria_trichostegia:1.596469):3.480973,Besleria_melancholica:4.605219):0.0,Gasteranthus_wendlandianus:3.3367,Cremosperma_maculatum:4.003367):2.848485,(((Codonanthe_carnosa:0.488017,Codonanthe_devosiana:1.126906):1.929972,(Codonanthe_serrulata:0.918519,Codonanthe_gracilis:0.983333):1.980952):0.988839,Codonanthe_cordifolia:1.536458,Codonanthe_venosa:1.360532):14.963542,((Nautilocalyx_aeneus:0.77035,Paradrymonia_macrophylla:0.612943):2.08419,(Chrysothemis_pulchella:0.152237,Nautilocalyx_melittifolius:0.170755):1.711563,Paradrymonia_decurrens:1.132318):9.747312,((Nematanthus_serpens:0.778384,Nematanthus_strigillosus:0.787643):1.917913,Nematanthus_sericeus:0.52963,Nematanthus_hirsutus:0.112963,Nematanthus_fornix:1.187037):10.683333,((Saintpaulia_ionantha:2.346533,Streptocarpus_holstii:2.355792):3.512076,(Primulina_liboensis:2.410165,Hemiboea_subcapitata:2.558314):2.23548):5.40991,((Napeanthus_primulifolius:1.291262,Napeanthus_reitzii:2.133855):0.0,Titanotrichum_oldhamii:1.050521):2.375405,(Sphaerorrhiza_burchellii:1.105313,Sphaerorrhiza_sarmentiana:1.105313):8.292835,(Mitraria_coccinea:1.635417,Negria_rhabdothamnoides:0.792824):2.864583,(Rufodorsia_major:2.445643,Episcia_cupreata:1.880828):11.878431,(Nematanthus_australis:2.161692,Nematanthus_wettsteinii:0.532062):13.338308,Chrysothemis_friedrichsthaliana:10.37037,Gesneria_humilis:9.722222,Episcia_lilacina:12.064815,Nematanthus_wiehleri:12.194444,Nematanthus_kautskyi:12.490741,Nematanthus_albus:11.824074,Nematanthus_fritschii:12.601852,Nematanthus_monanthos:15.361111,Nematanthus_pycnophyllus:15.398148,Nematanthus_villosus:15.37963,Nematanthus_jolyanus:14.703704,Nematanthus_tessmannii:15.601852,Nematanthus_corticola:14.814815,Nematanthus_crassifolius:13.444444,Nematanthus_gregarius:11.916667,Rhabdothamnus_solandri:4.333333):1.060606,(((((((Calceolaria_pedunculata:0.0,Calceolaria_fusca:0.268519):1.339947,Calceolaria_rosmarinifolia:0.201058):6.185941,(Calceolaria_calycina:1.029228,Calceolaria_pavonii:1.094043):6.413327,Calceolaria_spruceana:5.822184,Calceolaria_perfoliata:5.053666,Calceolaria_tomentosa:5.386999,Calceolaria_martinezii:6.118481,Calceolaria_lanata:4.961073,Calceolaria_phaeotricha:4.933296,Calceolaria_purpurascens:3.99811):0.660408,Calceolaria_dilatata:0.908519):2.195616,(((Calceolaria_ballotifolia:0.555556,Calceolaria_rugulosa:0.0):3.022904,Calceolaria_phaceliifolia:3.004386):0.0,Calceolaria_maculata:2.004386):6.08123,((Calceolaria_chelidonioides:2.717668,Calceolaria_mandoniana:2.902854):0.0,Calceolaria_tripartita:2.310261):3.229059,(Calceolaria_flexuosa:2.304167,Calceolaria_atahualpae:1.998611,Calceolaria_vaccinioides:2.970833):7.948116,((Calceolaria_dentifolia:0.739418,Calceolaria_moyobambae:0.989418):0.140212,Calceolaria_gaultherioides:0.0):9.659691,(Calceolaria_oblonga:0.0,Calceolaria_sparsiflora:0.287037):7.511542,Calceolaria_boliviana:8.854135,Calceolaria_engleriana:7.548579,Calceolaria_lobata:8.094876,Porodittia_triandra:8.502283,Calceolaria_buchtieniana:8.335616,Calceolaria_myriophylla:8.178209,Calceolaria_rupestris:8.094876,Calceolaria_bicrenata:2.076357,Calceolaria_comosa:7.224505,Calceolaria_ericoides:8.400431,Calceolaria_glauca:9.650431,Calceolaria_connatifolia:9.215246,Calceolaria_tetragona:8.548579,Calceolaria_lavandulifolia:8.974505,Calceolaria_virgata:6.159691):2.803272,(((((Calceolaria_polyrrhiza:1.580298,Calceolaria_lanceolata:1.580298,Calceolaria_prichardii:1.395112,Calceolaria_parviflora:1.034001):0.73038,Calceolaria_lagunaeWITHDASHblancae:0.931048):0.942441,Calceolaria_pennellii:0.317934):3.21598,Calceolaria_uniflora:2.682062):0.182005,Calceolaria_tucumana:1.595548,Calceolaria_germainii:2.827029):2.830378,((Calceolaria_corymbosa:3.203235,Calceolaria_filicaulis:3.073605,Calceolaria_mendocina:3.221753,Calceolaria_biflora:3.240272):1.387119,Calceolaria_volckmanni:2.969984):2.770757):1.0,(Jovellana_punctata:1.0,Jovellana_violacea:1.0):1.0):1.088384):0.250505,(((((Stilbe_ericoides:2.096561,Campylostachys_cernua:2.420635):2.070911,Retzia_capensis:2.861916,Euthystachys_abbreviata:3.093398,Kogelbergia_verticillata:2.889694,Stilbe_vestita:2.760064):0.816934,((Nuxia_congesta:1.237566,Nuxia_oppositifolia:1.228307):0.8,Nuxia_floribunda:1.046825):1.344987):1.18382,((Bowkeria_cymosa:1.0,Bowkeria_verticillata:1.0):1.0,Anastrabe_integerrima:1.0):1.788596):0.563256,Halleria_lucida:1.064815):0.533333):4.158586,((((((((((((((Veronica_agrestis:0.913818,Veronica_arvensis:0.617521):0.762108,(Veronica_subalpina:0.47504,Veronica_elliptica:0.336151):5.228663,(Veronica_quadrifaria:2.342593,Veronica_cupressoides:2.453704):0.851852,(Veronica_salicornioides:0.083333,Veronica_odora:0.0):4.842593,Veronica_chamaedrys:0.861111,Veronica_melanocaulon:4.212963,Veronica_formosa:4.138889,Veronica_nivea:3.962963,Veronica_densifolia:2.898148,Veronica_vandewateri:4.388889,Veronica_benthamii:4.055556,Veronica_salicifolia:4.361111):2.734007,(Veronica_polita:1.0,Veronica_persica:1.0):2.919192):1.674141,Veronica_hederifolia:1.926667):0.077079,(((Veronica_officinalis:0.627188,Veronica_dabneyi:0.692002):1.261701,Veronica_montana:1.157407):1.393519,Veronica_scutellata:1.393519):0.462079):1.322921,((((Veronica_beccabunga:1.0,Veronica_americana:1.0):0.999301,(Veronica_peregrina:1.0,Veronica_catenata:1.0):0.999301):1.160377,Veronica_serpyllifolia:1.187456):1.218822,Veronica_spicata:1.359982):0.818537):1.169787,Lagotis_minor:0.468676):2.068172,Veronicastrum_axillare:2.647959,Veronicastrum_sibiricum:2.333144,Veronicastrum_brunonianum:1.425737):1.7297,((((((((Plantago_depressa:0.518519,Plantago_major:0.0):3.722861,Plantago_australis:3.046935,Plantago_rigida:3.148787):0.999361,(Plantago_rugelii:0.642857,Plantago_asiatica:0.98545):3.097884):0.0,(Plantago_canescens:1.209758,Plantago_media:1.200499):2.327279):1.275926,((((Plantago_lagopus:1.047519,Plantago_lanceolata:1.019741):1.616315,Plantago_argentea:1.515686):1.567647,Plantago_atrata:1.638889,Plantago_ovata:1.472222):2.522152,Plantago_sericea:4.29067,Plantago_afra:3.04993):0.244515,(((Plantago_macrorhiza:1.0,Plantago_coronopus:1.0):1.145871,Plantago_maritima:0.794019):0.21846,Plantago_crassifolia:1.26248):1.994928):1.02037,Littorella_uniflora:0.907407):0.684612,(((Aragoa_cundinamarcensis:2.317979,Aragoa_cleefii:2.271683):0.0,Aragoa_cupressina:1.42909):0.457116,Aragoa_abietina:1.386206):2.011369):2.032197,Digitalis_purpurea:2.300142):0.873813,Hemiphragma_heterophyllum:3.136919):2.510802,Globularia_cordifolia:2.508832):0.367421,((((((((((Callitriche_marginata:3.611905,Callitriche_trochlearis:3.54709,Callitriche_nuttallii:3.250794,Callitriche_albomarginata:3.556349):0.0,Callitriche_heterophylla:1.769312):1.218417,Callitriche_peploides:2.209951):0.0,Callitriche_terrestris:1.237729):1.800631,Callitriche_deflexa:2.760582):1.657509,Callitriche_stagnalis:3.390313):0.398645,(Callitriche_cophocarpa:1.314912,Callitriche_obtusangula:1.185283):2.372195):0.411378,((Callitriche_brutia:1.158805,Callitriche_hamulata:1.168064):2.93968,(Callitriche_cribrosa:2.656769,Callitriche_platycarpa:2.314176):1.589864):0.0):0.10749,((Callitriche_lusitanica:1.268783,Callitriche_truncata:1.278042):0.847619,Callitriche_hermaphroditica:1.26455):1.265499):0.858311,(Hippuris_tetraphylla:1.0,Hippuris_vulgaris:1.0):0.999471):2.52493):0.922689,((((((Linaria_repens:0.0,Linaria_tristis:0.037037):1.674128,Linaria_vulgaris:1.39635):1.675199,(Antirrhinum_majus:0.785465,Misopates_orontium:0.868798):1.721269):0.393487,Chaenorhinum_minus:1.242814):1.606513,(Cymbalaria_muralis:0.68277,Lophospermum_erubescens:1.710548):1.027668):1.242424,(((Kickxia_spuria:2.027778,Kickxia_elatine:2.037037):0.0,Kickxia_cirrhosa:1.472222):0.673077,Kickxia_incana:0.932336):2.205711):1.549784):2.385714,((((((((((Penstemon_barbatus:0.893519,Penstemon_rostriflorus:1.097222):0.245968,(Penstemon_debilis:1.046894,Penstemon_speciosus:1.046894):0.0):1.716334,((Penstemon_pinifolius:0.375,Penstemon_dissectus:0.458333):1.767857,Penstemon_peckii:1.652116):0.0):4.564872,((Penstemon_deustus:2.078579,Penstemon_heterophyllus:1.976727):0.0,Penstemon_azureus:1.606356):4.314336,Penstemon_personatus:3.735507):0.0,Penstemon_digitalis:4.476248,Penstemon_gracilis:4.420692,Penstemon_procerus:3.272544):1.108696,(((Penstemon_davidsonii:4.791616,Penstemon_cardwellii:4.726801,Penstemon_fruticosus:4.032357,Penstemon_newberryi:3.73606,Penstemon_barrettiae:3.73606,Penstemon_rupicola:3.143468):0.521612,(Penstemon_ellipticus:1.794029,Penstemon_lyallii:1.895881):0.834014):2.651346,Penstemon_montanus:2.50161):0.0):1.494232,((((Chelone_lyonii:0.980097,Chelone_obliqua:0.989356):1.0,Chelone_glabra:0.980097):0.591638,Nothochelone_nemorosa:0.580994):1.830622,(Chionophila_jamesii:1.0,Chionophila_tweedyi:1.0):1.078283):2.482375,Collinsia_heterophylla:2.829176):0.054422,((((Keckiella_ternata:0.541517,Keckiella_corymbosa:0.532258):1.257742,Keckiella_lemmonii:0.873333):1.100805,Keckiella_cordifolia:1.029693,Keckiella_breviflora:1.029693):1.859195,Keckiella_rothrockii:1.537037):1.559524):1.267399,Pennellianthus_frutescens:1.299145):3.354449,((Russelia_sarmentosa:1.652285,Russelia_equisetiformis:1.633767):0.712983,Tetranema_roseum:1.34675):3.186475):0.382913):1.445714,((((((Hydrotriche_hottoniiflora:1.322186,Dopatrium_junceum:1.442557):1.335899,Limnophila_aromatica:1.602529):1.634775,(Gratiola_floridana:0.988248,Gratiola_officinalis:0.784544):2.647205):4.21849,((Bacopa_eisenii:0.986414,Bacopa_repens:0.977155):1.619671,Bacopa_monnierioides:1.448677):4.396006,Scoparia_dulcis:5.196535,Philcoxia_minensis:5.437276):0.0,(((Gratiola_pilosa:1.03647,Gratiola_virginiana:1.119803,Gratiola_brevifolia:1.03647):1.486535,Gratiola_neglecta:1.060042):3.421628,Adenosma_indianum:2.972411):1.446346,(Bacopa_caroliniana:1.270352,Bacopa_monnieri:1.288871):3.805813):2.711613,((Micranthemum_umbrosum:1.982593,Bryodes_micrantha:1.871481):2.637778,Angelonia_angustifolia:4.305556):0.982222):0.0):1.876364,((((((((Scrophularia_auriculata:1.120072,Scrophularia_scorodonia:0.999701):1.087865,Scrophularia_canina:1.383862):0.456994,((Scrophularia_californica:0.658915,Scrophularia_nodosa:0.371878):2.283794,Scrophularia_ningpoensis:1.442708):0.0):2.048032,(Scrophularia_chrysantha:1.632997,Scrophularia_peregrina:1.438552):1.339226,Scrophularia_arguta:2.824074):1.322391,(((Verbascum_nigrum:0.197168,Verbascum_chaixii:0.243464):3.46976,Verbascum_phlomoides:2.083594,Verbascum_thapsus:3.815076,Verbascum_virgatum:2.537298):0.298831,Verbascum_creticum:1.69724):1.328855):5.541941,(((Dischisma_ciliatum:0.988295,Hebenstretia_dentata:1.016073):1.046969,(Zaluzianskya_katharinae:0.833333,Zaluzianskya_ovata:0.87037):0.914894):0.625106,Microdon_orbicularis:1.308519):6.981739,((Oftia_africana:0.265993,Teedia_lucida:0.367845):2.095118,Freylinia_undulata:0.0,Dermatobotrys_saundersii:1.194444,Freylinia_lanceolata:0.87963):7.679147,(Buddleja_saligna:0.869176,Buddleja_salviifolia:0.406213):8.763675,(Buddleja_officinalis:0.0,Buddleja_davidii:0.259259):9.179147,(Buddleja_asiatica:1.388889,Emorya_suaveolens:0.0):8.01248,Barthlottia_madagascariensis:3.864332,Selago_thomsonii:5.290258,Lyperia_tristis:5.549517,Phygelius_capensis:7.568035,Buddleja_alternifolia:9.669887,Buddleja_dysophylla:8.660628,Jamesbrittenia_foliolosa:7.975443):2.393515,(((((Diclis_reptans:0.86746,Hemimeris_sabulosa:0.86746):0.493651,Diclis_ovata:0.0):0.580808,Nemesia_strumosa:0.830808):2.127273,Diascia_longicornis:2.365488):1.705751,Limosella_australis:3.423091):4.445866,(((Myoporum_mauritianum:1.945926,Myoporum_montanum:1.964444):0.0,Leucophyllum_frutescens:0.834815):1.08,Myoporum_laetum:1.812963):5.315254,(Diascia_barberae:1.0,Nemesia_fruticans:1.0):6.702291,Peliostomum_virgatum:6.081921,Alonsoa_meridionalis:5.887476):2.324746,(Peltanthera_floribunda:6.064074,Stemodiopsis_ruandensis:5.943704):0.0):0.896364,((((Byblis_guehoi:1.0,Byblis_liniflora:1.0):0.827778,Byblis_rorida:1.225926):0.774074,(Byblis_aquatica:1.0,Byblis_filifolia:1.0):1.398148):1.0,(Byblis_gigantea:1.0,Byblis_lamellata:1.0):1.0):3.56229):0.0,(((((((((((Lindernia_acicularis:1.0,Lindernia_yaundensis:1.0):0.99537,Craterostigma_pumilum:0.967593):1.451165,Craterostigma_plantagineum:1.853943):0.971221,Craterostigma_hirsutum:1.797386):1.198341,(Lindernia_crassifolia:0.566316,Lindernia_welwitschii:0.205205):1.938669):0.460745,((Lindernia_horombensis:1.0,Lindernia_pygmaea:1.0):0.41122,Lindernia_brevidens:0.346405):1.776733):1.364163,Lindernia_subracemosa:1.515079):1.450051,((Lindernia_ruellioides:0.979924,Lindernia_ciliata:0.970665):0.811081,Artanema_fimbriatum:0.772487):2.016717):3.143057,((((Crepidorhopalon_tenuis:1.738724,Crepidorhopalon_perennis:1.701687):0.0,Crepidorhopalon_bifolius:0.599835):1.914963,Crepidorhopalon_goetzei:1.838872,Crepidorhopalon_microcarpaeoides:1.996279):0.951869,(((Lindernia_procumbens:0.838148,Lindernia_viguieri:0.81963):1.134074,Lindernia_rotundifolia:1.074074):0.633473,Lindernia_dubia:0.651992):1.342453):3.252632,(Torenia_vagans:1.102025,Torenia_stolonifera:1.111284):3.78394,Lindernia_pusilla:3.108187):1.118421,((Torenia_baillonii:1.495843,Torenia_concolor:1.375472):1.198023,Torenia_fournieri:2.147569):2.967928,Lindernia_setulosa:2.902534,Lindernia_micrantha:3.69883,Lindernia_antipoda:2.44883):0.79191,Cubitanthus_alatus:1.342593):3.423401):0.558874,((Polypremum_procumbens:0.757702,Tetrachondra_patagonica:0.766961):1.233039,Tetrachondra_hamiltonii:1.009259):0.630423):1.404762,(((((((Fraxinus_americana:1.901852,Fraxinus_pennsylvanica:1.874074):0.0,(Fraxinus_latifolia:0.0,Fraxinus_berlandieriana:0.064815):2.253704,Fraxinus_nigra:1.651852):0.646237,Fraxinus_profunda:1.464755):2.608408,(Fraxinus_longicuspis:0.844482,Fraxinus_velutina:0.909297):3.200903,(Fraxinus_chiisanensis:1.619529,Fraxinus_mandshurica:1.573232):1.925857):0.788492,((Fraxinus_bungeana:0.872948,Fraxinus_chinensis:0.900725):0.0,Fraxinus_ornus:0.854429):5.757227,Fraxinus_xanthoxyloides:4.407952,Fraxinus_sieboldiana:5.046841,Fraxinus_quadrangulata:4.065359,Fraxinus_angustifolia:4.722767,Fraxinus_excelsior:5.361656,Fraxinus_insularis:3.611656):8.258715,((((((((((Jasminum_multipartitum:0.817761,Jasminum_stenolobum:0.743687):1.554924,Jasminum_simplicifolium:1.141204):0.0,Jasminum_dichotomum:0.502315,Jasminum_nervosum:1.196759):4.65308,Jasminum_fluminense:4.136876):0.0,Jasminum_azoricum:3.933172):0.0,(Jasminum_grandiflorum:1.774854,Jasminum_lanceolarium:1.885965):1.121281):1.902558,Jasminum_nudiflorum:3.067211):0.539319,(Jasminum_humile:2.375842,Jasminum_mesnyi:2.283249):1.036244):0.0,Menodora_spinescens:1.467641):0.20774,Jasminum_fruticans:1.323529):4.444989,((((Forsythia_europaea:0.0,Forsythia_giraldiana:0.092593):4.514672,Forsythia_ovata:4.023932,Forsythia_viridissima:3.801709,Forsythia_japonica:3.727635):0.0,Abeliophyllum_distichum:4.079487):0.0,Forsythia_suspensa:2.329487):2.522365,((Ligustrum_leucanthum:0.824074,Ligustrum_vulgare:0.0):1.845316,(Ligustrum_compactum:1.072391,Ligustrum_lindleyi:0.720539):1.374777):14.552832,((Ligustrum_xingrenense:0.735167,Ligustrum_expansum:0.725908):0.329648,Ligustrum_confusum:0.0):16.759259,((Chionanthus_retusus:0.777249,Olea_parvilimba:0.767989):1.253423,Ligustrum_lucidum:0.465856):14.534144,((Syringa_villosa:0.961111,Syringa_emodi:0.961111):0.60202,Syringa_pubescens:0.757576):10.677609,(Syringa_oblata:0.287415,Syringa_vulgaris:0.176304):10.564437,(Osmanthus_henryi:0.783525,Osmanthus_fragrans:0.876117):21.262771,(Ligustrum_ovalifolium:0.904507,Ligustrum_pricei:0.98784):13.901049,(Olea_capensis:1.03224,Olea_woodiana:0.606314):11.949241,(Ligustrum_robustum:0.175926,Ligustrum_henryi:0.0):14.37963,(Noronhia_emarginata:0.507303,Chionanthus_ramiflorus:0.720266):9.909364,(Nestegis_sandwicensis:0.0,Notelaea_ovata:0.638889):11.064815,(Phillyrea_angustifolia:0.0,Picconia_azorica:0.25):12.0,Chionanthus_virginicus:10.074074,Haenianthus_salicifolius:10.101852,Chionanthus_filiformis:11.407407,Comoranthus_minor:11.277778,Picconia_excelsa:12.935185,Schrebera_trichoclada:10.435185,Schrebera_alata:10.5,Chionanthus_sessiliflorus:13.796296,Chionanthus_microstigma:10.444444,Osmanthus_heterophyllus:19.185185,Osmanthus_didymopetalus:19.796296,Osmanthus_yunnanensis:19.074074,Osmanthus_reticulatus:21.009259,Osmanthus_hainanensis:21.185185,Osmanthus_serrulatus:20.555556,Osmanthus_matsumuranus:18.509259,Osmanthus_fordii:14.527778,Osmanthus_armatus:15.074074,Osmanthus_cooperi:18.861111,Osmanthus_urceolatus:15.138889,Osmanthus_delavayi:15.472222,Osmanthus_attenuatus:15.555556,Osmanthus_marginatus:15.12963,Osmanthus_pubipedicellatus:15.194444,Osmanthus_suavis:15.037037,Osmanthus_venosus:13.12037,Phillyrea_latifolia:12.990741,Chionanthus_thorelii:8.888889,Ligustrum_strongylophyllum:14.361111,Ligustrum_japonicum:16.037037,Ligustrum_quihoui:16.564815,Ligustrum_obtusifolium:16.388889,Ligustrum_gracile:13.694444,Ligustrum_delavayanum:15.055556,Ligustrum_sempervirens:11.527778,Syringa_reticulata:10.203704,Syringa_pinnatifolia:10.555556,Nyctanthes_arborWITHDASHtristis:4.037037,Fontanesia_phillyreoides:3.944444,Forestiera_angustifolia:10.388889):0.637142,((Carlemannia_griffithii:1.740741,Carlemannia_tetragona:2.185185):0.0,Silvianthus_bracteatus:1.62963):0.40566):1.69434):0.705556,Plocosperma_buxifolium:1.277778):1.0,((((((((((((Echium_auberianum:2.938746,Echium_decaisnei:2.883191):0.0,Echium_leucophaeum:2.651709):0.0,Echium_wildpretii:1.633191):1.683549,((Echium_virescens:1.964815,Echium_aculeatum:1.964815):0.0,Echium_giganteum:0.974074):2.074147,(Echium_bonnetii:1.028156,Echium_candicans:1.083711):2.325621):3.20988,(((Echium_plantagineum:0.268519,Echium_vulgare:0.0):1.540612,Echium_italicum:1.022094):0.0,Echium_angustifolium:0.299872):5.041564,(Pontechium_maculatum:1.098148,Lobostemon_fruticosus:2.135185):3.872917,Echium_simplex:4.804398,Echiostachys_incanus:4.628472):2.368525,(((((((Lithospermum_leonotis:0.0,Lithospermum_nelsonii:0.388889):7.051673,(Lithospermum_incisum:2.564815,Lithospermum_multiflorum:0.0):6.45908,Lithospermum_cobrense:6.190562,Lithospermum_bejariense:6.644265,Lithospermum_californicum:6.45908,Lithospermum_carolinense:5.912784):0.0,Lithospermum_canescens:3.385006,Lithospermum_distichum:3.394265):0.0,Lithospermum_officinale:2.486858):1.114415,(Glandora_rosmarinifolia:0.952646,Glandora_diffusa:0.934127):1.824554):0.884713,((Buglossoides_incrassata:1.521242,Buglossoides_tenuiflora:1.484205):0.589594,Buglossoides_arvensis:1.129355):2.199224):2.007617,Buglossoides_purpurocaerulea:3.558418):2.262654,(((Lithodora_hispidula:1.0,Lithodora_zahnii:1.0):2.518102,Neatostema_apulum:1.777362):3.821767,(Alkanna_tinctoria:1.113604,Alkanna_orientalis:1.058048):4.633673):1.157128,(((Onosma_graeca:0.959677,Onosma_taurica:0.978196):0.701326,Onosma_rhodopea:0.920262):1.558694,Arnebia_benthamii:3.06229):2.971744,Huynhia_pulchra:4.737738,Moltkia_petraea:5.395145,Cerinthe_major:5.404404):4.005753,((((((Mertensia_arizonica:4.718013,Mertensia_umbratilis:4.597643):0.0,Mertensia_brevistyla:4.329125,Mertensia_cusickii:3.838384,Mertensia_toyabensis:4.301347,Mertensia_fusiformis:2.560606):0.0,((Mertensia_bakeri:0.0,Mertensia_franciscana:0.555556):1.078042,Mertensia_ovata:1.466931):1.667749):11.102916,(Mertensia_longiflora:2.074074,Mertensia_paniculata:0.0):8.228337,Mertensia_virginica:2.765374,Mertensia_perplexa:8.330189,Mertensia_ciliata:9.663522,Mertensia_viridis:10.06167,Mertensia_pratensis:10.080189,Mertensia_oreophila:11.81167,Mertensia_oblongifolia:10.422781,Mertensia_macdougalii:10.700559,Mertensia_lanceolata:11.496855,Mertensia_humilis:10.598707,Mertensia_clokeyi:10.56167,Mertensia_coronata:10.876485,Mertensia_alpina:10.607966,Mertensia_bella:10.895003,Mertensia_campanulata:11.607966,Mertensia_drummondii:9.404263,Mertensia_rivularis:6.876485,Mertensia_platyphylla:6.607966):1.751207,(Mertensia_davurica:4.906318,Mertensia_sibirica:4.017429,Mertensia_kamczatica:4.832244,Mertensia_meyeriana:4.471133):1.684337,Mertensia_maritima:2.711025):0.571546,Asperugo_procumbens:2.477015):7.46092,((((((((Anchusa_undulata:1.718003,Anchusa_cespitosa:1.736521):0.0,Anchusa_arvensis:1.088373):1.538533,(Anchusa_crispa:1.023315,Anchusa_formosa:0.939982):1.686924,Anchusa_capensis:1.599129,Anchusa_officinalis:1.284314):1.976509,(Anchusa_pusilla:2.890873,Anchusa_thessala:2.511243):1.147727,Cynoglottis_chetikiana:2.214526,Anchusa_stylosa:3.334897):1.489177,Cynoglottis_barrelieri:2.138889):1.138365,(((Anchusa_strigosa:1.421431,Anchusa_azurea:1.375135):0.277415,Anchusa_aegyptiaca:1.041439):0.338659,Hormuzakia_aggregata:1.120839):1.952711):0.0,(((Borago_morisiana:2.224074,Borago_pygmaea:2.001852):0.439806,Borago_officinalis:1.737954):0.43679,Borago_trabutii:0.989559):0.695102,Brunnera_orientalis:0.916143):4.736094,(((Nonea_rosea:0.0,Nonea_stenosolen:0.342593):1.413173,Nonea_lutea:1.20021):1.04717,((Pulmonaria_angustifolia:1.144822,Pulmonaria_obscura:1.098526):1.119464,Pulmonaria_officinalis:1.319841):0.510872):3.849302,(((Symphytum_orientale:0.741809,Symphytum_asperum:0.704772):0.623115,Symphytum_tuberosum:0.346405):1.682945,(Symphytum_caucasicum:0.379213,Symphytum_officinale:0.444028):1.455692):3.122887,Trachystemon_orientalis:2.689274,Moritzia_lindenii:2.781866,Pentaglottis_sempervirens:3.911496):4.406069,((((((Myosotis_scorpioides:0.757407,Myosotis_laxa:0.961111):1.183898,Myosotis_secunda:1.700565):0.407278,Myosotis_stolonifera:1.320806):1.347285,(Myosotis_ramosissima:0.863014,Myosotis_discolor:0.501903):1.925448):2.933761,(((Lappula_deflexa:0.523611,Myosotis_sylvatica:0.421759):2.4375,Myosotis_krylovii:1.748148,Myosotis_azorica:1.72963):0.153425,Myosotis_arvensis:0.596017):3.968798,(Trigonocaryum_involucratum:0.579365,Myosotis_asiatica:0.218254):3.865079):0.0,(Myosotis_incrassata:1.103599,Myosotis_stricta:1.196191):3.127883):9.891639,(((Pardoglossum_cheirifolium:4.487037,Cynoglossum_creticum:4.616667):0.0,(Cynoglossum_javanicum:1.611111,Paracaryum_intermedium:0.0):4.32037,Lindelofia_macrostyla:6.477778,Brandella_erythraea:5.653704,Paracaryum_racemosum:4.875926,Cynoglossum_officinale:7.098148,Cynoglossum_amabile:3.82963,Lindelofia_longiflora:4.496296):1.986667,Cryptantha_flavoculata:5.381111,Cryptantha_pterocarya:5.501481):9.093861,((((Omphalodes_verna:0.741898,Omphalodes_cappadocica:0.853009):1.587623,Omphalodes_nitida:1.58878):1.202291,(Omphalodes_lojkae:1.140523,Myosotidium_hortensium:1.159041):1.437585):0.0,Trigonotis_peduncularis:0.337367):7.980198,(Pseudomertensia_trollii:0.961232,Pseudomertensia_primuloides:0.970492):10.800777,(Eritrichium_aretioides:1.940741,Lappula_squarrosa:2.144444):5.80275,(Cryptantha_crassisepala:0.957657,Cryptantha_peruviana:1.152102):13.591389,(Amsinckia_lycopsoides:0.310185,Amsinckia_tessellata:0.74537):13.655528,Trichodesma_africanum:9.076824,Echiochilon_fruticosum:9.299047,Antiphytum_floribundum:9.271269,Trigonotis_ovalifolia:7.049047,Trichodesma_scotti:5.623121,Eritrichium_caucasicum:8.743491,Cynoglossum_pringlei:12.780528,Oreocarya_confertiflora:11.75275,Dasynotus_daubenmirei:12.76201,Plagiobothrys_humilis:11.289787,Ogastemma_pusillum:4.030528):1.223348,((Wigandia_urens:0.687437,Nama_rothrockii:0.511512):0.0,Eriodictyon_californicum:1.03003):2.41829,Nama_demissa:2.161283):0.92205,Pholisma_arenarium:1.314815):1.291588,(((((((((Cordia_stuhlmannii:0.773333,Cordia_torrei:0.773333):1.280339,Cordia_africana:0.692561):1.175887,Cordia_monoica:1.294375):2.631551,Cordia_myxa:1.648148,Cordia_platythyrsa:4.12037,Cordia_grandicalyx:3.62963,Cordia_senegalensis:3.814815,Cordia_guineensis:2.361111):1.244067,Cordia_lutea:2.540363):3.187925,((((Cordia_nodosa:1.520833,Cordia_collococca:1.298611):1.997115,Cordia_sagotii:2.804986):1.927885,(Cordia_lasiocalyx:2.872535,Cordia_borinquensis:2.409572):1.943669):1.0125,Cordia_sulcata:2.662037,Cordia_eriostigma:2.662037,Cordia_cymosa:3.634259,Cordia_panamensis:2.837963):3.33477,((((Cordia_weddellii:0.0,Cordia_sonorae:0.055556):1.408919,Cordia_trichotoma:1.297808):0.0,Cordia_gerascanthus:1.455215):1.446831,Cordia_bicolor:2.040936):1.196612,(Varronia_bullata:1.009952,Cordia_bonplandii:1.037729):3.385004,Cordia_decandra:1.941252,Cordia_oncocalyx:2.904215,Cordia_americana:2.181992,Cordia_saccellia:2.913474):2.003193,Hoplestigma_klaineanum:1.5):0.055556,(((((Tournefortia_bicolor:0.158249,Tournefortia_glabra:0.343434):2.262509,Heliotropium_indicum:1.837425):0.0,Tournefortia_buchtienii:0.865202):5.186047,((Heliotropium_adenogynum:0.492351,Heliotropium_incanum:0.575684):0.71913,Heliotropium_arborescens:0.396667):4.589767,((Heliotropium_europaeum:0.810622,Heliotropium_aegyptiacum:0.82914):0.902341,Heliotropium_zeylanicum:0.0):5.893842,(Heliotropium_pycnophyllum:0.482203,Heliotropium_stenophyllum:0.537759):5.680157,(Tournefortia_hirsutissima:1.452093,Tournefortia_laurifolia:1.572464):3.330637,Heliotropium_nicotianifolium:6.495693,Heliotropium_paronychioides:5.125323,Heliotropium_curassavicum:5.227175):0.448751,(((Euploca_pilosa:1.0,Heliotropium_procumbens:1.0):2.554762,Myriopus_salzmannii:2.008466):0.802544,Ixorhea_tschudiana:2.329528):0.244546):0.0):0.62963,(((((((((Tiquilia_gossypina:1.183263,Tiquilia_tuberculata:1.164745):0.718059,Tiquilia_turneri:1.197619):0.774603,Tiquilia_mexicana:1.37037):0.882139,((Tiquilia_latior:0.939166,Tiquilia_hispidissima:0.929907):1.579994,Tiquilia_purpusii:1.556197):0.261127):1.125198,(Tiquilia_greggii:1.231481,Tiquilia_canescens:1.268519):0.646226):1.122292,((((Tiquilia_cuspidata:0.266428,Tiquilia_paronychioides:0.127539):1.733572,Tiquilia_darwinii:1.138889):0.0,Tiquilia_plicata:0.12037):2.535969,(((Tiquilia_elongata:1.035566,Tiquilia_conspicua:1.026307):1.037383,Tiquilia_palmeri:1.072949):0.0,Tiquilia_nuttallii:0.526653):1.842649):0.797365):2.936027,(((Ehretia_anacua:2.472411,Ehretia_laevis:3.370559,Ehretia_amoena:5.203893,Ehretia_cymosa:4.315004,Ehretia_rigida:4.315004,Ehretia_tinifolia:2.102041,Ehretia_longiflora:3.296485,Ehretia_acuminata:1.870559):0.555102,Ehretia_microphylla:2.147884):3.797403,Rochefortia_lundellii:4.102694):0.0,((Bourreria_costaricensis:1.08394,Bourreria_virgata:1.880237,Bourreria_litoralis:1.204311):1.03643,Bourreria_moaensis:1.694444):2.565657):0.0,Halgania_cyanea:1.500842):0.693603,Pteleocarpa_lamponga:1.824074):0.0):1.902699):0.757976,((((((Hydrophyllum_canadense:0.772142,Hydrophyllum_virginianum:0.864734):1.546764,Hydrophyllum_capitatum:1.27261):1.610255,(Pholistoma_membranaceum:0.846618,Nemophila_menziesii:0.44847):2.175135):0.0,Eucrypta_chrysanthemifolia:1.271754):1.418305,(Phacelia_ranunculacea:0.0,Phacelia_sericea:0.157407):3.153021,(Phacelia_heterophylla:2.559259,Phacelia_tanacetifolia:3.077778):0.334503):0.671053,Phacelia_campanularia:2.064815):1.22549):0.996732,(((Wellstedia_socotrana:1.0,Wellstedia_somalensis:1.0):1.0,Wellstedia_dinteri:1.0):0.300682,(Codon_royenii:1.0,Codon_schenckii:1.0):0.032164):2.384503):1.0):1.0,(((((((((Solanum_spirale:0.175926,Solanum_diphyllum:0.0):0.759259,Solanum_ramonense:0.175926,Solanum_rovirosanum:0.0):4.345878,Solanum_aphyodendron:3.095878,Solanum_pseudocapsicum:2.669952,Solanum_arboreum:3.095878):0.169995,Solanum_clavatum:1.451058):7.780646,((Solanum_lepidotum:0.222222,Solanum_hazenii:0.0):3.394074,Solanum_asperum:2.588519,Solanum_cordovense:3.218148,Solanum_schlechtendalianum:3.607037,Solanum_rugosum:3.403333,Solanum_mauritianum:2.384815):6.920964,(((Lycianthes_pauciflora:0.0,Solanum_jamaicense:0.518519):0.0,(Solanum_ensifolium:0.274074,Solanum_polyacanthon:0.246296):1.059259,Solanum_bahamense:1.824074):1.269962,(Solanum_tampicense:0.964406,Solanum_aturense:0.705147):0.0):16.461743,((Solanum_anguivi:3.758857,Solanum_americanum:3.860709,Solanum_ptychanthum:3.758857):1.401581,Solanum_physalifolium:4.808586,Solanum_chenopodioides:3.280808,Solanum_villosum:3.169697):4.4046,(((Solanum_pittosporifolium:2.053922,Solanum_dulcamara:1.665033):0.0,Solanum_lyratum:1.146514):0.904412,Solanum_laxum:1.032407):5.865964,(((Solanum_chrysotrichum:0.891782,Solanum_rudepannum:1.271412):0.218006,Solanum_hayesii:1.202381):0.315912,Solanum_mitlense:0.203478):13.972671,(((Solanum_tudununggae:1.672414,Solanum_petraeum:1.802043):0.836025,Solanum_leopoldense:1.74918):0.0,Solanum_hoplopetalum:0.721402):17.899192,(((Solanum_furfuraceum:0.0,Solanum_ferocissimum:0.0):0.398148,Solanum_stupefactum:0.0):1.018519,Solanum_chippendalei:0.0):18.472445,((Solanum_aculeatissimum:2.022549,Solanum_viarum:2.207734):0.0,Solanum_atropurpureum:1.38366):10.135082,((Solanum_tequilense:0.424815,Solanum_candidum:0.841481):0.737087,Solanum_hirtum:1.180421):13.143876,((Solanum_pinnatisectum:2.147933,Solanum_bulbocastanum:2.083118):0.0,Solanum_jamesii:1.573859):6.787475,(Solanum_sejunctum:0.247456,Solanum_asymmetriphyllum:0.275234):19.845359,(Solanum_microdontum:1.281401,Solanum_tuberosum:0.744364):5.154007,(Solanum_carduiforme:0.064815,Solanum_melanospermum:0.0):18.879853,(Solanum_aethiopicum:0.952338,Solanum_kurzii:2.072708):15.158997,(Solanum_virginianum:1.102171,Solanum_giganteum:0.546616):19.120274,Solanum_circinatum:7.639112,Solanum_betaceum:7.898371,Solanum_oedipus:18.111334,Solanum_cinereum:17.944668,Solanum_dioicum:18.046519,Solanum_heteropodium:18.444668,Solanum_clarkiae:17.833556,Solanum_diversiflorum:17.990964,Solanum_vespertilio:19.879853,Solanum_amotapense:19.203927,Solanum_elaeagnifolium:19.102075,Solanum_tridynamum:17.509482,Solanum_torvum:13.703927,Solanum_sisymbriifolium:11.926149,Solanum_trilobatum:16.379853,Solanum_lichtensteinii:18.046519,Solanum_linnaeanum:16.592816,Solanum_manaense:19.333556,Solanum_dasyphyllum:19.278001,Solanum_macrocarpon:19.185408,Solanum_melongena:19.222445,Solanum_panduriforme:19.435408,Solanum_pubescens:20.055779,Solanum_carolinense:16.676149,Solanum_accrescens:13.398371,Solanum_wrightii:12.990964,Solanum_catombelense:17.333556,Solanum_aculeastrum:15.574297,Solanum_laciniatum:5.500223,Solanum_trisectum:6.009482,Solanum_chilense:10.759482,Solanum_lycopersicum:7.500223,Solanum_oplocense:6.333556):0.205465,((Jaltomata_hunzikeri:1.798387,Jaltomata_dentata:1.88172):0.269795,Jaltomata_repandidentata:1.271886):0.96158):11.229497,(((((Witheringia_meiantha:1.828225,Witheringia_solanacea:1.272669):2.005109,Witheringia_correana:2.444444):0.0,(Physalis_peruviana:0.0,Physalis_pruinosa:2.018519):9.574074,Margaranthus_solanaceus:8.435185,Physalis_longifolia:9.027778,Physalis_angulata:8.87037,Physalis_heterophylla:11.851852,Physalis_ignota:11.777778,Physalis_pubescens:9.361111,Physalis_fuscomaculata:10.092593,Physalis_nicandroides:9.925926,Physalis_aequata:9.768519,Physalis_coztomatl:9.675926,Physalis_viscosa:10.490741,Physalis_acutifolia:9.962963,Physalis_crassifolia:10.518519,Physalis_mexicana:10.203704,Physalis_divaricata:11.787037,Physalis_minima:9.564815,Physalis_philadelphica:4.425926,Physalis_alkekengi:8.944444):5.060335,((Withania_coagulans:1.121063,Withania_frutescens:1.111803):0.0,Withania_somnifera:1.250692):5.392976,Aureliana_fasciculata:4.569594,Tubocapsicum_anomalum:5.412186,Iochroma_australe:5.99552,Dunalia_fasciculata:5.921446,Vassobia_fasciculata:5.48626,Vassobia_breviflora:5.217742):0.744023,Witheringia_coccoloboides:3.51732):10.464161,(((Lycium_berlandieri:0.0,Lycium_californicum:1.203704,Lycium_andersonii:0.5):3.342593,Lycium_elongatum:3.157407,Lycium_sandwicense:4.546296,Lycium_americanum:2.231481,Lycium_deserti:1.953704,Lycium_cestroides:1.472222,Lycium_morongii:1.064815,Lycium_ameghinoi:0.0):8.323529,(((Lycium_ruthenicum:3.647959,Lycium_barbarum:3.555367):0.219688,Lycium_chinense:2.515795):0.0,Lycium_shawii:4.293573):4.705882,(Grabowskia_glauca:0.009259,Grabowskia_boerhaviifolia:0.0):6.360566,Lycium_schizocalyx:5.351307,Lycium_afrum:5.619826,Lycium_australe:5.508715,Lycium_oxycarpum:5.647603,Lycium_villosum:6.045752,Lycium_europaeum:5.573529,Lycium_pilifolium:5.517974,Lycium_ferocissimum:1.749455,Lycium_pallidum:5.406863,Phrodus_microphyllus:0.777233):9.852397,((((((((Capsicum_pereirae:2.159392,Capsicum_villosum:2.261243):0.976648,Capsicum_hunzikerianum:2.691595,Capsicum_recurvatum:2.663818):0.0,Capsicum_schottianum:1.904558):2.424962,Capsicum_flexuosum:2.449891,Capsicum_parvifolium:2.394336,Capsicum_campylopodium:2.561002):0.0,(((Capsicum_annuum:1.484018,Capsicum_pubescens:1.437722):0.0,(Capsicum_baccatum:0.0,Capsicum_chacoense:0.018519):1.4655):3.721655,(Capsicum_chinense:4.576044,Capsicum_tovarii:4.298266,Capsicum_eximium:3.974192):0.0):0.225699):1.222474,Capsicum_rhomboideum:1.264957):0.0,(Lycianthes_dejecta:1.034512,Lycianthes_rantonnei:1.136364):0.239705):0.448718,((Lycianthes_heteroclita:1.203439,Lycianthes_multiflora:1.231217):0.57388,Lycianthes_biflora:0.786579):0.204874):13.906695,(((Petunia_reitzii:2.136432,Petunia_saxicola:2.145692):4.001788,(Petunia_occidentalis:1.348765,Petunia_exserta:1.330247):3.928344,Petunia_bonjardinensis:7.230813,Petunia_integrifolia:8.480813,Petunia_scheideana:8.64748,Petunia_guarapuavensis:8.360443,Petunia_axillaris:9.27711,Petunia_interior:8.730813,Petunia_riograndensis:9.184517,Petunia_littoralis:4.434517,Petunia_mantiqueirensis:8.841924,Petunia_altiplana:5.425258,Petunia_bajeensis:7.332665):1.460036,Calibrachoa_parviflora:2.19085):7.040632,(((((Nolana_acuminata:0.954793,Nolana_baccata:0.982571):0.663452,Nolana_sessiliflora:0.331208):5.592302,Nolana_adansonii:5.358696,Nolana_galapagensis:5.701288,Nolana_werdermannii:4.979066,Nolana_coelestis:5.766103,Nolana_spathulata:3.895733,Nolana_tomentella:5.034622,Nolana_humifusa:4.108696,Nolana_albescens:3.580918):2.149925,Nolana_rostrata:3.073436):0.0,(Nolana_paradoxa:0.148148,Fabiana_imbricata:0.0):3.980843):6.917305,((((((Cyphanthera_albicans:0.0,Duboisia_myoporoides:0.083333):0.505447,Duboisia_leichhardtii:0.153595):2.491176,Cyphanthera_anthocercidea:1.422549,Crenidium_spinescens:1.746623):0.700639,((Grammosolen_dixonii:1.369103,Grammosolen_truncatus:1.433918):1.217048,Cyphanthera_odgersii:2.021337):0.0):0.126812,Cyphanthera_microphylla:0.324074):3.801498,((Anthotroche_myoporoides:0.0,Anthotroche_pannosa:0.37963):1.189153,Anthotroche_walcottii:1.457672):2.741974):9.541094,(((((Nicotiana_knightiana:0.871582,Nicotiana_rustica:0.880841):1.310335,Nicotiana_paniculata:0.89488):1.018283,(Nicotiana_benavidesii:1.099206,Nicotiana_raimondii:1.451058):0.554698):1.314125,Nicotiana_solanifolia:2.718029,Nicotiana_cordifolia:1.653215):2.900328,((Nicotiana_undulata:0.671791,Nicotiana_arentsii:0.653272):1.855987,Nicotiana_wigandioides:1.990741,Nicotiana_glutinosa:1.907407,Nicotiana_thyrsiflora:1.62037):3.507246):10.002013,(((((Cestrum_fragile:0.974537,Cestrum_elegans:0.678241):1.548349,Cestrum_parqui:1.09696):2.425767,(Cestrum_glanduliferum:1.548822,Cestrum_macrophyllum:1.18771):3.54798,Cestrum_nocturnum:4.217172,Cestrum_diurnum:3.106061,Cestrum_laevigatum:4.161616):1.818776,Browallia_americana:1.850763):1.098973,Salpiglossis_sinuata:2.52381):4.596561,(((Anthocercis_littorea:1.04758,Anthocercis_ilicifolia:0.936469):1.737774,Anthocercis_gracilis:1.664983):2.113853,Anthocercis_sylvicola:3.417725,Anthocercis_intricata:3.334392):10.804497,(((Datura_metel:0.871099,Datura_inoxia:0.880358):0.439359,Datura_stramonium:0.486383):1.193015,(Brugmansia_arborea:1.665404,Brugmansia_suaveolens:1.498737):0.338068):11.144676,((Hyoscyamus_aureus:3.372162,Hyoscyamus_niger:3.011051):0.0,Hyoscyamus_albus:1.724014,Hyoscyamus_muticus:0.742533,Hyoscyamus_turcomanicus:1.557348):13.563023,((Nicotiana_trigonophylla:1.042231,Nicotiana_palmeri:0.921861,Nicotiana_quadrivalvis:0.820009):1.834193,Nicotiana_clevelandii:1.746795):13.512464,((Nicotiana_repanda:2.333333,Nicotiana_stocktonii:2.185185,Nicotiana_nesophila:2.314815):0.219197,Nicotiana_nudicaulis:1.496975):17.151173,(((Nicotiana_amplexicaulis:0.12963,Nicotiana_exigua:0.0):0.685185,Nicotiana_suaveolens:0.490741):1.002664,Nicotiana_maritima:0.391553):20.867707,(((Nicotiana_pauciflora:1.630117,Nicotiana_acuminata:1.324561):0.642105,Nicotiana_corymbosa:1.846296):0.0,Nicotiana_miersii:0.966667):14.375926,(((Schizanthus_hookeri:1.462963,Schizanthus_grahamii:1.564815):0.622642,Schizanthus_pinnatus:1.418938):2.752358,Duckeodendron_cestroides:2.949074):4.300926,((Nicotiana_tomentosiformis:2.157037,Nicotiana_tomentosa:2.036667):0.0,Nicotiana_kawakamii:1.453333):13.555926,(Nicotiana_forgetiana:2.065322,Nicotiana_longiflora:1.648656,Nicotiana_plumbaginifolia:1.71347):16.045789,((Schwenckia_americana:1.104123,Schwenckia_lateriflora:1.076345):3.154282,Nierembergia_scoparia:4.295442):4.399003,((Goetzea_elegans:1.285937,Espadaea_amoena:0.86927):1.588402,Metternichia_princeps:2.281746):5.533069,(Physochlaina_orientalis:1.0,Physochlaina_physaloides:1.0):11.824074,(Symonanthus_aromaticus:0.922222,Symonanthus_bancroftii:0.838889):10.475926,(Brunfelsia_portoricensis:2.294523,Brunfelsia_americana:2.59082):6.261032,(Nicotiana_noctiflora:1.364815,Nicotiana_petunioides:1.383333):17.542593,(Nicotiana_tabacum:2.336182,Nicotiana_sylvestris:1.706553):17.099003,(Anisodus_luridus:0.689815,Anisodus_acutangulus:0.662037):16.467593,(Nicotiana_rosulata:1.172658,Nicotiana_velutina:1.015251):19.734749,(Mandragora_turcomanica:2.088624,Mandragora_officinarum:1.940476):7.818783,Lycium_cinereum:7.833333,Jaborosa_squarrosa:13.25,Nicandra_physalodes:10.277778,Salpichroa_origanifolia:10.490741,Nicotiana_attenuata:15.666667,Nicotiana_simulans:18.722222,Nicotiana_debne:16.731481,Nicotiana_glauca:21.462963,Nicotiana_megalosiphon:20.25,Nicotiana_acaulis:21.074074,Nicotiana_africana:21.240741,Nicotiana_goodspeedii:20.453704,Nicotiana_occidentalis:19.990741,Nicotiana_umbratica:20.0,Nicotiana_fragrans:21.388889,Nicotiana_cavicola:20.342593,Nicotiana_debneyi:20.935185,Nicotiana_benthamiana:20.888889,Nicotiana_gossei:20.657407,Nicotiana_alata:17.296296,Nicotiana_langsdorffii:17.092593,Nicotiana_bonariensis:17.62037,Nicotiana_otophora:13.685185,Exodeconus_miersii:11.212963,Atropa_belladonna:16.064815,Scopolia_carniolica:13.601852,Scopolia_japonica:13.787037,Nierembergia_veitchii:9.203704,Anisodus_tanguticus:15.75,Atropa_komarovii:13.574074,Przewalskia_tangutica:14.925926,Atropanthe_sinensis:13.416667,Anisodus_carniolicoides:17.009259,Anthocercis_angustifolia:12.62963,Anthocercis_viscosa:13.027778,Mandragora_caulescens:11.768519,Juanulloa_mexicana:13.768519,Solandra_grandiflora:7.527778,Nicotiana_linearis:14.175926):1.0,(((((((((((((Cuscuta_campestris:1.625272,Cuscuta_pentagona:1.569717):0.424585,Cuscuta_harperi:1.114672):1.426573,Cuscuta_sandwichiana:1.217172,Cuscuta_stenolepis:1.337542):1.437799,((Cuscuta_bifurcata:1.152494,Cuscuta_obtusiflora:1.143235):1.559311,Cuscuta_australis:1.859954):0.804276):1.2154,(((Cuscuta_chinensis:5.388889,Cuscuta_gymnocarpa:5.518519,Cuscuta_plattensis:5.240741):0.0,Cuscuta_runyonii:4.074074):0.0,Cuscuta_glabrior:3.87963):0.0):4.2846,((((((Cuscuta_salina:1.698509,Cuscuta_pacifica:1.605917):0.551491,Cuscuta_suksdorfii:1.407407):1.025397,Cuscuta_howelliana:1.617989):0.478697,(((Cuscuta_occidentalis:1.017196,Cuscuta_californica:1.026455):0.51925,Cuscuta_brachycalyx:0.48089):2.588018,Cuscuta_subinclusa:2.281871):0.0):0.855317,Cuscuta_jepsonii:1.674225):1.504082,(Cuscuta_decipiens:1.639245,Cuscuta_draconella:1.620726):1.076099):4.124812,((((Cuscuta_corniculata:0.804084,Cuscuta_xanthochortos:0.794825):1.796241,Cuscuta_incurvata:1.581807):0.496658,Cuscuta_platyloba:1.217354):1.594551,((Cuscuta_werdermannii:0.0,Cuscuta_micrantha:0.37963):3.219312,Cuscuta_suaveolens:3.080423):0.0):3.481955):1.919908,(((((((Cuscuta_rostrata:1.13671,Cuscuta_gronovii:1.090414):0.585512,Cuscuta_glomerata:0.0):0.0,Cuscuta_cuspidata:0.314815):2.357037,Cuscuta_squamata:1.810741):0.730971,Cuscuta_compacta:1.180601):2.879585,(Cuscuta_veatchii:1.0,Cuscuta_denticulata:1.0):3.078704):3.949879,(((Cuscuta_longiloba:0.187264,Cuscuta_partita:0.039116):1.579474,Cuscuta_haughtii:1.516738):1.01104,Cuscuta_burrellii:1.046296):5.417472):0.0):0.0,(((Cuscuta_mitriformis:0.0,Cuscuta_rugosiceps:0.12963):2.33878,Cuscuta_cotijana:2.079521):1.721961,((Cuscuta_purpusii:1.402116,Cuscuta_tinctoria:1.392857):0.0,Cuscuta_woodsonii:0.541005):3.177143,(Cuscuta_tasmanica:1.103704,Cuscuta_victoriana:0.946296):1.864444,Cuscuta_lindsayi:2.44037):3.810435):2.000406,((((((Cuscuta_sidarum:0.787037,Cuscuta_colombiana:0.712963):1.902778,Cuscuta_gracillima:1.856481):1.102273,Cuscuta_punana:2.76431):0.0,(Cuscuta_vandevenderi:0.816632,Cuscuta_deltoidea:0.825891):2.031011):1.034863,((Cuscuta_coryli:1.672559,Cuscuta_indecora:1.65404):0.277584,Cuscuta_warneri:1.033476):1.35829):1.813336,(((((Cuscuta_desmouliniana:0.676682,Cuscuta_liliputana:0.630385):1.707221,Cuscuta_legitima:2.078348,Cuscuta_odontolepis:1.902422):1.280449,Cuscuta_acuta:2.469907):0.909722,Cuscuta_tuberculata:1.648148):0.709596,((Cuscuta_umbellata:0.993337,Cuscuta_hyalina:1.002596):0.0,Cuscuta_leptantha:0.011855):2.234778):1.56032):2.055369,(((Cuscuta_yucatana:1.74269,Cuscuta_applanata:1.761209):0.396723,Cuscuta_azteca:1.611635):3.623872,((Cuscuta_macrocephala:0.0,Cuscuta_cozumeliensis:0.0):2.197293,Cuscuta_globulosa:1.586182):3.825251):0.978667,(Cuscuta_costaricensis:0.0,Cuscuta_chapalana:0.398148):3.177137,Cuscuta_corymbosa:3.677137):2.596432,((Cuscuta_nitida:1.042328,Cuscuta_natalensis:0.449735):1.415873,Cuscuta_angulata:1.689683,Cuscuta_africana:1.985979):2.565368):0.0,(((((Cuscuta_epilinum:1.531536,Cuscuta_epithymum:1.531536):0.0,(Cuscuta_palaestina:1.677699,Cuscuta_cephalanthi:1.483255):0.187171):2.425254,Cuscuta_planiflora:2.790123):0.016755,(Cuscuta_europaea:0.70202,Cuscuta_approximata:0.646465):1.623377):0.927224,Cuscuta_pedicellata:1.410028):1.585763):1.050505,((((Cuscuta_lupuliformis:1.76455,Cuscuta_japonica:2.310847):3.438312,Cuscuta_cassytoides:4.23064,Cuscuta_monogyna:4.406566):0.0,Cuscuta_exaltata:3.628788):0.0,Cuscuta_reflexa:3.193603):0.482323):7.898148,((((Dichondra_brachypoda:1.847884,Dichondra_repens:1.838624):1.15619,Dichondra_occidentalis:2.115185):0.150128,Falkia_repens:1.737536):1.122253,(((Porana_velutina:0.203704,Metaporana_parvifolia:0.0):1.077295,Operculina_turpethum:0.040258):2.763975,Porana_volubilis:2.804233):0.0,Petrogenia_repens:1.433862):7.390212,(((((Dinetus_racemosus:1.0,Dinetus_truncatus:1.0):0.763441,Cardiochlamys_madagascariensis:1.068996):0.100196,Porana_commixta:0.224747):5.542161,((Cordisepalum_thorelii:0.0,Cordisepalum_phalanthopetalum:0.481481):1.156695,Poranopsis_paniculata:0.314103):4.508361):0.0,Tridynamia_megalantha:4.433575):10.936795,((Jacquemontia_reclinata:0.0,Jacquemontia_tamnifolia:0.694444,Jacquemontia_pentanthos:0.75):2.256766,(Jacquemontia_blanchetii:0.615257,Jacquemontia_ovalifolia:0.726368):2.872991):7.743234,(((Aniseia_martinicensis:0.0,Aniseia_cernua:1.074074):0.925926,Iseia_luxurians:1.888889,Aniseia_argentina:1.972222):0.385965,Odonellia_hirtiflora:1.265595):12.956628,((Convolvulus_oxysepalus:0.0,Convolvulus_pilosellifolius:0.212963):0.435185,(Convolvulus_auricomus:0.157407,Convolvulus_sericophyllus:0.0):0.564815,Convolvulus_sarmentosus:0.0):11.037037,(((Evolvulus_glomeratus:0.0,Evolvulus_pilosus:0.351852):1.817308,Evolvulus_nuttallianus:1.678419):1.505609,Evolvulus_nummularius:1.739583):7.853009,((Erycibe_cochinchinensis:2.949522,Erycibe_glomerata:3.162485):0.461943,(Erycibe_coccinea:2.672619,Erycibe_hellwigii:2.811508):0.525883):5.810757,(((Ipomoea_trifida:1.504551,Ipomoea_batatas:2.310107):1.204055,Ipomoea_lacunosa:3.03268):0.0,Ipomoea_tiliacea:2.208606):21.421024,(((Calystegia_hederacea:0.0,Calystegia_sepium:0.212963):0.712963,Calystegia_soldanella:0.0):2.339307,Calystegia_macrostegia:1.80227):13.966249,((Calycobolus_glaber:1.39433,Bonamia_media:1.486922):1.866308,Itzaea_sericea:1.881009):7.665288,((Ipomoea_hildebrandtii:0.098485,Ipomoea_spathulata:0.15404):1.892663,Ipomoea_wightii:0.815222):19.379223,((Stylisma_patens:0.0,Bonamia_thunbergiana:0.175926):2.101852,Bonamia_spectabilis:1.907407):8.12037,((Ipomoea_indica:1.710526,Ipomoea_nil:1.562378):1.966689,Ipomoea_purpurea:2.677215):21.498711,((Convolvulus_commutatus:0.138889,Convolvulus_assyricus:0.0):0.222222,Convolvulus_cneorum:0.0):15.574074,(Dipteropeltis_poranoides:1.170712,Rapona_tiliifolia:1.096638):9.588547,(Convolvulus_sabatius:1.473506,Convolvulus_supinus:1.566098):11.656124,(Dichondra_carolinensis:1.409259,Dichondra_micrantha:1.344444):7.025926,(Wilsonia_backhousei:0.0,Wilsonia_humilis:0.398148):8.055556,(Neuropeltis_acuminata:1.108859,Neuropeltis_indochinensis:1.377377):7.094845,(Ipomoea_alba:0.0,Ipomoea_stenobasis:0.648148):21.481481,(Dicranostyles_villosus:0.248677,Dicranostyles_mildbraediana:0.165344):8.945767,(Astripomoea_grantii:0.0,Astripomoea_malvacea:0.62963):21.814815,(Convolvulus_tragacanthoides:0.94208,Convolvulus_erinaceus:0.979117):13.122734,(Ipomoea_arborescens:0.0,Ipomoea_dumosa:1.342593):20.796296,(Hildebrandtia_valo:0.880221,Hildebrandtia_promontorii:0.88948):9.314224,Seddera_hirsuta:9.388889,Cladostigma_hildebrandtioides:10.175926,Maripa_paniculata:6.981481,Maripa_glabra:7.703704,Ipomoea_quamoclit:20.518519,Lepistemon_owariensis:21.435185,Turbina_corymbosa:19.481481,Ipomoea_obscura:20.851852,Ipomoea_lindenii:21.12963,Stictocardia_incomta:20.351852,Stictocardia_tiliifolia:20.12037,Ipomoea_crepidiformis:19.675926,Ipomoea_tenuirostris:20.0,Ipomoea_rubens:20.157407,Ipomoea_cairica:22.185185,Ipomoea_imperati:21.101852,Ipomoea_hederifolia:22.194444,Ipomoea_mauritiana:21.25,Turbina_oblongata:18.425926,Polymeria_pusilla:15.296296,Turbina_oenotheroides:18.555556,Ipomoea_carnea:23.009259,Convolvulus_eyreanus:15.787037,Convolvulus_palaestinus:15.796296,Convolvulus_schulzei:15.787037,Convolvulus_farinosus:13.509259,Convolvulus_sagittatus:14.62037,Convolvulus_kotschyanus:14.111111,Convolvulus_prostratus:14.259259,Convolvulus_asyrensis:13.898148,Convolvulus_dorycnium:14.87037,Convolvulus_ulcinus:15.324074,Convolvulus_arvensis:14.981481,Merremia_dissecta:13.064815,Argyreia_splendens:18.37963,Argyreia_osyrensis:18.62963,Operculina_pteripes:12.018519,Merremia_aegyptia:12.092593,Merremia_umbellata:9.833333,Merremia_vitifolia:13.398148,Argyreia_nervosa:18.509259,Merremia_tuberosa:12.740741,Convolvulus_lilloi:12.398148,Merremia_peltata:12.851852,Maripa_repens:7.518519,Hildebrandtia_africana:9.462963,Dicranostyles_ampla:8.453704,Tetralocularia_pennellii:11.342593,Ipomoea_pandurata:20.361111,Cressa_truxillensis:8.981481,Ipomoea_wrightii:20.212963):1.0):1.12963,((Kaliphora_madagascariensis:1.0,Montinia_caryophyllacea:1.0):0.194444,Hydrolea_ovata:0.064815):1.805556):1.0):1.010536,((((((Rustia_thibaudioides:2.150529,Rustia_alba:1.770899):3.539286,(Rustia_viridiflora:1.118091,Rustia_rubra:0.284758):3.886538,Rustia_bilsana:4.532407,Rustia_occidentalis:4.486111):9.224057,((((Dolicholobium_macgregorii:1.753606,Dolicholobium_oblongifolium:2.772125):0.818246,Dolicholobium_oxylobum:1.942222):0.388844,Mastixiodendron_pilosum:1.534769,Mussaendopsis_beccariana:2.534769):0.648732,Mastixiodendron_flavidum:2.489057):10.424814,(((Simira_maxonii:1.807734,Simira_cordifolia:1.641068):0.678733,(Simira_lancifolia:1.196881,Simira_glaziovii:1.826511):1.095142):0.467844,Simira_corumbensis:1.528385):11.996598,((Elaeagia_obovata:3.559224,Elaeagia_auriculata:2.105521):0.653535,Elaeagia_utilis:3.472019,Elaeagia_mariae:3.388685):9.497408,((Chimarrhis_hookeri:1.249108,Chimarrhis_parviflora:1.860219):1.49957,Chimarrhis_microcarpa:1.804233,Chimarrhis_turbinata:1.498677):8.313342,((Calycophyllum_multiflorum:2.31229,Calycophyllum_candidissimum:1.914141):0.0,Calycophyllum_spruceanum:1.849327):12.212693,((Alseis_peruviana:0.0,Alseis_lugonis:0.12963):3.720034,Alseis_floribunda:3.831145):11.230875,(Hippotis_brevipes:0.721429,Hippotis_triflora:0.767725):13.544295,(Pentagonia_amazonica:0.668845,Pentagonia_macrophylla:0.668845):13.143174,(Pogonopus_tubulosus:1.454849,Pogonopus_speciosus:1.297442):8.292356,(Bothriospora_corymbosa:1.945938,Wittmackanthus_stanleyanus:1.381123):10.838304,(Ferdinandusa_chlorantha:0.640181,Ferdinandusa_loretensis:0.658699):13.569987,(Picardaea_cubensis:2.100116,Elaeagia_myriantha:3.359375):4.239682,(Pentagonia_macrophyl:1.277211,Sommera_sabiceoides:1.092026):13.155179,(Ferdinandusa_paraensis:1.685185,Ferdinandusa_speciosa:0.0):10.950908,Parachimarrhis_breviloba:12.117575,Sommera_arborescens:12.247205,Emmenopterys_henryi:10.163871,Condaminea_corymbosa:7.163871,Macrocnemum_roseum:10.571279,Warszewiczia_cordata:13.793501,Capirona_decorticans:9.55276,Dioicodendron_dioicum:10.43239,Macbrideina_peruviana:8.237945,Simira_viridiflora:9.710168,Alseis_blackiana:13.136094,Bathysa_stipulata:11.663871,Sommera_grandis:11.534242,Tammsia_anomala:12.05276,Pinckneya_bracteata:12.06202,Dolichodelphys_chlorocrater:9.821279,Dialypetalanthus_fuscescens:11.497205,Warszewiczia_coccinea:10.024983,Mastixiodendron_pachyclados:7.043501):3.505782,(((((Tricalysia_anomala:0.891014,Tricalysia_elliotii:0.455829,Tricalysia_reticulata:0.863236):1.826738,(Tricalysia_delagoensis:0.727011,Tricalysia_pallens:2.106641):0.0,Tricalysia_achoundongiana:0.12516):1.733773,Tricalysia_jasminiflora:1.01634,Tricalysia_capensis:1.683007):2.710428,(((Belonophora_talbotii:1.254986,Belonophora_wernhamii:1.264245):1.049595,Belonophora_coffeoides:1.517544):0.395577,Belonophora_coriacea:1.227935):3.424758,((Calycosiphonia_macrochlamys:0.617003,Calycosiphonia_spathicalyx:0.53367):1.386083,Argocoffeopsis_eketensis:1.873457):2.131089,(Sericanthe_toupetou:0.812802,Sericanthe_adamii:1.34058):3.580632,Diplospora_dubia:3.921212):2.827807,(((Coffea_ligustroides:2.61455,Coffea_racemosa:2.179365):1.296703,Coffea_salvatrix:2.800142):3.59536,(Coffea_stenophylla:3.03379,Coffea_humilis:2.617124):4.102453,(Coffea_eugenioides:1.958061,Coffea_arabica:1.985839):4.437442,Coffea_congensis:4.738095,Coffea_canephora:4.451058,Coffea_kapakata:3.867725,Coffea_mannii:3.951058,Coffea_neoleroyi:3.488095,Psilanthus_ebracteolatus:2.571429,Coffea_liberica:3.858466):3.733147):14.272486,(((((Ixora_coccinea:1.524266,Ixora_cibdela:0.987229):2.554859,Ixora_javanica:3.13468,Ixora_chinensis:3.736532):4.996865,((Ixora_ferrea:3.125149,Ixora_floribunda:2.689964):0.0,(Ixora_nimbana:1.256173,Ixora_nematopoda:1.385802):1.794902):7.756396,(Ixora_borboniae:0.918713,Ixora_parviflora:0.752047):8.86098,(Ixora_trilocularis:0.495446,Ixora_brunonis:0.662113):9.117581,(Ixora_liberiensis:0.759259,Ixora_hippoperifera:0.453704):8.613027,Ixora_guineensis:7.557471,Ixora_littoralis:7.853768,Ixora_hookeri:7.816731,Ixora_nigricans:5.983397,Ixora_brachypoda:9.020434,Ixora_tanzaniensis:8.261175,Ixora_finlaysoniana:9.140805,Ixora_valetoniana:9.32599,Ixora_margaretae:7.501916,Ixora_biflora:7.122286,Ixora_undulata:5.270434,Ixora_novoguineensis:3.32599):1.992843,(Aleisanthiopsis_distantiflora:2.57963,Aleisanthia_rupestris:2.237037):2.239203):2.742035,Keetia_tenuiflora:7.79235):6.895822,((Pavetta_lasioclada:2.249777,Pavetta_platycalyx:2.175703):6.063545,(Pavetta_catophylla:2.73823,Pavetta_edentula:1.895637):7.195462,Pavetta_ixorifolia:7.267025,Pavetta_mollissima:7.165173,Pavetta_inandensis:8.378136,Pavetta_corymbosa:6.609618,Pavetta_bowkeri:8.396655,Pavetta_galpinii:8.322581,Pavetta_schumanniana:8.507766,Pavetta_owariensis:6.683692,Pavetta_indica:8.924432,Pavetta_lanceolata:8.979988,Pavetta_revoluta:8.526284,Pavetta_hongkongensis:9.58184,Pavetta_abyssinica:9.979988,Pavetta_platyclada:10.007766):18.532258,((((((((Mussaenda_divaricata:0.101852,Mussaenda_hossei:0.0):3.533309,Mussaenda_laxiflora:2.681457):2.821206,Mussaenda_pingbianensis:4.280441):0.0,Mussaenda_pubescens:4.058219):4.191781,Aphaenandra_uniflora:4.287037,Mussaenda_kwangtungensis:6.611111,Mussaenda_frondosa:5.222222,Mussaenda_arcuata:3.37037,Mussaenda_raiateensis:3.194444,Mussaenda_macrophylla:5.509259,Mussaenda_treutleri:6.518519,Mussaenda_chippii:6.814815,Pseudomussaenda_flava:3.62963):1.606742,Mussaenda_erythrophylla:4.458593):0.435812,Heinsia_crinita:1.838849):1.646336,Bremeria_erectiloba:3.901852):4.66595,((((((((Sabicea_ferruginea:0.0,Sabicea_harleyae:0.962963):2.013098,Sabicea_vogelii:1.809395):1.934393,Sabicea_discolor:3.086381):0.776582,((Sabicea_villosa:0.0,Sabicea_panamensis:1.037037):0.277778,Sabicea_aspera:0.0):2.492593):2.866129,Pseudosabicea_arborea:3.701314,Sabicea_diversifolia:3.12724):0.403063,Stipularia_africana:3.456229):1.470418,(Virectaria_major:0.287037,Hekistocarpa_minutiflora:0.0):3.315536):1.517797,Tamridaea_capsulifera:3.611111):4.447431,((Gardenia_carinata:1.350629,Gardenia_elata:1.322851):5.421593,Gardenia_jasminoides:3.642593,Gardenia_coronaria:3.485185,Gardenia_thailandica:5.059259,Gardenia_papuana:5.438889,Gardenia_gjellerupii:5.42037,Gardenia_hansemannii:3.966667,Gardenia_sootepensis:4.068519):21.999283,(((Oxyanthus_pallidus:1.559913,Oxyanthus_unilocularis:2.050654):2.366013,(Oxyanthus_formosus:0.949495,Oxyanthus_speciosus:0.542088):2.717172,Oxyanthus_laxiflorus:2.675926):1.334503,(Oxyanthus_latifolius:0.340959,Oxyanthus_pyriformis:0.285403):4.308359,Mitriostigma_axillare:2.547466):18.575891,((Calochone_redingii:0.0,Euclinia_longiflora:0.138889):2.072282,(Randia_grandifolia:3.387097,Randia_thurberi:3.229689):0.0,(Randia_aculeata:0.888889,Randia_truncata:0.0):2.183393,Randia_loniceroides:3.794504,Randia_armata:1.535245):21.967742,((((Wendlandia_pendula:1.43975,Wendlandia_thyrsoidea:1.236046):0.0,Wendlandia_ligustroides:1.023083):1.461485,Wendlandia_paniculata:2.003086):2.276543,(Augusta_austrocaledonica:2.848121,Augusta_rivalis:2.274046):1.653731):9.954839,(((Sipanea_hispida:1.261001,Sipanea_biflora:1.751742):2.454667,(Dendrosipanea_spigelioides:2.27963,Chalepophyllum_guyanense:4.187037):1.28789):1.418655,(Posoqueria_latifolia:1.0,Posoqueria_longiflora:1.0):3.125063):4.026072,((Bertiera_aethiopica:1.234848,Bertiera_breviflo:1.494108):2.096913,Bertiera_longithyrsa:2.146576,Bertiera_guianensis:2.905835,Bertiera_laxa:3.581761):17.939744,((Peponidium_cystiporon:0.752646,Pyrostria_bibracteata:1.44709):1.44898,Bullockia_setiflora:2.692366,Pyrostria_hystrix:1.923847,Afrocanthium_mundianum:2.349773):13.477288,((Canthium_ciliatum:2.414697,Canthium_spinosum:3.12766):0.0,Canthium_inerme:2.859141,Canthium_suberosum:3.507289,Canthium_vanwykii:2.173956):15.227179,((Dictyandra_arborescens:1.89994,Leptactina_densiflora:2.381422):1.427747,(Leptactina_delagoensis:0.44709,Leptactina_platyphylla:0.82672):2.278746):17.647522,((Psydrax_palma:2.205748,Psydrax_subcordata:2.279822):1.371714,(Keetia_zanzibari:1.753296,Keetia_gueinzii:1.058851):1.611203):12.879229,(((Catunaregam_nilotica:1.521318,Deccania_pubescens:1.669466):0.656712,Catunaregam_spinosa:1.446549):1.315559,Catunaregam_tomentosa:1.799145):20.777916,((Polysphaeria_macrophylla:0.027778,Polysphaeria_lanceolata:0.0):6.50297,Hypobathrum_racemosum:6.317785,Kraussia_socotrana:6.586303):15.694461,(((Rothmannia_urcelliformis:3.339775,Rothmannia_fischeri:2.182367):0.748975,Rothmannia_capensis:3.005416):2.229286,Rothmannia_hispida:4.484702):19.3331,((Aulacocalyx_caudata:1.707216,Aulacocalyx_talbotii:1.596105):0.0,Aulacocalyx_jasminiflora:1.318327):23.527253,((Vangueria_infausta:0.055556,Vangueria_esculenta:0.0):0.25,Vangueria_randii:0.0):20.262246,((Canthium_coromandelicum:4.743386,Rutidea_orientalis:3.308201):1.303247,Rutidea_dupuisii:4.074411):16.373021,((Psydrax_locuples:4.79,Afrocanthium_racemulosum:5.114074):0.0,Psydrax_obovata:4.614074):13.814839,(Schumanniophyton_magnificum:1.0,Schumanniophyton_problematicum:1.0):19.891876,(Catunaregam_swynnertonii:1.027603,Catunaregam_obovata:1.046122):21.364273,(Cuviera_nigrescens:1.141799,Cuviera_macroura:1.114021):21.916743,(Coptosperma_rhodesiacum:1.171024,Coptosperma_zygoon:1.180283):19.109741,(Bertiera_chevalieri:0.559368,Bertiera_racemosa:0.53159):18.952878,(Rytigynia_liberica:1.349327,Rytigynia_umbellulata:1.340067):21.16292,(Benkara_armigera:2.040569,Oxyceros_horridus:2.077606):21.138344,(Randia_monantha:1.660234,Randia_pittieri:0.975049):22.639049,(Aidia_genipiflora:0.018519,Aidia_micrantha:0.0):22.854839,(Feretia_apodanthera:1.554555,Feretia_aeruginescens:1.693443):20.152136,(Rosenbergiodendron_formosum:0.314815,Rosenbergiodendron_densiflorum:0.0):22.225209,(Fernelia_buxifolia:5.481481,Ramosmania_rodriguesii:4.981481):15.391876,(Psydrax_horizontalis:0.713675,Psydrax_dicoccos:1.287749):17.585608,(Psydrax_pergracilis:1.777778,Psydrax_cymigera:0.0):17.002987,(Tarenna_lasiorhachis:1.032506,Tarenna_pavettoides:0.569543):22.461222,(Glossostipula_concinna:1.096296,Alibertia_edulis:0.911111):20.777061,(Lagynias_lasiantha:2.768519,Tapiphyllum_velutinum:2.62963):16.104839,Nematostylis_anthophylla:11.96595,Scyphiphora_hydrophyllacea:18.549283,Razafimandimbisonia_minor:12.030765,Steenisia_pleurocarpa:7.428913,Stachyarrhena_acuminata:17.419654,Rothmannia_manganjae:19.623357,Cremaspora_triflora:18.354839,Randia_decemcostata:19.660394,Aoranthe_seretii:20.512246,Aidia_cochinchinensis:21.197431,Aoranthe_cladantha:21.827061,Kailarsenia_tentaculata:22.160394,Massularia_acuminata:21.975209,Atractocarpus_balansaeanus:19.910394,Aoranthe_penduliflora:22.169654,Hyperacanthus_amoenus:22.095579,Hyperacanthus_grevei:21.206691,Randia_moorei:21.706691,Tocoyena_pittieri:21.641876,Coptosperma_nigrescens:19.354839,Casasia_clusiifolia:21.021505,Duroia_aquatica:23.438172,Duroia_eriopila:22.493728,Amaioua_guianensis:21.558542,Duroia_longiflora:23.002987,Duroia_hirsuta:22.706691,Amaioua_intermedia:21.845579,Kutchubaea_semisericea:20.530765,Rothmannia_longiflora:25.104839,Randia_schumanniana:20.743728,Rothmannia_munsae:23.706691,Rothmannia_talbotii:23.067802,Rothmannia_whitfieldii:24.08632,Aulacocalyx_divergens:23.910394,Duperrea_pavettifolia:20.854839,Genipa_americana:18.660394,Aidia_racemosa:22.364098,Kraussia_floribunda:19.938172,Rothmannia_globosa:19.364098,Paragenipa_lancifolia:20.577061,Burchellia_bubalina:19.46595,Didymosalpinx_norae:17.549283,Petitiocodon_parviflorum:19.854839,Robbrechtia_grandifolia:20.234468,Coptosperma_graveolens:19.095579,Cladoceras_subcapitatum:22.364098,Benkara_malabarica:21.438172,Tarenna_vignei:22.595579,Tarenna_drummondii:23.058542,Tennantia_sennii:18.660394,Tarenna_mollissima:20.901135,Fadogia_tetraquetra:20.632616,Tarenna_hoaensis:20.567802,Ixora_narcissodora:22.549283,Coptosperma_neurophyllum:18.410394,Heinsenia_diervilleoides:20.252987,Coddia_rudis:20.577061,Gardenia_cornuta:25.521505,Gardenia_thunberg:25.771505,Gardenia_volkensii:26.327061,Gardenia_imperialis:25.530765,Gardenia_thunbergia:26.33632,Gardenia_vogelii:25.882616,Gardenia_ternifolia:26.493728,Gardenia_resiniflua:25.632616,Gardenia_latifolia:27.123357,Gardenia_obtusifolia:25.012246,Gardenia_gummifera:26.725209,Tarenna_asiatica:20.540024,Bertiera_spicata:19.262246,Boholia_nematostylis:18.808542,Cuviera_trilocularis:20.901135,Rytigynia_senegalensis:20.660394,Afrocanthium_lactescens:15.71595,Retiniphyllum_pilosum:10.475209,Alberta_magna:12.864098,Crossopteryx_febrifuga:12.206691,Razafimandimbisonia_sambiranensis:11.975209,Glionnetia_sericea:11.827061,Psydrax_micans:17.595579,Psydrax_laxiflorens:17.697431,Cuviera_longiflora:20.178913,Vangueriella_campylacantha:16.706691,Cuviera_acutiflora:20.46595,Canthium_cambodianum:18.095579,Canthium_horridum:16.780765,Robynsia_glabrata:19.567802,Vangueriella_vangerioides:20.502987,Rytigynia_canthioides:21.743728,Rytigynia_nigerica:21.132616,Hutchinsonia_barbata:21.345579,Vangueriella_discolor:20.299283,Vangueriella_orthacantha:16.882616,Psydrax_arnoldiana:15.493728,Morelia_senegalensis:17.401135,Trailliaedoxa_gracilis:12.71595,Cyclophyllum_deplanchei:18.799283):0.172939,(((((((((((Phuopsis_stylo:1.098218,Crucianella_angustifol:1.403774):2.228674,Sherardia_arvensis:3.049114):2.603478,Asperula_cynanchica:5.782222,Asperula_purpurea:5.43037):1.850714,((Galium_saxatile:1.357077,Galium_sterneri:1.384855):0.724572,(Galium_corsic:1.583333,Galium_parisiense:1.231481):0.424242):6.819805,((Galium_triflorum:2.231481,Galium_verum:0.87037):2.032967,Galium_mollugo:2.292226):5.877747,(Valantia_mural:0.436452,Valantia_hispida:0.380897):7.900188,(Galium_boreale:3.546514,Galium_lanceolatum:3.416885):6.040126,(Galium_palustre:2.580303,Galium_palust:1.200673):6.747078,Galium_uliginosum:7.975529,Galium_tinctorium:8.744048,Cruciata_laevipes:6.707011,Galium_odoratum:7.123677,Galium_aparine:7.864418,Galium_tricornutum:6.447751,Asperula_laeviga:7.975529,Cruciata_glab:8.651455):0.810805,((Rubia_agostinhoi:3.63013,Rubia_peregrina:3.972723,Rubia_cordifolia:3.463463):0.568018,Didymaea_alsinoides:3.494444):1.504852):0.853823,(Kelloggia_chinensis:1.935401,Kelloggia_galioides:3.018734):2.028831):0.966324,(((((Plocama_tinctoria:0.179719,Plocama_yemenensis:0.133423):0.866577,Plocama_pendula:0.0):5.07037,Plocama_crocyllis:3.533333):1.981818,(Pterogaillonia_calycoptera:1.707454,Plocama_hymenostephana:1.948195):2.863253,(Plocama_eriantha:2.704793,Plocama_olivieri:1.602941):3.328877):1.526515,(Plocama_brevifolia:1.687017,Plocama_calabrica:2.918498):2.706502):0.0,Theligonum_cynocrambe:5.421296):4.14951,(((((Hedyotis_acutangula:1.725108,Oldenlandia_vachellii:1.854738):0.352951,Oldenlandia_bodinieri:1.3188):9.548925,(Hedyotis_xinyiensis:0.225968,Hedyotis_yangchunensis:0.253745):12.123239,(Hedyotis_shenzhenensis:2.313181,Hedyotis_shiuyingiae:0.887255):9.739729,(Hedyotis_cantoniensis:4.739583,Hedyotis_longiexserta:3.304398):7.054067,(Oldenlandia_assimilis:3.140523,Hedyotis_uncinella:3.131264):6.597572,Hedyotis_longipetala:10.664021,Hedyotis_fruticosa:11.469577,Oldenlandia_consanguinea:9.210317,Oldenlandia_mellii:9.978836,Oldenlandia_tenuipes:10.43254,Hedyotis_caudatifolia:8.839947,Hedyotis_effusa:9.126984,Hedyotis_macrostegia:6.969577,Hedyotis_communis:6.969577):0.0,Hedyotis_wuzhishanensis:6.367725):0.0,Oldenlandia_goreensis:3.710317):6.230859,(((Paederia_pertomentosa:0.786667,Paederia_stenobotrya:0.768148):0.944103,Paederia_cavaleriei:1.128917):5.652952,(Paederia_praetermissa:1.792146,Paederia_cruddasiana:2.579183):4.452686,Paederia_foetida:5.467054,Paederia_yunnanensis:5.707795,Paederia_lanuginosa:6.198536,Paederia_pilifera:4.930017,Paederia_bojeriana:8.170758,Paederia_farinosa:8.883721,Paederia_lanata:7.939276,Paederia_majungensis:9.087425,Paederia_pospischilii:8.559647,Paederia_mandrarensis:8.152239,Paederia_taolagnarensis:7.689276,Paederia_brasiliensis:6.170758,Paederia_ciliata:9.457795,Paederia_grandidieri:9.985573,Paederia_sambiranensis:8.615202):5.307456,((((((Argostemma_geesinkii:0.0,Argostemma_parvifolium:0.222222):2.649782,Argostemma_yappii:3.04793,Argostemma_rupestre:2.770153):3.053922,Argostemma_psychotrichoides:4.944444):0.0,(Argostemma_elatostemma:0.0,Argostemma_hookeri:0.018519):4.666667):0.75,((Mycetia_gracilis:0.68917,Mycetia_cauliflora:2.013244):1.03666,(Mycetia_javanica:1.948052,Mycetia_malayana:3.262867):0.0):3.051948,((Argostemma_gracile:0.231481,Argostemma_brachyantherum:0.0):0.0,Argostemma_bifolium:0.231481):4.62963,Neohymenopogon_parasiticus:3.990741,Mouretia_larsenii:5.37037):1.847059,Argostemma_victorianum:4.161874):4.844118,(((((Otiophora_scabra:2.9536,Otiophora_cupheoides:2.527674):3.312084,(Pentanisia_prunelloides:3.838985,Pentanisia_longituba:2.931578):3.41744,Otomeria_oculata:5.19161,Batopedina_pulvinellata:4.728647,Triainolepis_mandrarensis:5.774943):0.0,Pentas_lanceola:4.386054,Knoxia_platycarpa:3.200869):0.661047,Parapentas_silvati:2.621176):1.508119,Pentas_lanceolata:4.888554):3.052622,((((Leptodermis_scabrida:2.540448,Leptodermis_hirsutiflora:2.52193,Leptodermis_ludlowii:4.012671):2.036289,Leptodermis_potanini:3.937849):0.0,Leptodermis_buxifolia:2.373034):1.541178,(Leptodermis_ovata:1.826211,Leptodermis_vestita:3.316952):2.541705,Serissa_japonica:4.460509):5.341779,(((Pentanopsis_gracilicaulis:1.632976,Pentanopsis_fragrans:1.040384):1.066098,(Amphiasma_luzuloides:1.185897,Amphiasma_benguellense:1.306268):1.411325):3.683081,((Conostomium_quadrangulare:1.0,Conostomium_longitubum:1.0):3.956229,Manostachya_ternifolia:5.354377):0.0,Phylohydrax_carnosa:4.863636):8.32754,(((Hedyotis_dianxiensis:0.426329,Oldenlandia_hedyotidea:2.231884):1.543478,Hedyotis_ampliflora:1.858696):1.818271,((Hedyotis_costata:2.51431,Hedyotis_scandens:1.097643):2.359307,Oldenlandia_chrysotricha:4.58658):0.67372,Hedyotis_capitellata:3.584374):13.26421,(((((Spermacoce_tenuior:1.502415,Spermacoce_ocymifolia:0.900564):1.922029,(Psyllocarpus_laricoides:1.342593,Diodia_virginiana:2.194444):0.98):0.72,Spermacoce_hispida:2.514815):0.473333,Hydrophylax_maritima:3.015926):1.223492,Bouvardia_ternifol:0.970899):14.294351,((Hedyotis_koana:2.806397,Oldenlandia_diffusa:3.954545):2.15101,Stenaria_nigricans:4.318519,Houstonia_caerulea:4.855556,Oldenlandia_pinifolia:2.587037,Oldenlandia_tenelliflora:3.161111):13.335621,(((Anthospermum_herbace:4.596812,Nenax_microphylla:3.596812):0.14544,Phyllis_nobla:3.936697):1.90675,Nertera_granadensis:5.334188):1.9681,(Neanotis_kwangtungensis:0.997317,Neanotis_wightiana:0.96954):8.980896,(Coprosma_repens:0.875,Coprosma_intertexta:0.893519):7.816176,(Oldenlandia_affinis:3.519143,Galopina_circaeoides:3.445069):5.634997,(Oldenlandia_corymbo:3.997847,Thecorchus_wauensis:2.303402):14.156293,(Paederia_verticillata:3.670479,Paederia_spectatissima:2.994553):4.455882,(Mitrasacmopsis_quadrivalvis:1.900794,Hedythyrsus_thamnoideus:2.011905):13.012605,(Danais_comorensis:5.033951,Danais_xanthorrhoea:2.728395):4.777596,(Synaptantha_tillaeacea:0.303284,Arcytophyllum_aristatum:1.201433):14.313818,(Neanotis_hirsuta:2.013396,Dibrachionostylus_kaessneri:2.207841):14.159262,Nertera_granadens:7.968954,Oldenlandia_corymbosa:11.052288,Oldenlandia_ovatifolia:16.015251,Pomax_umbellata:7.200436,Opercularia_vaginata:5.589325,Danais_fragrans:9.181917,Dunnia_sinensis:8.14488,Kohautia_caespitosa:12.654139,Pentodon_pentandr:12.367102,Ernodea_littoralis:14.033769,Spermadictyon_suaveolens:8.27451,Saprosma_fruticosa:6.848584,Schismatoclada_farahimpensis:7.135621):2.754769,((((((((((Psychotria_micheliae:0.259259,Psychotria_abouabouensis:0.0):0.064815,Psychotria_ombrophila:0.0):2.664319,Psychotria_biaurita:1.877282):2.137268,(Psychotria_rufipilis:0.977191,Psychotria_subglabra:0.940154):2.370693):0.802016,Psychotria_bidentata:2.612863):0.218235,Psychotria_mangenotii:2.479246):3.440066,((Psychotria_schliebenii:1.549808,Psychotria_amboniana:1.503512,Psychotria_holtzii:1.272031,Psychotria_brachyanthoides:1.142401):2.400484,Psychotria_calceata:2.487329,Psychotria_limba:2.163255):3.200501,((Psychotria_panamensis:0.575758,Psychotria_grandis:1.131313):3.090909,(Psychotria_tenuifolia:3.083333,Psychotria_chagrensis:3.12963):0.0):2.428571,((Psychotria_neillii:0.908148,Psychotria_marginata:0.945185):2.028462,Psychotria_horizontalis:2.594017):1.89011,(Psychotria_guineensis:1.013889,Psychotria_gabonica:0.986111):5.553571,(Psychotria_liberica:3.22076,Psychotria_subobliqua:2.887427):5.652256,(Psychotria_nervosa:2.47963,Psychotria_asiatica:0.183333):4.050794,Psychotria_dorotheae:7.604497,Psychotria_albicaulis:7.243386,Psychotria_fimbriatifolia:4.873016,Psychotria_peteri:3.44709,Psychotria_limonensis:6.021164,Psychotria_longituba:6.178571,Psychotria_mapourioides:2.289683,Psychotria_capensis:7.048942):5.525452,((Psychotria_serpens:1.898148,Psychotria_micrococca:2.62963):0.0,Psychotria_adenophylla:2.490741):3.565134,(Psychotria_micralabastra:2.844605,Psychotria_ramuensis:2.298309):3.377936,Hydnophytum_formicar:4.704023,Cremocarpon_lantzii:5.685504):1.93931,(((((Psychotria_hispidula:1.490741,Psychotria_deflexa:0.0):3.741582,Psychotria_bremekampiana:3.52862,Psychotria_suerrensis:3.750842,Palicourea_crocea:3.158249,Palicourea_croceoides:2.39899,Psychotria_gracilenta:4.139731,Palicourea_guianensis:2.500842):4.545455,(Psychotria_aubletiana:1.141707,Ronabea_latifolia:0.817633):5.543478,(Psychotria_berteroana:1.206553,Psychotria_berteriana:1.632479):4.75641,(Psychotria_hastisepala:3.307568,Palicourea_lasiorrachis:2.140902):3.673913,Psychotria_elata:6.398148,Psychotria_racemosa:6.481481,Psychotria_cyanococca:6.509259,Psychotria_poeppigiana:6.166667,Psychotria_brachiata:6.314815,Psychotria_pubescens:6.009259):1.368132,Palicourea_salicifolia:3.599613):1.391608,((((Chassalia_kolly:2.77037,Chassalia_catati:3.381481,Chassalia_corallifera:1.659259):2.430409,(Geophila_obvallata:0.518519,Geophila_repens:0.0):4.793372):0.0,Carapichea_ipecacuanha:3.94152):3.627368,(((Chazaliella_domatiicola:0.0,Chazaliella_lophoclada:0.777778):3.854267,Chazaliella_abrupta:2.530193):2.142029,(Psychotria_leptothyrsa:4.431481,Chazaliella_sciadephora:3.653704):0.0):2.146667,((Rudgea_recurva:3.409933,Rudgea_lorentensis:2.826599):0.0,Rudgea_villiflora:3.400673):2.649697,Notopleura_capitata:6.587407,Notopleura_polyphlebia:6.754074,Notopleura_uliginosa:7.902222,Notopleura_dukei:8.43,Hymenocoleus_hirsutus:6.031852,Geophila_afzelii:7.717037,Notopleura_anomothyrsa:4.726296):1.246407):1.633593):1.956667,((((Damnacanthus_labordei:0.259259,Damnacanthus_giganteus:0.0):1.706628,Damnacanthus_officinarum:1.114035):1.028041,(Damnacanthus_henryi:0.648148,Damnacanthus_hainanensis:1.833333):1.364299):3.967447,Damnacanthus_major:4.65582,Mitchella_undulata:5.887302,Mitchella_repens:5.507672):2.407143,((((Prismatomeris_memecyloides:2.591481,Prismatomeris_sessiliflora:1.850741):2.145952,Rennellia_elliptica:4.367063):0.031682,(Prismatomeris_albidiflora:0.0,Prismatomeris_filamentosa:0.0):3.732079):0.0,Prismatomeris_beccariana:3.519116):2.979032,(((Morinda_badia:0.0,Morinda_umbellata:0.064815):2.629209,Morinda_callicarpifolia:4.119949):1.392595,Morinda_hainanensis:5.049582,Morinda_brevipes:2.716249,Morinda_officinalis:4.086619):5.559677,(Morinda_coreia:5.870269,Morinda_citrifolia:5.370269,Morinda_lucida:3.620269,Morinda_panamensis:5.564713,Morinda_pubescens:6.046195):4.674176,(((Craterispermum_aristatum:0.0,Craterispermum_laurinum:0.601852):1.679915,Craterispermum_schweinfurthii:1.541026):0.728478,Craterispermum_caudatum:1.547281):3.41383,(((Gaertnera_paniculata:3.916824,Gaertnera_bieleri:2.361268):0.0,Gaertnera_phyllosepala:1.953861):2.694288,Gaertnera_phyllostachya:4.824074):2.257407,(Pagamea_guianensis:2.105193,Schradera_subandina:2.0126):4.726289,(Damnacanthus_macrophyllus:2.209302,Damnacanthus_indicus:3.86671):5.140698,(Gynochthodes_coriacea:3.074074,Gynochthodes_epiphytica:2.861111):5.331481,Schizocolea_linderi:4.211111,Appunia_guatemalensis:6.368519,Coelospermum_balansanum:8.942593,Coelospermum_salomoniense:7.646296):2.595946,(((((Coussarea_macrophylla:2.639316,Coussarea_hydrangeifolia:2.657835):0.0,Coussarea_brevicaulis:2.204131):1.52144,Coussarea_caroliana:4.24409):0.0,((Faramea_occidentalis:1.0,Faramea_pedunculata:1.0):0.740196,Faramea_multiflora:0.740196):3.726116):2.577548,((((Coccocypselum_condalia:0.81229,Coccocypselum_guianense:0.784512):0.326599,Coccocypselum_herbaceum:0.0):3.703704,(Declieuxia_fruticosa:1.0,Declieuxia_cordigera:1.0):3.388889):1.014493,(Oreopolus_glacialis:2.742203,Cruckshanksia_hymenodon:2.955166):0.874142):2.6127):1.48542):2.572236,(((((Lasianthus_kilimandscharicus:0.0,Lasianthus_pedunculatus:0.0):1.809572,Lasianthus_lanceolatus:1.318831):5.480832,(Lasianthus_chinensis:1.478758,Lasianthus_hirsutus:2.488017):6.200535,(Lasianthus_formosensis:0.12037,Lasianthus_strigosus:0.0):7.0867,Lasianthus_japonicus:8.170034,Lasianthus_curtisii:7.077441):0.0,Lasianthus_batangensis:4.114478):0.0,(Trichostachys_aurea:1.0,Trichostachys_microcarpa:1.0):5.660774):2.2):2.099465,(((((((Ophiorrhiza_fucosa:3.103704,Ophiorrhiza_ridleyana:4.177778):0.266667,Ophiorrhiza_pumila:2.555556):0.0,Ophiorrhiza_kuroiwae:1.37963,Ophiorrhiza_plumbea:2.824074):1.126177,Ophiorrhiza_mungos:2.153955):1.744193,Ophiorrhiza_elmeri:3.768519):0.640741,((Ophiorrhiza_trichocarpon:3.387566,Ophiorrhiza_pedunculata:4.804233):0.0,Ophiorrhiza_pseudofasciculata:4.387566):1.114286,Ophiorrhiza_japonica:4.122222,Ophiorrhiza_hayatana:3.955556):1.173232,(Xanthophytum_borneense:0.929041,Xanthophytum_capitellatum:0.919782):1.459006):4.322193,(((((Pauridiantha_floribunda:4.733734,Pauridiantha_liebrechtsiana:4.937437,Pauridiantha_callicarpoides:5.113363,Pauridiantha_viridiflora:5.354104):0.0,Pauridiantha_letestuana:3.483734):0.146298,Pentaloncha_humilis:2.231884):0.0,((Pauridiantha_talbotii:0.9651,Pauridiantha_afzelii:1.520655):1.021765,Pauridiantha_schnellii:1.449828):0.902427):3.528189,(Urophyllum_ellipticum:2.310481,Pauridiantha_paucinervis:1.643814):3.912556,Praravinia_suberosa:4.713777,Amphidasya_ambigua:5.232295):3.52424,(Colletoecema_magna:1.0,Colletoecema_dewevrei:1.0):5.395425,(Neurocalyx_championii:2.618519,Neurocalyx_zeylanicus:4.738889):3.517647,Lerchea_bracteata:5.349129,Temnopteryx_sericea:6.043573):1.410131,(((((Uncaria_macrophylla:0.083333,Uncaria_laevigata:0.0):5.287628,Uncaria_yunnanensis:0.861702,Uncaria_sessilifructus:0.88948,Uncaria_lancifolia:2.056147):1.851064,((Uncaria_rhynchophylla:0.147306,Uncaria_homomalla:1.026936):1.901604,Uncaria_sinensis:2.410022,Uncaria_scandens:2.419281):3.765707,Uncaria_lanosa:4.888692):23.107234,((Cephalanthus_glabratus:3.830601,Cephalanthus_salicifolius:4.025046):3.528373,Cephalanthus_occidentalis:3.747863):9.627692,(Ludekia_bernardoi:0.585749,Ludekia_borneensis:0.724638):19.428696,(Pausinystalia_johimbe:1.849773,Pausinystalia_macroceras:1.76644):20.442449,(Breonia_sphaerantha:3.224747,Breonia_fragifera:2.354377):18.456364,Hymenodictyon_leandrii:16.921852,Neonauclea_cyrtopoda:21.051481,Hymenodictyon_decaryi:16.44037,Neonauclea_clemensiae:20.19037,Ochreinauclea_maingayi:19.171852,Hymenodictyon_seyrigii:16.338519,Pertusadina_multifolia:18.921852,Breonia_tayloriana:20.968148,Breonia_chinensis:22.32,Breonia_decaryana:21.579259,Breonia_havilandiana:21.912593,Breonia_louvelii:21.347778,Breonia_macrocarpa:21.847778,Breonia_perrieri:22.227407,Neolamarckia_cadamba:27.486667,Corynanthe_mayumbensis:27.014444,Uncaria_tomentosa:27.866296,Uncaria_guianensis:28.94963,Corynanthe_pachyceras:26.532963,Hymenodictyon_biafranum:15.366296,Nauclea_xanthoxylon:25.505185,Adina_rubella:19.597778,Adinauclea_fagifolia:18.088519,Breonia_sambiranensis:21.644074,Breonia_capuronii:21.736667,Breonia_boivinii:21.292222,Hymenodictyon_orixense:16.94037,Hymenodictyon_tsingy:12.644074,Paracorynanthe_uropetala:13.579259,Hymenodictyon_madagascaricum:13.69037,Fleroya_stipulosa:26.005185,Nauclea_vanderguchtii:25.727407,Sarcocephalus_latifoli:25.764444,Nauclea_officinalis:25.245926,Hymenodictyon_perrieri:12.644074,Hymenodictyon_glabrum:12.681111,Hymenodictyon_septentrionale:12.282963,Adina_pubicostata:19.347778,Hymenodictyon_louhavate:15.208889,Neonauclea_brassii:19.477407,Myrmeconauclea_stipulacea:19.912593,Neonauclea_longipedunculata:18.125556,Hymenodictyon_parvifolium:18.931111,Neonauclea_paracyrtopoda:20.07,Neonauclea_celebica:19.116296,Hymenodictyon_floribundum:16.486667,Neonauclea_obversifolia:22.357037,Neonauclea_pseudocalycina:18.745926,Uncaria_africana:21.264444,Metadina_trichotoma:20.255185,Breonadia_salicina:18.44037,Cephalanthus_natalensis:14.838519,Fleroya_rubrostipulata:20.523704,Mitragyna_rotundifolia:28.745926,Mitragyna_speciosa:28.366296,Neonauclea_glabra:18.94037,Neonauclea_gigantea:19.421852,Mitragyna_inermis:19.875556,Paracorynanthe_antankarana:16.005185,Haldina_cordifolia:19.894074,Pertusadina_malaccensis:19.44037,Pertusadina_eurhyncha:19.894074,Adina_pilulifera:21.653333,Neonauclea_forsteri:19.551481,Myrmeconauclea_strigosa:19.218148,Sinoadina_racemosa:19.903333,Timonius_pulposus:23.681111,Gyrostipula_comorensis:21.745926,Gyrostipula_foveolata:22.245926,Janotia_macrostipula:21.338519,Nauclea_orientalis:32.19963,Nauclea_tenuiflora:27.468148,Nauclea_diderrichii:33.616296,Corynanthe_paniculata:28.597778,Mitragyna_diversifolia:26.977407,Burttdavya_nyasica:31.301481,Mitragyna_parvifolia:27.884815,Mitragyna_tubulosa:27.32,Hymenodictyon_flaccidum:14.560741,Hymenodictyon_occidentale:13.44963,Sarcocephalus_pobeguinii:21.958889):2.433623,(((Catesbaea_fuertesii:1.138624,Catesbaea_holacantha:1.120106):2.80119,(Phyllacanthus_grisebachianus:2.398148,Catesbaea_spino:2.907407):0.375,Catesbaea_parviflora:2.458333):9.833904,(Exostema_spinosum:0.305556,Exostema_caribaeum:0.787037,Exostema_nitens:0.0):9.968163,(Cubanola_daphnoides:1.034512,Cubanola_domingens:0.867845):12.32254,(Chiococca_alba:3.604267,Chiococca_pachyphylla:2.113527):8.3176,(Erithalis_frutico:2.70977,Erithalis_harrisii:1.117178):8.832467,(Exostema_longiflorum:0.0,Exostema_lineatum:0.351852):10.097793,Thiollierea_artensis:9.495941,Badusa_corymbifera:11.7552,Bikkia_tetrandra:10.5052,Osa_pulchra:12.171867,Schmidtottia_sessilifolia:7.403349,Scolosanthus_lucidus:10.060756,Siemensia_pendula:11.653349,Exostema_ixoroides:10.421867,Exostema_myrtifolium:8.588534,Ceratopyxis_verbenacea:11.301497,Hintonia_latiflora:10.144089,Phialanthus_ellipticus:8.245941,Morierina_montana:10.523719,Nernstia_mexicana:12.921867,Exostema_ellipticum:10.153349,Exostema_mexicanum:8.310756,Coutarea_hexandra:13.745941,Cubanola_domingensis:6.125571):4.794719,(((((((((Remijia_chelomaphylla:2.783333,Remijia_pacimonica:2.848148):0.416531,Remijia_ulei:2.690605):0.820745,Remijia_macronemia:2.224313):0.72828,Remijia_ferruginea:1.915556):4.308367,((Ladenbergia_carua:0.0,Ladenbergia_oblongifolia:0.314815):3.230392,(Ladenbergia_amazonensis:1.121244,Ladenbergia_pavonii:1.019392):1.599889,Ladenbergia_macrocarpa:2.313725):4.771309,(((Cinchona_pubesce:2.581871,Cinchona_officinalis:0.868908):2.466438,Cinchona_macrocalyx:3.242754):2.449775,Cinchona_calisaya:4.914751,Cinchona_pitayensis:4.294381):2.142505):0.0,Cinchonopsis_amazonica:5.223923):0.0,(Stilpnophyllum_oellgaardii:2.232639,Stilpnophyllum_grandifolium:3.103009):1.574617):1.119133,(Joosia_aequatoria:3.597321,Joosia_umbellifera:2.412136):1.643883):0.676786,(((((Isertia_rosea:1.595584,Isertia_hypoleuca:0.965954):1.14665,Isertia_spiciformis:0.649642):0.337287,Isertia_coccinea:0.607298):3.96844,(((Isertia_pittieri:0.977124,Isertia_laevis:2.866013):1.135169,Isertia_haenkeana:1.621552):0.885971,Isertia_parviflora:2.553819):2.873771):1.094632,Kerianthera_preclara:4.485185):0.136508):5.039337,(((Guettarda_ferruginea:1.045993,Guettarda_boliviana:0.888585):3.298957,Guettarda_valenzuelana:2.807912,Guettarda_speciosa:3.678283):0.841558,(Guettarda_foliacea:2.571983,Guettarda_macrosperma:1.340502):3.596006):13.039337,(((Hamelia_cupr:0.435185,Hamelia_patens:0.0):3.569444,Hamelia_axillaris:2.087963):0.807164,Hamelia_papillosa:1.996979):10.932571,((Gonzalagunia_affinis:0.0,Gonzalagunia_rosea:0.37037):4.074289,Gonzalagunia_dependens:3.055771):13.707112,(Hillia_parasitica:3.411765,Hillia_triflo:1.522876,Hillia_palmana:4.133987):9.675192,((Plocaniophyllon_flavum:3.726792,Hoffmannia_ghiesbreghtii:3.37494):1.684641,Pinarophyllon_bullatum:4.346618):9.601449,(Suberanthus_neriifolius:2.698925,Suberanthus_brachycarpus:2.347073):10.721365,(Stevensia_buxifolia:2.362986,Rondeletia_nipensis:1.807431):12.677674,(Colleteria_seminervis:5.152778,Chione_venosa:3.337963):5.100845,(Rovaeanthus_strigosus:0.462678,Rovaeanthus_suffrutescens:1.6849):12.661315,(Phyllomelia_coronata:0.502315,Mazaea_phialanthoides:0.002315):16.316123,(Rondeletia_intermixta:0.0,Rondeletia_portoricensis:0.824074):16.531401,(Cosmibuena_valerioi:1.767974,Cosmibuena_grandiflora:2.045752):11.263427,(Chomelia_tenuiflora:2.825926,Timonius_timon:1.085185):13.464734,(Deppea_grandiflo:2.792929,Deppea_erythrorhiza:0.774411):9.821805,Machaonia_acuminata:15.781401,Blepharidium_guatemalense:14.772142,Arachnothryx_leucophylla:15.198068,Roigella_correifolia:14.429549,Rondeletia_pitreana:11.475845,Timonius_celebicus:13.318438,Antirhea_madagascariensis:14.475845,Acrosynanthus_revolutus:13.586957,Balmea_stormae:11.105475,Tinadendron_noumeanum:13.216586,Ottoschmidtia_microphylla:15.892512,Rondeletia_odorata:15.318438,Stenostomum_lucidum:13.494364,Acrosynanthus_minor:14.151771,Guettarda_uruguens:9.512882,Arachnothryx_chimboracensis:15.429549,Chomelia_spinosa:17.151771,Arachnothryx_buddleioides:15.373994,Arachnothryx_monteverdensis:16.012882,Guettarda_crispiflora:17.022142,Guettarda_tournefortiopsis:17.244364,Stenostomum_obtusifolium:16.346216,Antirhea_megacarpa:14.123994,Hodgkinsonia_ovatiflora:13.661031,Syringantha_coulteri:12.299919,Hoffmannia_longipetiolata:8.725845,Strumpfia_maritima:11.688808,Acrosynanthus_latifolius:13.92029):0.774155,(((Coptosapelta_flavescens:1.007269,Coptosapelta_diffusa:1.072084):3.878111,Coptosapelta_montana:2.727973):2.101548,((Acranthera_grandiflora:3.749573,Acranthera_frutescens:3.684758):0.141108,Acranthera_siamensis:3.372162):3.485136):0.763072,(((Luculia_pinceana:1.63671,Luculia_yunnanensis:1.210784):0.161167,Luculia_gratissima:1.584914):2.013465,Luculia_grandifol:4.079861):1.392361):1.083333,(((((((((((((((((Brachystelma_naorojii:0.0,Brachystelma_edule:0.009259):3.046296,(Ceropegia_media:0.0,Ceropegia_lawii:2.324074):0.0,(Ceropegia_elegans:0.0,Ceropegia_intermedia:1.944444):0.166667,Brachystelma_bourneae:0.712963):3.725204,Ceropegia_juncea:2.604834,Brachystelma_luteum:0.410389,Caralluma_indica:1.336315,Ceropegia_dichotoma:2.502982,Caralluma_adscendens:3.243723,Ceropegia_bulbosa:3.919648,Quaqua_mammillaris:1.53076,Stapelia_leendertzi:1.614093,Ceropegia_wood:1.077056):1.376648,Riocreuxia_torulosa:0.527778,Anisotoma_cordifolia:0.0):2.655556,(Leptadenia_hastata:0.474815,Leptadenia_reticulata:1.391481):2.69,(Heterostemma_dalzellii:1.359319,Heterostemma_tanjorense:2.414875):3.046237,Orthanthera_jasminiflora:2.646296):8.782353,(((((Asclepias_syriaca:0.388889,Asclepias_tuberosa:0.0):2.717228,Asclepias_asperula:2.31908):0.859274,((Asclepias_incarnata:0.507701,Asclepias_woodsoniana:0.489182):0.18382,Asclepias_curassavica:0.006335):3.107204):3.875878,Gomphocarpus_fruticosus:4.785714,Aspidoglossum_heterophyllum:4.850529,Gomphocarpus_cancellatus:4.952381,Xysmalobium_undulatum:3.96164):2.695418,Oxystelma_esculentum:6.370021,Calotropis_gigantea:4.87928,Kanahia_laniflora:5.666317):9.901221,(((Hoya_serpens:2.39961,Micholitzia_obcordata:2.27924):0.0,Hoya_carnosa:2.288499):5.526316,(Dischidia_chinensis:6.006944,Hoya_retusa:5.553241,Hoya_wightii:2.68287):3.354167,Hoya_pubicalyx:8.157407,Hoya_siariae:7.805556,Hoya_oblongacutifolia:6.092593,Hoya_madulidii:6.25,Hoya_crassicaulis:4.87963):11.882353,(((Oxypetalum_banksii:1.061698,Oxypetalum_wightianum:1.052439):3.216922,(Oxypetalum_sublanatum:0.25,Oxypetalum_minarum:0.0):3.797138,(Oxypetalum_pannosum:1.033333,Oxypetalum_warmingii:1.561111):2.337879,Oxypetalum_capitatum:3.380471):0.31016,(((Philibertia_lysimachioides:1.0,Philibertia_discolor:1.0):2.848039,Araujia_sericifera:2.83878):0.0,Araujia_hortorum:1.801743):0.0):15.117647,(((Vincetoxicum_rossicum:0.0,Vincetoxicum_hirundinaria:0.083333):1.230507,(Tylophora_indica:0.0,Vincetoxicum_nigrum:0.166667):0.786062):4.633586,((Tylophora_asthmatica:0.935185,Tylophora_dalzellii:0.0):0.583333,Tylophora_ovata:0.0):5.077056,Tylophora_rotundifolia:5.086315):8.814556,((((Pentarrhinum_insipid:0.716399,Pergularia_daemia:0.605288):1.684736,Matelea_denticulata:1.558542):2.59253,(Cynanchum_acutum:0.886352,Cynanchum_auriculatum:0.645611):3.098053):2.319298,Cynanchum_viminale:5.025926):9.615686,(((Minaria_decussata:4.118519,Minaria_magisteriana:2.942593):0.823497,Minaria_grazielae:3.182757):4.387614,Hemipogon_harleyi:8.162963,Barjonia_harleyi:7.718519):13.904575,((Gonolobus_edulis:4.284722,Fischeria_stellata:2.877315,Macroscepis_hirsuta:4.043981):0.883654,Gonolobus_xanthotrich:3.575783):12.436199,((Nephradenia_filipes:1.751684,Blepharodon_bicuspidatum:1.862795,Blepharodon_pictum:1.16835):1.444016,Blepharodon_manicatum:1.797552):24.695912,(Pentacyphus_lehmannii:2.561997,Raphistemma_pulchellum:2.5157,Seshagiria_sahyadrica:2.987923,Pentarrhinum_insipidum:2.737923):13.338875,((Cibirhiza_albersiana:1.35047,Fockea_capensis:1.424544):1.653958,Fockea_edulis:2.439614):4.914962,((Barjonia_cymosa:1.131264,Barjonia_laxa:0.733115):1.711095,Barjonia_erecta:2.018284):22.641847,((Ditassa_tomentosa:0.398953,Ditassa_conceptionis:0.213768):1.173913,Ditassa_obcordata:1.211755):28.578005,(Blepharodon_ampliflorum:1.0,Blepharodon_lineare:1.0):15.373094,(Cynanchum_callialatum:0.73194,Cynanchum_tunicatum:0.648607):15.446709,(Stapelia_gigantea:0.0,Heterostemma_piperifolium:0.12963):8.41939,(Petalostelma_sarcostemma:0.291256,Petalostelma_martianum:0.661627):21.211467,(Metastelma_schaffneri:1.900651,Metastelma_parviflorum:1.400651):24.13911,(Oncinema_lineare:0.653814,Microloma_tenuifolium:3.542703):10.867428,(Telosma_cordata:2.568761,Marsdenia_tenacissima:3.96691):9.341369,(Peplonia_organensis:0.664352,Peplonia_asteria:1.340278):25.653186,(Marsdenia_engleriana:4.018519,Marsdenia_carvalhoi:4.990741):9.215686,Cynanchum_ellipticum:15.687908,Metaplexis_japonica:14.660131,Glossonema_boveanum:15.243464,Pergularia_daem:8.53976,Hemipogon_carassensis:26.28976,Nephradenia_asparagoides:26.011983,Hemipogon_abietoides:25.095316,Ditassa_retusa:26.187908,Metastelma_giuliettianum:26.937908,Minaria_polygaloides:25.132353,Hemipogon_luteus:26.03976,Hemipogon_hatschbachii:25.854575,Ditassa_hastata:26.706427,Hemipogon_hemipogonoides:26.076797,Ditassa_crassifolia:26.771242,Ditassa_blanchetii:26.160131,Dregea_volubilis:15.465686,Nephradenia_acerosa:24.474946,Metastelma_myrtifolium:26.660131,Metastelma_harleyi:26.178649,Ditassa_fasciculata:29.410131,Ditassa_auriflora:29.400871,Ditassa_cordeiroana:29.437908,Nautonia_nummularia:27.530501,Marsdenia_glabra:9.243464,Cynanchum_racemosum:12.16939,Ditassa_rotundifolia:25.280501,Ditassa_eximia:26.761983,Ditassa_pohliana:27.04902,Ditassa_hispida:25.928649,Blepharodon_costae:25.243464,Macroditassa_melantha:26.160131,Macroditassa_grandiflora:25.558279,Ditassa_capillaris:25.206427,Ditassa_mucronata:27.993464,Ditassa_banksii:25.206427,Sarcostemma_intermedium:14.595316,Graphistemma_pictum:15.41939,Cynanchum_funale:16.641612,Pentatropis_nivalis:12.160131,Calciphila_gillettii:14.03976,Eustegia_minuta:13.567538,Gymnema_cuspidatum:15.345316,Dregea_abyssinica:14.650871,Dregea_sinens:11.576797,Dalzielia_oblanceolata:12.437908,Dregea_sinensis:12.586057,Schizostephanus_alatus:12.187908,Solenostemma_argel:12.400871,Vincetoxicum_pycnostelma:11.567538):1.117647,((((Secamone_tenuifolia:1.149946,Secamone_sparsiflora:1.149946):1.525268,(Secamone_glaberrima:2.064103,Secamone_uncinata:2.388177):0.0):0.993274,(Secamone_buxifolia:1.095194,Secamone_ligustrifolia:1.030379):1.489961):6.397168,((Secamone_cloiselii:0.239559,Secamone_minutifolia:0.054374,Secamone_ecoronata:0.563633):2.70586,Secamone_urceolata:1.43616):4.972089,(Secamone_cristata:1.946667,Secamone_bosse:1.668889):4.424545,(Secamone_humbertii:1.766667,Secamone_grandiflora:0.905556):5.465657,Secamone_elliptica:4.343434,Secamone_falcata:7.093434,Secamone_elliottii:7.056397,Secamone_castanea:6.713805,Secamone_parvifol:6.537879):4.045455,((Pervillaea_venena:1.637037,Pervillaea_phillipsonii:1.525926):0.041304,Pervillaea_tomentosa:1.252415):6.358696,((Toxocarpus_villosus:0.876941,Toxocarpus_lagenifer:0.923238):0.836022,Toxocarpus_wightianus:1.5):6.25,(Secamonopsis_microphylla:4.157265,Secamonopsis_madagascariens:4.314672):2.953846,Secamone_emetica:6.018519,Secamone_volubil:6.731481,Secamone_afzelia:4.203704):1.72549,(((((Baissea_leonensis:1.377778,Baissea_baillonii:1.572222):1.200766,Baissea_zygodioides:1.995211):1.845433,(Oncinotis_gracilis:1.01567,Oncinotis_tenuiloba:0.728632):2.778677):1.298246,Motandra_guineensis:3.564815,Baissea_multiflora:3.935185):0.0,Dewevrella_cochliostema:2.740741):1.392157):5.45451,((((((((((Mandevilla_sancta:0.10101,Mandevilla_sellowii:0.23064):2.158249,Mandevilla_pendula:1.722222,Mandevilla_atroviolacea:1.87037,Mandevilla_urophylla:0.962963):4.445232,((Mandevilla_moricandiana:2.420228,Mandevilla_fragrans:1.429487):0.0,Mandevilla_martiana:1.994302):3.136116,Mandevilla_boliviensis:4.639677):0.86148,Mandevilla_coccinea:4.603009,Mandevilla_illustris:6.112269,Mandevilla_spigeliiflora:5.408565,Mandevilla_pohliana:5.353009,Mandevilla_splendens:4.22338,Mandevilla_venulosa:3.538194):0.694129,Mandevilla_duartei:0.908249):1.691059,(Mandevilla_pycnantha:1.0,Mandevilla_tenuifolia:1.0):2.82153):1.806777,((((Mandevilla_pentlandiana:3.688889,Mandevilla_emarginata:3.364815,Mandevilla_laxa:3.531481):0.0,Mandevilla_cercophylla:3.198148):0.994872,(Mandevilla_jamesonii:1.424074,Mandevilla_glandulosa:1.22963):2.417094,Mandevilla_veraguasensis:3.007835):1.603679,(((Mandevilla_karwinskii:0.589297,Mandevilla_tubiflora:0.93189):0.842668,Mandevilla_oaxacana:1.802335):2.216861,Mandevilla_convolvulacea:2.121048):1.870095):0.137164):0.733516,(((((((Mandevilla_rugosa:1.004762,Mandevilla_rugellosa:0.995503):3.42753,(Mandevilla_subsagittata:1.486355,Mandevilla_dodsonii:0.782651):2.353344):0.0,Mandevilla_scabra:2.811921):0.161559,Mandevilla_villosa:1.316073):1.322816,Mandevilla_longiflora:1.37963):0.35,(Mandevilla_funiformis:1.516667,Mandevilla_harleyi:1.933333):0.0):1.819192,Mandevilla_callista:2.511785):1.016706):0.839965,(((Forsteronia_refracta:3.56455,Forsteronia_spicata:2.870106):0.0,Forsteronia_velloziana:2.971958):0.618719,(Forsteronia_guyanensis:0.750175,Forsteronia_acouci:0.787212):3.266428):0.0):1.170374,(((Mesechites_minimus:1.229365,Mesechites_roseus:1.266402):1.063033,(Mesechites_trifidus:0.904202,Mesechites_mansoanus:0.950499):0.573381):1.686425,(Allomarkgrafia_brenesiana:1.0,Allomarkgrafia_plumeriiflora:1.0):1.719564):1.272969):7.233763,((((((Aganosma_wallichii:3.6661,Aganosma_schlechteriana:4.314248):0.0,Aganosma_cymosa:4.027211):1.429718,(Ichnocarpus_frutescens:2.440476,Epigynum_ridleyi:1.625661):2.599786,Epigynum_cochinchinense:4.299521,Epigynum_griffithianum:3.753225,Epigynum_auritum:3.956929):2.171276,((Trachelospermum_asiaticum:0.895692,Trachelospermum_axillare:0.821618):1.135041,Trachelospermum_jasminoides:1.123325):3.486361,(Chonemorpha_fragrans:0.561111,Chonemorpha_verrucosa:0.505556):3.87265,Micrechites_polyanthus:2.230057,Pottsia_laxiflora:3.767094,Amalocalyx_microlobus:4.19302):1.590842,(((Urceola_lucida:1.128764,Urceola_minutiflora:1.138024):0.678364,Urceola_micrantha:0.807128):2.718465,(Parameria_laevigata:0.534349,Urceola_rosea:0.802867):2.222726):0.582343):5.048712,((Apocynum_androsaemifolium:0.886364,Apocynum_cannabinum:1.191919):1.535679,Cleghornia_malaccensis:1.403524):5.42905,(Vallaris_solanacea:1.24537,Beaumontia_grandiflora:1.143519):5.559426,(Sindechites_henryi:1.527778,Amphineurion_marginatum:1.194444):3.934426,Sindechites_chinensis:6.573315):4.245574,((((((Prestonia_mexicana:0.0,Prestonia_tomentosa:0.611111):1.917088,Prestonia_robusta:1.852273):0.199966,(Prestonia_quinquangular:0.922609,Prestonia_coalita:1.154091):0.0):4.014925,(Parsonsia_crebriflora:2.01863,Parsonsia_flexuosa:2.416778,Parsonsia_longiflora:2.490852):4.446682,(Parsonsia_ferruginea:2.683609,Parsonsia_oligantha:2.841017,Parsonsia_lata:3.035461):1.865037,Artia_balansae:4.74309,Prestonia_portobellensis:4.881979,Prestonia_lagoensis:4.178275,Parsonsia_eucalyptophylla:4.196794):0.0,Laubertia_contorta:1.37272):2.532836,(((Peltastes_isthmicus:0.642707,Peltastes_peltatus:0.707522):1.948454,Macropharynx_renteriae:1.813383):2.180725,Prestonia_riedelii:3.373737,Temnadenia_violacea:3.577441,Temnadenia_odorifera:2.827441):1.115152,((Echites_woodsonianus:1.44847,Echites_umbellatus:0.920692):1.468079,Fernaldia_pandurata:1.999883):1.479747):9.08,((((Pentopetia_grevei:1.90812,Cryptostegia_madagascariensis:2.389601):1.324972,Cryptostegia_grandiflora:3.242351):0.130435,Hemidesmus_indicus:3.215378):2.621354,((Mondia_ecornuta:0.251323,Tacazzea_apiculata:0.649471):3.348214,Raphionacme_flanaganii:3.868056):2.950158,(Periploca_sepium:0.81339,Periploca_graeca:0.702279):6.55112,(Raphionacme_welwitsch:1.236467,Triodoglossum_abyssinicum:1.282764):6.128043,(Gymnanthera_oblonga:0.388889,Heterostemma_acuminatum:0.0):6.049695,Decalepis_hamiltonii:4.975621,Petopentia_natalensis:6.24414,Streptocaulon_juventas:5.345992,Camptocarpus_mauritian:5.531177,Zygostelma_benthamii:5.586732,Finlaysonia_insularum:5.707103,Cryptolepis_sinensis:7.123769,Phyllanthera_grayi:5.447843,Periploca_grae:3.336732):8.167342,(Pentalinon_luteum:1.385676,Angadenia_berteroi:1.765306):8.414694,(Thyrsanthella_difformis:2.037226,Pinochia_corymbosa:2.23167):7.577959,(Anodendron_paniculatum:0.975478,Anodendron_oblongifolium:1.012515):7.806374,(Anodendron_affine:4.035613,Papuechites_aambe:3.507835):4.468462,Stipecoma_peltigera:9.883704,Parsonsia_heterophylla:9.615185,Rhabdadenia_biflora:9.226296,Odontadenia_perrottetii:9.55037,Cycladenia_humilis:9.124444,Elytropus_chilensis:9.531852,Secondatia_densiflora:9.096667,Odontadenia_lutea:9.105926):3.094194,((((Funtumia_elastica:1.0,Funtumia_africana:1.0):2.385395,(Holarrhena_floribunda:1.182578,Holarrhena_pubescens:1.089986):2.267631):0.938679,((Mascarenhasia_arborescens:1.112014,Mascarenhasia_lisianthiflora:1.093496):1.594676,Spirolobium_cambodianum:1.901135):0.728495,(Kibatalia_laurifolia:1.966475,Kibatalia_gitingensis:2.346105,Kibatalia_macrophylla:1.957216):2.58908,Holarrhena_curtisii:2.648148,Malouetia_tamaquarina:3.287037):2.931159,(((Pachypodium_saundersii:3.033997,Pachypodium_namaquanum:3.182145,Pachypodium_baronii:3.200663):1.375965,((Pachypodium_geayi:0.270833,Pachypodium_lamerei:0.4375):4.528017,Pachypodium_rosulatum:4.159962):0.0):0.996983,((Neobracea_valenzuelana:1.489213,Neobracea_bahamensis:2.072547):0.722268,Neobracea_ekmannii:1.322593):2.4825):1.218659):4.593034,(((((Strophanthus_perakensis:1.868135,Strophanthus_caudatus:1.673691):0.0,Strophanthus_divaricatus:1.590358):2.252722,(Farquharia_elliptica:1.384488,Strophanthus_gratus:1.421525):2.690073,(Strophanthus_kombe:0.37037,Strophanthus_preussii:0.0):3.287524,Strophanthus_petersianus:3.120858):1.70614,(Strophanthus_boivinii:2.095614,Strophanthus_speciosus:1.919688):1.435088):0.0,((Alafia_barteri:0.91658,Alafia_multiflora:0.925839):2.516195,(Isonema_smeathmannii:1.520322,Alafia_thouarsii:1.881433):0.532823):1.107186):5.660158,(((Adenium_obesum:1.585601,Adenium_multiflorum:1.881897):0.058338,Adenium_swazicum:0.736532):1.974315,(Nerium_oleander:1.259259,Nerium_oleand:1.731481):1.757143):5.017051,Galactophora_schomburgkiana:7.681601):0.144725,(((Wrightia_tinctoria:0.242222,Wrightia_laevis:0.64037):2.019683,(Wrightia_dubia:1.764333,Wrightia_coccinea:2.347666):0.238313):5.399093,(((Pleioceras_afzelii:2.390891,Stephanostema_stenocarp:2.548298):0.174636,Pleioceras_barteri:2.426638):0.0,Stephanostema_stenocarpum:1.750712):3.669545,Wrightia_arborea:4.188776,Wrightia_sirikitiae:5.855442,Wrightia_lanceolata:5.429516,Wrightia_religiosa:5.401738,Wrightia_natalensis:5.022109):2.480143):4.816375,(((((((((((Tabernaemontana_laeta:2.72963,Tabernaemontana_hystrix:3.285185):1.161905,Tabernaemontana_catharinensis:3.715608,Tabernaemontana_cymosa:3.298942,Tabernaemontana_solanifolia:3.623016,Tabernaemontana_salzmannii:2.660053):0.964687,Tabernaemontana_heterophylla:1.883999):0.514905,(Tabernaemontana_vanheurckii:1.816498,Tabernaemontana_arborea:1.964646):0.249072):3.105535,((((Tabernaemontana_markgrafiana:1.169707,Tabernaemontana_sananho:0.993781):0.0,Tabernaemontana_siphilitica:0.540077):0.794815,Tabernaemontana_columbiensis:0.557115):0.642563,((Tabernaemontana_alba:0.483115,Tabernaemontana_citrifolia:0.640523):0.733214,Tabernaemontana_amygdalifolia:0.410774):0.751866):3.665873):0.0,(Tabernaemontana_coriacea:0.35101,Tabernaemontana_cuspidata:0.35101):3.301577,Tabernaemontana_angulata:3.458143,Tabernaemontana_undulata:0.689625,Tabernaemontana_lorifera:3.24518,Tabernaemontana_rupicola:3.143328,Stemmadenia_obovata:2.652588,Tabernaemontana_macrocalyx:3.448884,Tabernaemontana_flavicans:2.226662):0.709706,Tabernaemontana_disticha:0.52896):0.792725,Tabernaemontana_muricata:2.062425):9.420041,(((((Tabernaemontana_phymata:0.651151,Tabernaemontana_crassifolia:0.79004):0.895779,Tabernaemontana_capuronii:0.945079):3.449171,Tabernaemontana_eusepala:3.607212,Tabernaemontana_calcarea:3.588694,Tabernaemontana_coffeoides:3.690546,Tabernaemontana_sessilifolia:3.505361,Tabernaemontana_mocquerysi:3.672027):0.0,Tabernaemontana_persicariifolia:1.116472):0.98538,Tabernaemontana_sambiranensis:0.0,Tabernaemontana_stellata:2.537037,Tabernaemontana_humblotii:2.481481,Tabernaemontana_retusa:2.212963,Tabernaemontana_ciliata:2.287037):12.213948,(((Tabernaemontana_divaricata:0.573891,Tabernaemontana_divarica:0.823891):0.0,(Tabernaemontana_pandacaqui:0.155556,Tabernaemontana_bufalina:0.553704):0.575743,Tabernaemontana_pauciflora:0.073891):5.922084,(Tabernaemontana_cerifera:3.375604,Tabernaemontana_sphaerocarpa:3.533011):0.0,Tabernaemontana_macrocarpa:3.588567,Tabernaemontana_peduncularis:4.107085):14.588344,(Voacanga_psilocalyx:3.628952,Voacanga_bracteata:3.638211,Voacanga_thouarsii:3.675248,Voacanga_chalotiana:4.453026,Voacanga_africana:4.795619,Callichilia_subsessilis:5.165989):10.631292,((Tabernaemontana_crassa:0.462963,Tabernaemontana_africana:0.0):0.741044,Tabernaemontana_brachyantha:0.028081):16.509941,((Tabernaemontana_glandulosa:3.194444,Tabernaemontana_contorta:3.62037):0.462585,Tabernaemontana_pachysiphon:1.082955):10.140252,(Schizozygia_coffaeoides:2.623719,Tabernanthe_iboga:2.11446,Carvalhoa_campanulata:4.049645):6.553191,(Voacanga_grandifolia:0.282232,Ambelania_acida:0.347046):7.50579,(Calocrater_preussii:0.101852,Crioceras_dipladeniiflorum:0.0):8.417652,Callichilia_inaequalis:8.454689,Voacanga_globosa:7.68617,Tabernaemontana_aurantiaca:5.593578,Tabernaemontana_elegans:13.093578,Tabernaemontana_inconspicua:15.445429,Tabernaemontana_penduliflora:14.778763,Tabernaemontana_psorocarpa:15.176911,Tabernaemontana_letestui:15.130615,Tabernaemontana_eglandulosa:14.538022,Tabernaemontana_ventricosa:15.223207,Tabernaemontana_odoratissima:11.241726,Callichilia_orientalis:8.621355,Callichilia_bequaertii:8.297281,Callichilia_barteri:8.667652):3.622271,((Spongiosperma_macrophyllum:2.523148,Rhigospira_quadrangularis:2.597222):2.101984,Molongum_lax:4.356614):2.387013,(Mucoa_duckei:0.0,Neocouma_ternstroemiacea:0.407407):5.836219,Macoubea_guianensis:6.012145):0.472328,(Kopsia_fruticosa:3.083333,Bousigonia_angustifolia:2.907407):1.530769):3.204525,((((((((Rauvolfia_littoralis:1.346065,Rauvolfia_tetraphylla:1.623843):3.27178,(Rauvolfia_serpentina:2.388889,Rauvolfia_mannii:2.574074):1.636364):0.0,(Rauvolfia_sellowii:1.679293,Rauvolfia_vomitoria:1.475589):2.484848,Rauvolfia_caffra:3.256734):0.426794,Rauvolfia_verticillata:2.979825):0.753509,Alstonia_macrophylla:2.168519):2.031159,(Vinca_major:1.343915,Vinca_minor:1.390212,Vinca_difformis:1.529101):3.466874,(Ochrosia_coccinea:9.032978,Ochrosia_elliptica:2.829274):1.888922):1.493946,((Kamettia_chandeei:0.966846,Catharanthus_roseus:0.837216):2.717831,Petchia_ceylanica:2.184676):3.462651,Tonduzia_longifolia:4.036217,Ochrosia_oppositifolia:4.517698):0.0,(Kopsia_frutico:2.686647,Kopsia_pauciflora:2.871832):0.868088):3.893522,(((((((((Alyxia_grandis:1.0,Alyxia_spicata:1.0):2.093386,(Alyxia_balansae:2.695238,Alyxia_reinwardtii:3.111905):0.0):0.554762,Alyxia_sinensis:2.074074):1.498634,Alyxia_oblongata:2.683819):0.0,Alyxia_ruscifolia:1.980115):2.201366,Pteralyxia_kauaiensis:2.172222,Lepiniopsis_trilocularis:3.292593,Lepinia_taitensis:3.431481):1.093137,Plectaneia_stenophylla:2.478322):0.821332,Plectaneia_thouarsii:1.836691):1.18774,(((Condylocarpon_guyanense:2.948914,Condylocarpon_isthmicum:2.680396):0.335168,Condylocarpon_amazonicum:2.135934):0.893617,(Chilocarpus_costatus:1.0,Chilocarpus_suaveole:1.0):2.112884):0.800436):4.849752,(((((Dictyophleba_luci:1.558486,Vahadenia_caillei:0.623301):0.277758,Willughbeia_edulis:0.37328):3.483117,Landolphia_kirkii:3.643434,Saba_comorensis:3.82862,Willughbeia_angustifolia:3.560101):0.192823,((Landolphia_dulcis:2.462963,Orthopichonia_barteri:1.333333):1.503333,(Dictyophleba_leonensis:0.083333,Clitandra_cymulosa:0.0):3.531111):1.194035):2.302632,((Hancornia_speciosa:2.609259,Parahancornia_fasciculata:2.090741):2.091571,(Lacmellea_panamensis:3.05811,Lacmellea_aculeata:3.752554):1.614943,Couma_guianensis:3.774904):0.836207):3.485294,(((((Plumeria_alba:2.596561,Plumeria_rubra:2.633598):0.0,Plumeria_inodo:2.365079):0.525311,Himatanthus_bracteatus:2.344094):1.733001,((Allamanda_blanchetii:3.1504,Allamanda_cathartica:2.826326):0.0,Allamanda_schottii:2.289289):1.760028):1.083553,((((Cerbera_odollam:2.141204,Cerbera_manghas:1.585648):2.127717,Cerbera_floribunda:4.000403):1.972878,Thevetia_ahouai:3.73254,Anechites_nerium:4.038095):0.0,(Skytanthus_acutus:2.274274,Cameraria_latifolia:2.515015):0.911969):0.391071):6.972794,((((((Hunteria_umbellata:0.046296,Hunteria_ghanensis:0.0):2.596979,Picralima_nitida:1.717349):0.748139,Hunteria_congolana:1.94697):2.398268,(Pleiocarpa_pycnantha:2.171958,Pleiocarpa_mutica:2.496032,Pleiocarpa_rostrata:1.51455,Hunteria_simii:2.746032):1.710317):0.647246,Hunteria_zeylanica:3.020261):0.788235,Gonioma_kamassi:2.493682):6.482353,(((((Acokanthera_oblongifolia:1.933962,Acokanthera_rotundata:2.295073):0.499371,(Acokanthera_oppositifolia:0.0,Acokanthera_oblongifol:0.62963):2.562963):0.371014,Carissa_haematocarpa:1.943237):2.592204,((Carissa_carandas:1.377023,Carissa_spinarum:1.395541):0.871695,Carissa_macrocarpa:1.322792):2.481167):0.344828,Carissa_tetramera:2.935824):6.993915,(((Melodinus_australis:2.073906,Melodinus_cochinchinensis:2.323906):0.0,Melodinus_fusiformis:2.036869):0.592175,Craspidospermum_verticillatum:0.814229):7.134028,((Rhazya_stricta:1.732398,Amsonia_elliptica:1.945361):0.952242,Amsonia_tabernaemontana:1.971678):5.411765,Diplorhynchus_condylocarpon:8.16122):0.435036,((Alstonia_boonei:1.0,Alstonia_scholaris:1.0):0.882275,Dyera_costulata:0.900794):3.241758):0.413004,(((((Aspidosperma_album:0.027778,Aspidosperma_spruceanum:0.0):1.270697,Aspidosperma_oblongum:1.844771):3.203922,(Aspidosperma_pyrifolium:0.606147,Aspidosperma_australe:0.652444):2.988842,(Aspidosperma_triternatum:0.471636,Aspidosperma_cylindrocarpon:0.721636):4.475205):0.0,Geissospermum_laeve:2.067211):2.288113,Vallesia_antillana:2.938657):0.21875):2.017932,((((((Strychnos_ignatii:0.525926,Strychnos_minor:0.359259):1.425397,Strychnos_panganensis:1.099471):1.419048,(Strychnos_cocculoides:1.0,Strychnos_spinosa:1.0):1.305556,Strychnos_mitis:1.833333):3.348315,((Strychnos_guianensis:1.445148,Strychnos_pseudoquina:1.41737):0.460649,Strychnos_axillaris:0.896538):3.609184,((Strychnos_lucida:0.978793,Strychnos_rupicola:1.034349):1.70749,Strychnos_potatorum:2.649247):3.060179,(Strychnos_xantha:2.127996,Strychnos_decussata:1.803922):2.877726,(Strychnos_usambarensis:1.397059,Strychnos_henningsii:0.054466):3.034589):1.288049,(((((Mitrasacme_oasena:1.0,Mitrasacme_pilosa:1.0):1.346801,Logania_vaginalis:1.013468):0.266488,Geniostoma_rupestre:1.011438):1.331155,Mitreola_petiolata:1.064815):0.0,(Spigelia_marilandica:1.0,Spigelia_anthelmia:1.0):0.194444):2.099327):0.474747,((Bonyunia_minor:1.170907,Antonia_ovata:1.161648):0.985452,Usteria_guineensis:1.230433):1.667715):1.990155):0.0,((Gelsemium_rankinii:1.0,Gelsemium_sempervirens:1.0):1.0,Gelsemium_elegans:1.0):1.573488):0.762812,((((((((((((((Gentianella_anglica:1.688769,Gentianella_uliginosa:1.901732):2.21279,(Gentianella_amarella:3.718142,Gentianella_campestris:3.24592):1.127862):0.0,Gentianella_propinqua:3.568226):0.11557,Gentianella_rapunculoides:1.998611):1.126014,((Swertia_mussotii:0.0,Swertia_punicea:0.314815):1.124074,Swertia_franchetiana:0.392593):2.213514):0.955236,(Swertia_macrosperma:0.342389,Swertia_alba:0.268315):2.617102):1.443015,((((Lomatogonium_bellum:1.162946,Lomatogonium_rotatum:1.162946):0.91469,(Lomatogonium_perenne:1.49137,Lomatogoniopsis_alpina:1.463592):0.299228):0.950142,Lomatogonium_carinthiacum:1.277778):0.417989,((((Comastoma_jigzhiense:1.015873,Comastoma_pulmonarium:1.043651):1.132275,Comastoma_cyananthiflorum:1.509259):0.755042,Comastoma_traillianum:1.829116):0.726789,Comastoma_falcatum:1.204053):0.362084):4.530812,((((Comastoma_polycladum:1.277778,Comastoma_pedunculatum:1.407407):1.229167,Gentianella_azurea:1.618056):0.312958,(Swertia_tenuis:0.166667,Swertia_yunnanensis:0.0):1.579162):1.218038,((Lomatogonium_gamosepalum:1.0,Lomatogonium_forrestii:1.0):1.0,Lomatogonium_oreocharis:1.0):1.093496):3.984935,(((Swertia_tetraptera:0.875421,Halenia_elliptica:0.856902):1.164821,Halenia_rhyacophila:1.169872):0.996795,Swertia_bimaculata:0.824074):0.078431,(((Swertia_cincta:1.287037,Swertia_pubescens:1.222222):0.703704,Swertia_racemosa:1.083333):0.407407,Swertia_chirayita:0.0):3.856209,((Swertia_leducii:0.668898,Swertia_rosularis:0.89112):0.179835,Swertia_patens:0.367251):1.822291,Veratrilla_baillonii:1.893246,Gentianella_gentianoides:3.948802):2.926945,(((Bartonia_verna:1.119577,Bartonia_virginica:1.20291):3.731602,(Bartonia_paniculata:2.13287,Obolaria_virginica:2.114352):2.523864):0.0,Gentianella_quinquefolia:3.508586):2.302346,(Swertia_decora:1.087002,Swertia_nervosa:1.105521):1.640596):2.469801,(((Gentianopsis_contorta:1.06289,Gentianopsis_paludosa:1.081408):2.029703,Gentianopsis_crinita:1.425926,Gentianopsis_grandis:1.574074,Gentianopsis_barbata:1.759259):1.329412,Pterygocalyx_volubilis:1.236819):2.479099,((((Swertia_wolfgangiana:1.236548,Swertia_bifolia:1.245807):1.948637,Swertia_gyacaensis:2.453704):1.724444,Swertia_erythrosticta:3.965185):0.0,Swertia_teres:3.233704):0.861844):0.64247,((((((Gentiana_scabra:2.936628,Gentiana_triflora:3.056999,Gentiana_manshurica:2.862554):0.0,Gentiana_andrewsii:1.871813):0.0,Gentiana_pneumonanthe:0.973665):1.83189,((Gentiana_dahurica:0.148148,Gentiana_macrophylla:0.0):1.591398,(Gentiana_straminea:0.0,Gentiana_crassicaulis:0.074074):1.480287):1.853047):1.209784,((((Gentiana_clusii:1.443222,Gentiana_ligustica:1.443222,Gentiana_alpina:1.433962):1.448391,Gentiana_dinarica:1.215686):2.102722,Gentiana_purpurea:2.411001):0.0,((Gentiana_acaulis:0.898408,Gentiana_angustifolia:0.907667):0.858755,Gentiana_occidentalis:0.7942):2.098282):0.835821):1.010683,Metagentiana_rhodantha:2.396394):0.619401):0.175885,(((((((Anthocleista_nobilis:0.938993,Anthocleista_vogelii:0.948252):0.777464,Anthocleista_liebrechtiana:0.716457):0.985924,Anthocleista_grandiflora:0.34127):0.872567,Anthocleista_schweinfurthii:1.010133):1.159179,Enicostema_axillare:1.048942):0.252834,(Fagraea_fragrans:1.301776,Fagraea_racemosa:1.209184):0.0):0.869388,Lisianthius_skinneri:0.124868):1.298294):0.815442,(((((((Centaurium_littorale:0.805199,Centaurium_scilloides:0.814459):1.407575,Centaurium_erythraea:1.314626):1.187407,(Centaurium_maritimum:0.296296,Centaurium_tenuiflorum:0.0):2.455736,Centaurium_pulchellum:1.585366):1.834174,((Chironia_baccifera:1.740861,Sabatia_angularis:1.713083):0.787697,Eustoma_exaltatum:2.019298):1.066909):0.80595,Cicendia_filiformis:2.142157):0.58144,Blackstonia_perfoliata:1.19582):1.135377,Schultesia_guianensis:1.321937):0.0):1.617692,Exacum_affine:2.448889):0.912222,(Curtia_tenuifolia:1.772294,Saccifolium_bandeirae:1.309331):0.690669):1.891855):0.747033):1.204981):0.795019,((Vahlia_digyna:1.0,Vahlia_somalensis:1.0):1.0,Vahlia_capensis:1.0):1.194444):1.0,(((((((Polyporandra_scandens:1.739107,Iodes_vitiginea:1.813181):0.0,Mappianthus_iodoides:1.248366):2.696078,((Merrilliodendron_megacarpum:3.051587,Alsodeiopsis_staudtii:2.792328):0.642857,Desmostachys_vogelii:3.277778):0.0,Icacina_mannii:2.064815,Pyrenacantha_grandifolia:2.324074):0.787037,((Pyrenacantha_malvifolia:0.361111,Chlamydocarya_thomsoniana:0.37963):1.429907,Sarcostigma_kleinii:0.920647):2.85713):0.834585,(Cassinopsis_tinifolia:0.605556,Cassinopsis_ilicifolia:0.531481):0.821622):2.489489,((Raphiostylis_beninensis:1.912616,Dendrobangia_boliviana:2.199653):0.399554,Apodytes_dimidiata:1.367725):1.539683,((Emmotum_fagifolium:1.0,Poraqueiba_guianensis:1.0):1.242514,Calatola_costaricensis:0.881403):1.526005):1.0,Oncotheca_balansae:1.0):1.0):1.153595,((Aucuba_japonica:1.0,Garrya_elliptica:1.0):1.0,Eucommia_ulmoides:1.0):0.755447):0.78159,Metteniusa_tessmanniana:1.527778):1.0,(((((((((((((((((Pectis_multiceps:2.47318,Pectis_purpurea:1.954662):2.580239,(Pectis_graveolens:0.101852,Pectis_leonis:0.0):4.405271,Pectis_uniaristata:4.201567):0.0,((Pectis_bonplandiana:0.651481,Pectis_ciliaris:0.614444):0.308856,Pectis_brevipedunculata:0.543671):4.046785):3.677411,((Pectis_holochaeta:0.638889,Pectis_haenkeana:0.481481):0.930556,Pectis_humifusa:0.99537):8.439163,((Pectis_exilis:0.0,Pectis_elongata:0.175926):0.953159,Pectis_exserta:0.573529):9.129522,(Pectis_sessiliflora:2.202192,Pectis_repens:2.285525):4.936045,(Pectis_cubensis:0.738889,Pectis_cylindrica:1.081481):10.019718,(Pectis_linearis:0.0,Pectis_pringlei:0.305556):8.406755,(Pectis_linearifolia:0.185185,Pectis_multiflosculosa:0.0):8.832681,(Pectis_diffusa:0.453704,Pectis_amplifolia:0.0):8.193792,Pectis_tenuifolia:6.684533,Pectis_stella:7.175274,Pectis_decemcarinata:6.897496,Pectis_luckoviae:9.906755,Pectis_glaucescens:9.832681,Pectis_depressa:9.323422,Pectis_propetes:9.1012,Pectis_canescens:8.841941,Pectis_saturejoides:9.888237,Pectis_berlandieri:8.249348,Pectis_latisquama:4.490089,Pectis_liebmannii:8.47157,Pectis_tenuicaulis:5.953052,Pectis_leavenworthii:8.388237,Pectis_oligocephala:9.953052,Pectis_pusilla:9.267866):5.495666,(((Pectis_longipes:1.207854,Pectis_stenophylla:1.457854,Pectis_barberi:0.837484):0.449553,(Pectis_sinaloensis:0.0,Pectis_vandevenderi:0.083333):0.0):0.259259,Pectis_filipes:0.074074):7.837607,(((Pectis_prostrata:1.61812,Pectis_angustifolia:1.664417,Pectis_incisifolia:1.74775):1.851099,Pectis_vollmeri:1.672923):0.188188,Pectis_papposa:0.62037):3.319088,(Pectis_odorata:2.133409,Pectis_coulteri:2.24452,Pectis_multiseta:2.105631):6.074568,Pectis_linifolia:6.087607,Pectis_imberbis:5.661681):0.0,((((Porophyllum_leiocarpum:1.495643,Porophyllum_ruderale:1.430828):2.81717,(Porophyllum_punctatum:1.213805,Porophyllum_coloratum:1.213805):2.20086):0.037776,((Porophyllum_angustissimum:2.293478,Porophyllum_lanceolatum:1.904589):0.0,Porophyllum_linifolium:1.043478):1.56637,Porophyllum_calcicola:1.878367,Porophyllum_lindenii:2.609848):4.158859,((Porophyllum_maritimum:1.694444,Porophyllum_gracile:1.601852,Porophyllum_pausodynum:1.703704):0.051282,(Porophyllum_filiforme:0.657143,Porophyllum_greggii:0.601587):0.227473):5.217425,(Porophyllum_linaria:1.036195,Porophyllum_viridiflorum:1.138047):4.445475):0.013344):0.303534,((Porophyllum_scoparium:1.327778,Porophyllum_amplexicaule:1.698148):1.533333,Chrysactinia_mexicana:2.148148,Nicolletia_edwardsii:2.537037):0.085586):26.181081,(((((Sonchus_hydrophilus:2.873994,Sonchus_kirkii:2.068438):1.005636,Crepis_setosa:1.944444):1.12692,(Sonchus_asper:0.574074,Sonchus_oleraceus:0.0):2.62692):2.169377,(((Sonchus_bourgeauii:0.769165,Sonchus_microcephalus:0.658053):0.67528,Sonchus_pustulatus:0.555556):2.334121,Sonchus_tenerrimus:0.176714):2.739953,Sonchus_wightianus:2.185185):5.176685,((Dendroseris_pinnata:1.026042,Dendroseris_berteroana:1.803819):0.779514,Dendroseris_micrantha:1.833333,Dendroseris_litoralis:1.907407,Dendroseris_pruinata:2.083333):12.176685,((Sonchus_aquatilis:0.003411,Sonchus_crassifolius:1.447856):2.019737,Sonchus_maritimus:0.328704):7.940574,(Sonchus_luxurians:1.462963,Sonchus_schweinfurthii:1.0):13.371129,(Sonchus_capillaris:1.200443,Sonchus_microcarpus:2.394888):10.966982,(Sonchus_fruticosus:2.737553,Sonchus_pinnatus:0.385701):10.540984,Sonchus_ustulatus:10.584092,Sonchus_pinnatifidus:13.121129,Sonchus_acaulis:12.7415,Sonchus_heterophyllus:12.824833,Sonchus_bornmuelleri:13.037796,Sonchus_brachylobus:10.806315,Sonchus_radicatus:13.398907,Sonchus_tuberifer:12.074833,Sonchus_palmensis:11.898907,Sonchus_wildpretii:10.963722,Sonchus_arboreus:11.463722,Sonchus_canariensis:11.463722,Sonchus_leptocephalus:13.565574,Sonchus_congestus:11.889648,Sonchus_daltonii:11.722981,Sonchus_hierrensis:12.093352,Sonchus_gandogeri:12.010018,Sonchus_tectifolius:11.834092,Sonchus_masguindalii:13.658166,Sonchus_fragilis:13.074833,Sonchus_saudensis:13.602611,Sonchus_brachyotus:13.36187,Sonchus_palustris:12.019277,Sonchus_afromontanus:12.380389,Sonchus_arvensis:14.852611,Sonchus_ortunoi:13.547055):20.534426,((((((Stevia_velutinella:0.064815,Stevia_filodecaballoana:0.0):0.649425,Stevia_reticulata:0.704981):4.80209,(Stevia_mexicana:0.0,Stevia_micrantha:0.638889):4.590404,(Stevia_trifida:4.349962,Stevia_lehmannii:4.155518):1.63859,Stevia_origanoides:4.507071,Stevia_mitopoda:4.090404,Stevia_lita:4.608923,Stevia_ephemera:4.553367,Stevia_connata:6.118182,Stevia_aschenborniana:6.284848,Stevia_perfoliata:6.26633,Stevia_hypomalaca:6.682997,Stevia_monardifolia:5.812626,Stevia_occidentalis:7.201515,Stevia_seemannioides:5.692256,Stevia_ecatepecana:6.220034,Stevia_alatipes:3.007071,Stevia_latifolia:6.942256,Stevia_deltoidea:4.932997):3.218182,((Stevia_berlandieri:4.185328,Stevia_mascotensis:3.926068):0.739702,(Stevia_revoluta:5.036141,Stevia_anadenotricha:5.082437):0.0):1.142815,(Stevia_subpubescens:0.203704,Stevia_seleriana:0.0):4.299327,Stevia_seemannii:3.827104,Stevia_microchaeta:4.660438,Stevia_nelsonii:4.419697,Stevia_lemmonii:4.604882,Stevia_serrata:4.688215,Stevia_viscida:4.63266,Stevia_myriadenia:4.299327,Stevia_dictyophylla:4.00303,Stevia_cinerascens:4.391919,Stevia_ophryophylla:4.50303,Stevia_scabrella:3.993771):3.538636,(((Stevia_leptophylla:1.793981,Stevia_commixta:1.803241):1.454167,Stevia_selloi:4.053704,Stevia_alternifolia:3.488889,Stevia_clausseni:4.062963,Stevia_organensis:4.044444,Stevia_tenuis:3.461111):0.246667,Stevia_rebaudiana:0.374444):2.195):0.761842,Stevia_tephrophylla:2.303509):31.463158,(((Coreopsis_pulchra:2.840741,Coreopsis_latifolia:1.924074,Coreopsis_tripteris:2.433333,Coreopsis_delphiniifolia:2.053704,Coreopsis_verticillata:2.183333):1.219209,Coreopsis_palmata:2.171061):2.06968,(((Coreopsis_leavenworthii:2.14709,Coreopsis_wrightii:1.952646):0.0,Coreopsis_paludosa:2.610053):0.0,Coreopsis_grandiflora:1.128571,Coreopsis_tinctoria:1.684127,Coreopsis_lanceolata:1.610053):6.093651,(((Coreopsis_nuecensis:1.112434,Coreopsis_basalis:1.019841):2.07684,Coreopsis_intermedia:2.531866):1.763222,(Coreopsis_auriculata:3.387681,Coreopsis_pubescens:2.89694):0.0):3.251208,(((Bidens_tripartita:0.56258,Bidens_trichosperma:0.895913):0.996343,Bidens_cernua:0.771886):0.806818,(Bidens_polylepis:0.055556,Bidens_frondosa:0.009259):1.569444):4.097222,((Coreopsis_rosea:4.178949,Coreopsis_gladiata:4.197468):0.0,Coreopsis_integrifolia:3.891912):3.589569,Selleophytum_buchii:1.583333):33.377778,(((((Angelphytum_matogrossense:1.711823,Dimerostemma_brasilianum:1.721083):1.062142,Angelphytum_bahiense:1.607298):1.206925,Dimerostemma_vestitum:1.693853):0.0,Dimerostemma_annuum:1.934594):1.914894,(((Steiractinia_sodiroi:1.157407,Oyedaea_verbesinoides:1.666667):0.0,Elaphandra_paucipunctata:0.685185):1.674242,(Zexmenia_serrata:1.500431,Zexmenia_virgulta:1.676357):0.497886):3.962282,(Perymeniopsis_ovalifolia:0.12037,Rensonia_salvadorica:0.0):3.914303,(Clibadium_leiocarpum:1.61734,Clibadium_erosum:0.413636):4.389555,(Tilesia_baccata:1.761111,Sphagneticola_trilobata:1.724074):2.264303,Eclipta_prostrata:3.70134,Wamalchitamia_aurantiaca:3.080969,Perymenium_grande:5.368006,Perymenium_macrocephalum:5.988377,Riencourtia_oblongifolia:5.099488,Lundellianthus_jaliscensis:5.219858,Baltimora_recta:4.747636,Melanthera_nivea:5.988377):34.046809,((((((Melampodium_sericeum:0.75,Melampodium_longicorne:0.916667,Melampodium_strigosum:1.037037):1.292222,Melampodium_pringlei:0.921852):2.07759,((Melampodium_americanum:0.496914,Melampodium_longipes:0.256173):1.179012,Melampodium_pilosum:0.490741):1.89759,Melampodium_mayfieldii:1.77722,Melampodium_diffusum:2.360553):1.410629,Melampodium_glabribracteatum:1.465627):0.596543,(Melampodium_linearilobum:0.418954,Melampodium_nayaritense:0.696732):1.263585):2.672161,(((Melampodium_tenellum:0.457708,Melampodium_rosei:0.744745):0.0,(Melampodium_cupulatum:0.050777,Melampodium_appendiculatum:0.282258):1.156931,Melampodium_sinuatum:0.587337):2.980622,Melampodium_moctezumum:2.382774):0.907112,((Melampodium_cinereum:0.684579,Melampodium_leucanthum:0.67532):1.345794,Melampodium_argophyllum:1.030374):1.796549,Melampodium_longipilum:1.595442,Melampodium_nutans:1.104701):33.523077,((((Helianthus_mollis:0.203704,Helianthus_nuttallii:0.0,Helianthus_annuus:0.472222):6.921352,Helianthus_simulans:4.486167,Helianthus_verticillatus:4.736167,Helianthus_agrestis:4.226908,Helianthus_porteri:4.754685,Helianthus_tuberosus:3.8195,Helianthus_heterophyllus:4.810241,Helianthus_pauciflorus:3.893574,Phoebanthus_grandiflorus:4.328759,Phoebanthus_tenuifolius:4.597278):1.720581,(((Scalesia_stewartii:2.222222,Scalesia_aspera:1.953704):0.0,Scalesia_pedunculata:2.444444,Scalesia_helleri:2.361111):1.628788,(Simsia_santarosensis:2.478395,Tithonia_rotundifolia:2.478395):0.020763):0.402034):1.680717,Bahiopsis_tomentosa:2.618946):34.138462,(((((Melampodium_divaricatum:0.0,Melampodium_sinaloense:0.037037):0.638889,Melampodium_costaricense:0.0):0.861111,Melampodium_dicoelocarpum:0.0):1.89961,(Melampodium_northingtonii:0.532764,Melampodium_tepicense:0.597578):1.589069):2.829346,((Melampodium_microcephalum:1.036296,Melampodium_paniculatum:1.036296):1.152523,Melampodium_gracile:1.290672):1.910507,(Melampodium_aureum:1.0,Melampodium_montanum:1.0):2.710438,(Melampodium_longifolium:0.058606,Melampodium_mimulifolium:0.188235):4.114795,(Melampodium_bibracteatum:0.438086,Melampodium_repens:0.623271):3.1705,Melampodium_perfoliatum:3.664141):32.29697,(((((Podolepis_arachnoidea:0.203704,Podolepis_rugata:0.0):2.660131,Podolepis_neglecta:2.502723):0.0,Podolepis_hieracioides:1.78976,Podolepis_robusta:2.086057,Podolepis_longipedata:4.271242,Podolepis_monticola:4.724946):0.0,Podolepis_gracilis:2.067538,Podolepis_canescens:1.937908):1.794862,((Podolepis_davisiana:0.042895,Podolepis_muelleri:0.070673):1.425624,Podolepis_microcephala:0.644444):2.588326,((Podolepis_lessonii:1.165444,Podolepis_jaceoides:1.146925):0.0,Podolepis_tepperi:0.063592):2.743253):43.422785,((Liabum_bourgeaui:1.817379,Liabum_solidagineum:2.956268):5.240605,Oligactis_volubilis:7.965392,Liabum_igniarium:7.474651,Liabum_wurdackii:7.48391,Liabum_kingii:6.354281,Liabum_barahonense:8.446873,Liabum_floribundum:8.770947,Liabum_grandiflorum:5.993169,Liabum_poiteaui:8.382058,Liabum_subacaule:8.752429,Liabum_umbellatum:8.298725,Liabum_selleanum:6.419095,Liabum_asclepiadeum:6.622799):19.190164,((((Raoulia_tenuicaulis:3.203704,Raoulia_glabra:3.314815):0.503268,Raoulia_buchananii:4.873638,Raoulia_eximia:5.429194,Raoulia_australis:4.558824,Helichrysum_filicaule:4.447712):0.0,Raoulia_grandiflora:3.188453):0.0,(((Leucogenes_grandiceps:0.768519,Leucogenes_leontopodium:0.0):0.694444,Leucogenes_tarahaoa:0.0):1.653704,Leucogenes_neglecta:1.061111,Anaphalioides_bellidioides:2.45,Anaphalioides_trinervis:2.144444):2.747712,Helichrysum_lanceolatum:3.586601):35.541176,((((Liatris_microcephala:0.249725,Liatris_spicata:0.240466):1.352127,Liatris_cylindracea:0.648148,Liatris_oligocephala:0.0):0.0,Carphephorus_tomentosus:0.62037):2.180145,(((Hartwrightia_floridana:0.0,Litrisa_carnosa:0.111111):0.627395,Carphephorus_pseudoliatris:0.747765):1.979748,Carphephorus_corymbosus:1.468254):1.035965,((Trilisa_odoratissima:0.539872,Trilisa_paniculata:0.567649):0.198201,Carphephorus_bellidifolius:0.432517):1.942073,Garberia_heterophylla:1.402368):36.929114,((((Munnozia_hastifolia:3.612963,Munnozia_gigantea:2.631481):0.192593,Munnozia_maronii:3.555556):1.153439,Munnozia_wilburii:2.940476):2.903968,(Chrysactinium_acaule:1.267057,Chrysactinium_hieracioides:1.498538):5.373684,Munnozia_jussieui:5.890741,Munnozia_sagasteguii:4.751852,Munnozia_foliosa:5.575926,Munnozia_senecionidis:6.872222,Munnozia_lyrata:6.242593,Munnozia_campii:6.492593):19.95,((((Taraxacum_hyparcticum:0.175926,Taraxacum_scopulorum:0.0):3.877973,Taraxacum_holmenianum:3.66501,Taraxacum_phymatocarpum:3.803899,Taraxacum_lacerum:3.368713):0.553121,Taraxacum_ceratophorum:1.681094,Taraxacum_carneocoloratum:1.625538):1.59007,((Taraxacum_platypecidium:0.798851,Taraxacum_ekmanii:1.826628):0.665252,Taraxacum_maderense:1.575214):1.57558,Taraxacum_mongolicum:2.19709):25.393651,(((Sinclairia_glabra:2.68287,Sinclairia_similis:2.395833):1.845395,Sinclairia_sublobata:3.111598,Sinclairia_caducifolia:3.528265,Sinclairia_moorei:3.435673,Sinclairia_liebmannii:3.194932,Sinclairia_discolor:2.648635,Sinclairia_deamii:3.898635,Sinclairia_ismaelis:3.769006):2.676521,Sinclairia_polyantha:2.880712):20.015584,(((Picris_pauciflora:0.314815,Prenanthes_purpurea:0.0):2.701058,Picris_hieracioides:2.599206):0.396825,(Leontodon_rigens:2.9633,Leontodon_filii:3.037374):1.764214,Hieracium_murorum:3.421958,Leontodon_hispidus:4.042328,Leontodon_saxatilis:3.366402,Helminthotheca_echioides:2.227513,Hedypnois_rhagadioloides:2.458995):23.853968,(((Artemisia_argyi:0.074074,Artemisia_lactiflora:0.0):3.766365,Artemisia_igniaria:2.470069):4.396934,((Jacobaea_gibbosa:0.0,Artemisia_afra:2.092593):0.250142,Artemisia_absinthium:2.676068):2.477972,Artemisia_vulgaris:4.089226,Artemisia_gmelinii:5.098485,Artemisia_frigida:3.996633,Artemisia_sieversiana:5.107744):32.168182,(((Ligularia_lankongensis:0.240741,Ligularia_subspicata:0.0):2.875556,Ligularia_pleurocaulis:3.903333,Ligularia_virgaurea:3.847778,Ligularia_dictyoneura:3.588519):2.056812,(Ligularia_cymbulifera:0.0,Ligularia_tongolensis:0.101852):4.52496,Ligularia_vellerea:4.0157,Cremanthodium_oblongatum:2.617552):30.223188,((((Lagophylla_ramosissima:1.038889,Layia_heterotricha:1.057407):0.824719,Raillardella_argentea:0.752497):1.614787,Madia_sativa:1.867284):0.5252,(((Arnica_angustifolia:1.146425,Arnica_griscomii:1.239018):1.901505,Arnica_mollis:2.399782):0.0,Arnica_dealbata:1.760893):0.835294):30.235294,((((Launaea_nudicaulis:2.419231,Launaea_sarmentosa:1.206268):1.083516,Launaea_rarifolia:2.873118):0.066402,(Launaea_cornuta:0.916147,Launaea_arborescens:0.925407):1.375224):0.0,((Reichardia_ligulata:0.723291,Reichardia_tingitana:0.723291):0.836538,Reichardia_intermedia:0.643162):1.453764):22.280851,((((Brachyscome_cheilocarpa:1.549383,Brachyscome_iberidifolia:0.549383):0.561728,Brachyscome_pusilla:1.342593):2.291667,(Brachyscome_ciliocarpa:1.0,Brachyscome_halophila:1.0):1.726852):0.0,(Brachyscome_glandulosa:2.762576,Brachyscome_perpusilla:2.373687):0.677239):37.475,((((Inula_britannica:0.0,Inula_japonica:0.518519):2.890351,Inula_conyzae:2.677388):1.721521,Pentanema_vestitum:3.408168,Inula_hirta:3.380391):1.575628,(Inula_sericea:2.943974,Inula_helenium:2.758788):1.215749):19.079167,(((Gochnatia_hiriartiana:1.441458,Gochnatia_hypoleuca:1.367384):2.438172,Gochnatia_parvifolia:5.009259):0.663333,(Richterago_angustifolia:0.672717,Richterago_amplexifolia:0.820865):4.796172,Cnicothamnus_lorentzii:3.635556):14.853333,(((Crepis_frigida:1.0,Crepis_sancta:1.0):0.592593,Crepis_pulchra:0.611111,Crepis_pterothecoides:0.0):2.527778,(Rhagadiolus_stellatus:0.5,Lapsana_communis:2.277778):0.0):25.118519,(((Coreopsis_pervelutina:1.415825,Coreopsis_connata:1.258418,Coreopsis_senaria:1.35101):1.215657,Coreopsis_notha:2.131481):1.283007,(Coreopsis_petrophiloides:0.968155,Coreopsis_rhyacophila:0.977414):0.73337):31.305882,(((Galinsoga_quadriradiata:0.903486,Galinsoga_parviflora:0.246078):0.988235,Alloispermum_scabrifolium:1.123203):0.323657,((Oteiza_scandens:2.039452,Alepidocline_annua:2.104267):0.0,Aphanactis_jamesoniana:1.011675):0.0):31.958696,((Dicranocarpus_parviflorus:0.996633,Bidens_pilosa:1.292929,Thelesperma_megapotamicum:0.579966,Dahlia_tenuicaulis:1.255892):2.45259,(Dahlia_pinnata:1.011194,Dahlia_coccinea:2.06675):0.706548):31.132258,(((Brachyscome_dissectifolia:1.166667,Brachyscome_nodosa:0.0):0.555556,Brachyscome_tenuiscapa:0.0):2.176078,Brachyscome_muelleroides:2.731633,Brachyscome_readeri:2.51867,Brachyscome_scapigera:0.694596):38.386885,((((Senecio_cambrensis:1.456553,Senecio_vulgaris:2.308405):0.695299,Senecio_sylvaticus:2.892593):0.949206,Senecio_inaequidens:2.036243):0.0,Senecio_eremophilus:2.351058,Senecio_burchellii:2.165873):32.628571,(((Faberia_cavaleriei:0.990544,Faberia_nanchuanensis:1.064618):1.97E-4,(Faberia_faberi:0.0,Faberia_sinensis:0.435185):0.0):1.212569,Dubyaea_glaucescens:1.268125,Faberia_thibetica:0.971828):27.174468,(((Leontopodium_nivale:2.208995,Leontopodium_monocephalum:2.051587,Leontopodium_microphyllum:1.89418):2.400922,(Leontopodium_ochroleucum:3.005093,Leontopodium_leontopodinum:1.773611):1.095565):1.210021,Pseudognaphalium_affine:3.801418):28.131915,((((Xeranthemum_inapertum:0.559314,Xeranthemum_annuum:0.596351):0.746241,Xeranthemum_longepapposum:0.0):4.461073,Chardinia_orientalis:2.896259):3.977855,(Amphoricarpos_exsul:0.429894,Amphoricarpos_autariatus:0.865079):1.703479):10.642553,(((Verbesina_gigantea:0.444444,Verbesina_pallens:0.388889):2.040816,Verbesina_jacksonii:1.36489):1.532354,(Squamopappus_skutchii:1.697497,Podachaenium_eminens:1.827127):1.347896):30.526829,(((Guizotia_villosa:3.55653,Guizotia_scabra:3.510234,Guizotia_arborescens:3.528752):0.0,Guizotia_zavattarii:1.880604):0.0,Sigesbeckia_orientalis:0.649123):33.784211,((((Packera_hyperborealis:1.0,Packera_paupercula:1.0):2.138889,Packera_anonyma:1.833333):0.0,Packera_cana:1.138889):2.875,Packera_eurycephala:3.393519):29.891667,((((Symphyotrichum_urophyllum:0.94037,Symphyotrichum_puniceum:0.681111):1.149697,Symphyotrichum_lanceolatum:0.840067):2.177362,Symphyotrichum_ciliolatum:1.998911):0.0,Symphyotrichum_lateriflorum:1.50817):37.286275,((Duidaea_pinifolia:3.02963,Gongylolepis_benthamiana:2.631481):3.535484,(Dinoseris_salicifolia:3.719172,Hyaloseris_rubicunda:0.950654):2.123719,Stifftia_chrysantha:4.805854):13.664516,(((Helenium_autumnale:0.814815,Helenium_bigelovii:0.0):2.495849,(Gaillardia_pulchella:1.654008,Gaillardia_aristata:0.950305):1.610359):0.140004,Marshallia_caespitosa:1.858075):25.862295,(((Erato_sodiroi:3.430663,Erato_costaricensis:2.060293):0.583486,Erato_polymnioides:3.208593):4.245717,(Philoglossa_purpureodisca:1.333159,Philoglossa_mimuloides:1.31464):5.361893):17.747541,((Mikania_glomerata:1.0,Mikania_laevigata:1.0):1.711988,Mikania_cordifolia:1.536062,Mikania_guaco:0.656433,Mikania_hookeriana:1.082359):33.915789,((Lactuca_viminea:0.0,Lactuca_saligna:0.027778,Lactuca_sativa:0.277778):1.490741,(Lactuca_serriola:0.953704,Lactuca_virosa:0.0):0.0):28.646296,((((Tragopogon_pratensis:2.207372,Tragopogon_reticulatus:2.688854):0.0,Tragopogon_dubius:2.022187):0.896481,Tragopogon_floccosus:1.918669):1.583977,Tragopogon_porrifolius:1.789683):19.421429,((Flaveria_kochiana:2.106238,Flaveria_vaginata:2.180312,Flaveria_trinervia:2.374756,Flaveria_bidentis:2.19883):2.206306,Flaveria_ramosissima:1.85884):26.222642,(((Calendula_suffruticosa:0.754274,Calendula_officinalis:0.680199):2.057234,Calendula_arvensis:1.292989):1.552871,(Chrysanthemoides_monilifera:2.950192,Osteospermum_asperulum:2.079821):1.219743):18.207843,(Eupatorium_rotundifolium:1.148148,Eutrochium_purpureum:1.333333,Eupatorium_perfoliatum:1.009259,Eupatorium_serotinum:0.833333,Eupatorium_hyssopifolium:0.0):37.174074,((((Arctotis_fastuosa:0.407407,Arctotis_hirsuta:0.0):1.378415,Arctotis_bellidifolia:1.267304):0.604918,Arctotheca_calendula:1.214815):3.079167,Haplocarpha_scaposa:2.747685):16.620833,((Sinosenecio_septilobus:3.09673,Sinosenecio_globiger:3.735619,Sinosenecio_denticulatus:3.291174,Sinosenecio_palmatisectus:2.643026):0.0,Sinosenecio_albonervius:2.328211):34.068085,((Paranephelius_asperifolius:2.605691,Pseudonoseris_szyszylowiczii:3.327913,Paranephelius_ovatus:3.62421):0.842585,Pseudonoseris_discolor:2.846424):20.818391,((Emilia_fosbergii:1.0,Emilia_sonchifolia:1.0):1.695722,(Emilia_praetermissa:0.519841,Emilia_coccinea:0.927249):1.657362):29.783908,(((Jacobaea_maritima:0.882479,Jacobaea_vulgaris:0.900997):1.089744,Jacobaea_aquatica:1.037037):1.62249,Jacobaea_erucifolia:2.205823):31.310843,((Acanthospermum_australe:1.263364,Acanthospermum_hispidum:1.300401):0.980764,(Lecocarpus_lecocarpoides:0.7028,Lecocarpus_pinnatifidus:0.369467):1.402439):31.12439,((Rudbeckia_hirta:1.482496,Rudbeckia_triloba:1.584348):0.396869,Ratibida_columnifera:0.721958,Rudbeckia_laciniata:1.434921):31.942857,((Melanoseris_beesiana:1.0,Melanoseris_cyanea:1.0):2.186291,(Melanoseris_likiangensis:2.308117,Melanoseris_taliensis:1.122931):0.415211):26.450746,((Fitchia_speciosa:1.214171,Oparanthus_teikiteetinii:1.362319):0.397631,(Coreopsis_cyclocarpa:0.94302,Narvalina_domingensis:1.155983):0.881745):31.256716,((Nassauvia_pygmaea:1.0,Nassauvia_pyramidalis:1.0):4.861111,(Nassauvia_looseri:0.0,Nassauvia_gaudichaudii:1.287037):0.0):14.405556,((Coulterella_capitata:1.766745,Dimeresia_howellii:1.748227):0.69801,(Chaenactis_santolinoides:0.0,Chaenactis_douglasii:0.194444):2.890681):26.487097,((Carlina_lanata:8.650769,Carlina_vulgaris:4.456324):3.036457,Carlina_acanthifolia:7.094633,Carlina_gummifera:10.659448):6.922034,(Sinosenecio_dryas:3.126437,Sinosenecio_cyclaminifolius:3.413474,Sinosenecio_eriopodus:3.746807,Sinosenecio_villifer:3.357918):25.806897,((Epaltes_australis:3.390166,Streptoglossa_cylindriceps:2.677203,Pluchea_dentex:2.677203):0.0,Pluchea_dioscoridis:1.927203):20.617241,(((Notoseris_porphyrolepis:0.018519,Notoseris_triflora:0.0):1.951421,Notoseris_melanantha:2.858828):2.566386,Notoseris_macilenta:4.267806):25.869231,((Brachyscome_curvicarpa:2.643668,Brachyscome_papillosa:2.838112):0.0,Brachyscome_chrysoglossa:3.754779,Brachyscome_dentata:3.838112):39.632258,(Rhaponticum_australe:0.916667,Rhaponticum_repens:0.601852,Rhaponticum_acaule:0.0,Rhaponticum_uniflorum:0.203704):23.498148,(((Sinosenecio_chienii:2.738604,Sinosenecio_homogyniphyllus:3.099715):0.0,Sinosenecio_yilingii:3.173789):0.0,Sinosenecio_sichuanicus:1.979345):30.657692,((Cosmos_caudatus:1.0,Cosmos_sulphureus:1.0):0.974668,Cosmos_bipinnatus:0.974668):34.467925,((Baccharis_halimifolia:1.10039,Iva_annua:1.341131):1.245423,Iva_frutescens:1.734702):35.328261,((Cacosmia_rugosa:2.388889,Cacosmia_harlingii:0.712963):1.860709,Cacosmia_hieronymi:3.97182):21.665217,((Youngia_heterophylla:0.858796,Youngia_japonica:0.784722):1.895375,Youngia_paleacea:1.689357):22.808791,((Coreocarpus_arizonicus:1.0,Coreocarpus_sonoranus:1.0):1.411616,Coreocarpus_parthenioides:1.11532):34.077273,((Matricaria_matricarioides:1.208333,Matricaria_discoidea:0.939815):0.0,Matricaria_chamomilla:0.800926):28.836111,((Microliabum_polymnioides:0.740741,Stephanbeckia_plumosa:0.0):0.915344,Microliabum_mulgediifolium:2.267196):22.480952,((Bidens_cronquistii:1.115784,Bidens_hintonii:1.106525):0.80858,Bidens_subalternans:0.618809):35.286747,((Relhania_fruticosa:3.902294,Oedera_squarrosa:3.170813):0.0,Rosenia_glandulosa:3.32822):21.540299,((Ageratum_houstonianum:2.179825,Ageratum_conyzoides:2.23538):0.669769,Conoclinium_coelestinum:2.414408):37.917073,((Elephantopus_mollis:1.907727,Pseudelephantopus_spicatus:1.24106):2.562237,Elephantopus_scaber:2.64589):24.417073,((Feldstonia_nitens:0.0,Myriocephalus_guerinae:0.509259):0.222222,Myriocephalus_oldfieldii:0.0):44.572222,((Gynura_procumbens:2.52963,Gynura_bicolor:1.288889):0.0,Kleinia_neriifolia:1.659259):33.255556,((Ferreyranthus_verbascifolius:1.05719,Ferreyranthus_gentryi:1.010893):2.553922,Ferreyranthus_rugosus:2.074074):20.85,((Brachyscome_breviscapis:0.687253,Brachyscome_lineariloba:0.715031):0.881367,Brachyscome_dichromosomatica:1.56862):38.873973,((Arctium_minus:2.894781,Arctium_lappa:1.320707):0.429293,Jurinea_carduiformis:0.944444):21.738889,((Silphium_integrifolium:1.334596,Silphium_perfoliatum:1.195707):1.267256,Silphium_laciniatum:0.0):32.525926,((Crassocephalum_crepidioides:0.0,Erechtites_hieraciifolius:0.814815):2.457729,Erechtites_valerianifolius:3.19847):32.281159,((Serratula_strangulata:3.148148,Klasea_coriacea:0.0):0.0,Klasea_serratuloides:4.694444):25.683333,((Leucochrysum_stipitatum:1.0,Leucochrysum_molle:1.0):0.0,Anemocarpa_podolepidium:2.111111):39.47037,(Didelta_spinosa:3.208547,Berkheya_spinosissima:3.227066,Didelta_carnosa:3.940028):17.169231,((Mutisia_sinuata:1.610566,Mutisia_decurrens:4.240196):3.930317,Mutisia_kurtzii:4.392735):7.846154,((Glebionis_segetum:0.955983,Glebionis_coronaria:0.030057):0.784615,Argyranthemum_frutescens:2.296154):27.553846,((Helichrysum_pallasii:1.722222,Helichrysum_plicatum:1.601852):0.552083,Helichrysum_italicum:2.33912):35.88125,((Quinqueremulus_linearis:0.898148,Sondottia_glabrata:0.0):0.564815,Trichanthodium_skirrophorum:0.0):39.988889,((Athroisma_gracile:2.019027,Blepharispermum_zanguebaricum:2.222731):2.2442,Centipeda_minima:3.892857):16.234921,((Perezia_pedicularidifolia:0.993243,Perezia_carthamoides:1.372873):0.0,Perezia_purpurata:2.048799):18.856757,((Erigeron_annuus:1.494683,Erigeron_strigosus:1.540979):2.534821,Erigeron_tenuis:3.5758):36.718644,((Ainsliaea_apiculata:1.622739,Ainsliaea_macrocephala:3.511628):2.988372,Ainsliaea_acerifolia:4.175926):13.6,((Stomatochaeta_condensata:0.416667,Stenopadus_talaumifolius:0.0):0.064815,Chimantaea_humilis:0.0):20.025926,((Gnaphalium_austroafricanum:4.224172,Vellereophyton_dealbatum:3.724172):2.901754,Gnaphalium_uliginosum:6.348148):20.4,((Amauriopsis_dissecta:2.029554,Palafoxia_arida:2.011035):0.0,Florestina_pedata:2.242516):28.394521,((Argentipallium_obtusifolium:0.250661,Helichrysum_leucopsideum:0.583995):0.045635,Bellida_graminea:0.0):39.822222,(Calotis_xanthosioidea:1.962963,Calotis_cuneifolia:1.398148,Calotis_dentex:0.435185):41.1,((Foveolina_tenella:1.546296,Oncosiphon_grandiflorum:0.0):0.0,Oncosiphon_suffruticosum:1.611111):27.442593,((Eupatorium_cannabinum:0.882997,Eupatorium_lindleyanum:0.771886):0.76025,Eupatorium_fortunei:0.883987):35.521569,((Dittrichia_viscosa:2.345596,Pulicaria_dysenterica:1.817818):3.108108,Pallenis_maritima:6.231481):17.6,((Onoseris_onoseroides:0.42963,Onoseris_ilicifolia:0.374074):0.764626,Onoseris_hastata:4.684996):10.702041,((Tanacetum_bipinnatum:1.03405,Tanacetum_vulgare:1.03405):0.524907,Tanacetum_corymbosum:1.003401):28.763265,((Brachyscome_diversifolia:0.25,Brachyscome_gracilis:0.0):3.393519,Brachyscome_goniocarpa:3.180556):39.641667,((Koelpinia_turanica:1.0,Koelpinia_linearis:1.0):2.254334,Scorzonera_austriaca:2.911742):21.280851,((Vernonia_gigantea:0.953704,Vernonia_noveboracensis:0.0):0.0,Eirmocephala_brachiata:0.398148):26.775926,((Erigeron_glabellus:1.701788,Erigeron_philadelphicus:0.896232):3.881545,Conyza_sumatrensis:0.0):35.442593,(Vernonia_doniana:1.0,Vernonia_titanophylla:1.0):23.775926,(Bellis_perennis:1.0,Bellis_azorica:1.0):31.322222,(Montanoa_revealii:1.0,Montanoa_tomentosa:1.0):32.405556,(Tagetes_erecta:1.0,Tagetes_microglossa:1.0):27.794444,(Craspedia_glauca:1.0,Craspedia_variabilis:1.0):36.544444,(Millotia_major:1.0,Millotia_tenuifolia:1.0):41.877778,(Hyalis_argentea:1.059923,Ianthopappus_corymbosus:1.041405):18.364151,(Helichrysum_litorale:0.989947,Helichrysum_zwartbergense:1.165873):36.961905,(Trichogyne_verticillata:0.913251,Trichogyne_repens:0.848436):30.473786,(Capelio_caledonica:1.867102,Capelio_tabularis:1.783769):17.32549,(Tussilago_farfara:0.851111,Petasites_japonicus:1.036296):27.61,(Brachyscome_smithwhitei:0.703333,Brachyscome_eriogona:0.555185):42.73,(Crepis_biennis:1.594815,Crepis_tectorum:1.65037):31.57,(Ligularia_hodgsonii:1.055556,Ligularia_kanaitzensis:0.796296):30.155556,(Bedfordia_arborescens:1.37963,Bedfordia_salicina:1.342593):22.6,(Pleuropappus_phyllocalymmeus:0.964013,Pogonolepis_stricta:0.899198):39.589691,(Otopappus_epaleaceus:1.607115,Oblivia_mikanioides:1.310819):33.094737,(Centaurea_carolipauana:0.0,Centaurea_lagascana:0.231481):33.998148,(Achillea_maritima:2.501576,Pilosella_peleteriana:2.103428):19.302128,(Saussurea_aster:1.081243,Saussurea_gnaphalodes:0.905317):25.148387,(Filago_pyramidata:1.321386,Bombycilaena_discolor:1.793608):31.352688,(Lopholaena_disticha:2.599164,Lopholaena_coriifolia:1.923238):27.019355,(Calea_jamaicensis:2.359098,Calea_megacephala:0.683172):28.426087,(Urospermum_dalechampii:2.862963,Urospermum_picroides:1.464815):21.477778,(Hesperomannia_arbuscula:0.990741,Gymnanthemum_amygdalinum:1.055556):20.35,(Psephellus_pulcherrimus:2.586526,Psephellus_persicus:2.475415):23.393103,(Haplocarpha_nervosa:2.572158,Haplocarpha_rueppellii:1.294381):16.990805,(Angianthus_micropodioides:1.298851,Angianthus_preissianus:2.021073):39.967816,(Atractylodes_koreana:2.696999,Atractylodes_lancea:5.002554):7.301149,(Carduus_crispus:0.352067,Carduus_nutans:0.472438):33.053488,(Helichrysum_petiolare:1.30491,Metalasia_densa:1.666021):36.739535,(Symphyotrichum_ericoides:2.469208,Symphyotrichum_pygmaeum:2.44143):35.251163,(Ambrosia_artemisiifolia:0.046296,Ambrosia_trifida:0.0):35.914815,(Eriophyllum_congdonii:1.5878,Eriophyllum_staechadifolium:1.20817):32.752941,(Olearia_erubescens:3.216449,Olearia_covenyi:1.244227):21.670588,(Scorzonera_troodea:1.305556,Scorzonera_hispanica:0.898148):22.766667,(Krigia_virginica:0.0,Krigia_biflora:0.055556):25.914815,(Bidens_cynapiifolia:1.309524,Cosmos_crithmifolius:0.72619):34.87381,(Brachyclados_caespitosus:2.009259,Trichocline_boecheri:0.0):21.312963,(Hieracium_leyianum:2.59527,Hieracium_pellucidum:2.298974):20.708434,(Chondropyxis_halophila:0.157407,Isoetopsis_graminifolia:0.0):41.961111,(Saussurea_amabilis:0.694444,Saussurea_pulchella:0.62037):25.711111,(Monactis_pallatangensis:0.932099,Kingianthus_paradoxus:0.830247):32.019753,(Syncalathium_roseum:1.240741,Syncalathium_kawaguchii:0.0):27.47037,(Tephroseris_yukonensis:1.426512,Tephroseris_palustris:1.565401):34.701266,(Revealia_macrocephala:1.852789,Carphochaete_grahamii:2.056493):30.562025,(Hieracium_racemosum:2.958689,Hieracium_umbellatum:2.458689):21.715385,(Leucomeris_spectabilis:2.607504,Nouelia_insignis:4.505652):16.548052,(Corymbium_glabrum:3.551948,Corymbium_enerve:1.598244):15.548052,(Aster_rugulosus:2.388167,Aster_sekimotoi:0.554834):41.98961,(Ichthyothere_terminalis:0.626218,Coespeletia_timotensis:0.616959):33.455263,(Lophopappus_cuneatus:1.100877,Proustia_cuneifolia:1.045322):16.915789,(Chrysocephalum_apiculatum:0.556043,Chrysocephalum_semipapposum:1.148635):42.942105,(Atractylis_carduus:1.5,Atractylis_cancellata:0.0):18.248148,(Waitzia_suaveolens:0.366667,Waitzia_acuminata:0.783333):42.066667,(Solidago_gigantea:1.00037,Solidago_simplex:0.75037):45.72,(Crepis_zacintha:1.444064,Crepis_neglecta:1.573694):32.572603,(Fleischmannia_incarnata:0.5,Fleischmannia_pycnocephala:0.0):39.331481,(Monolopia_congdonii:0.34069,Monolopia_gracilens:0.331431):32.463014,(Ewartia_catipes:0.291667,Argyrotegium_mackayi:0.550926):38.669444,(Acmella_oppositifolia:1.212963,Neurolaena_lobata:0.0):35.544444,(Scolymus_maculatus:0.0,Scolymus_hispanicus:0.416667):18.331481,(Smallanthus_microcephalus:0.0,Smallanthus_maculatus:0.027778):33.248148,(Hyalosperma_demissum:1.909041,Hyalosperma_cotula:0.872004):41.070588,(Critoniopsis_sodiroi:4.403123,Vernonanthura_patens:2.393864):20.928358,(Ozothamnus_diosmifolius:0.712963,Odixia_angusta:0.0):38.775926,(Pluchea_sericea:3.759259,Pluchea_carolinensis:0.0):22.590741,(Moquinia_racemosa:4.191919,Pseudostifftia_kingii:2.367845):14.79697,(Saussurea_glacialis:0.476211,Saussurea_subulata:0.587322):25.892308,(Brachyscome_novaWITHDASHanglica:1.390625,Brachyscome_microcarpa:0.010995):41.209375,(Brachyscome_ciliaris:0.0,Brachyscome_exilis:1.277778):32.498148,(Myripnois_dioica:2.089699,Pertya_scandens:2.635995):14.084375,(Perityle_lindheimeri:2.189236,Pericome_caudata:1.791088):30.021875,(Millotia_myosotidifolia:0.277778,Lawrencella_rosea:0.0):36.118519,(Dolichothrix_ericoides:4.017196,Metalasia_muricata:3.304233):20.092063,(Serratula_tinctoria:1.637566,Serratula_coronata:0.257937):24.980952,(Calotis_hispidula:0.363202,Calotis_squamigera:0.372461):38.551613,(Adenocaulon_chilense:0.0,Adenocaulon_bicolor:0.925926):20.488889,(Centratherum_punctatum:2.281959,Eremanthus_erythropappus:2.828256):24.503226,(Aster_alpinus:0.0,Aster_tataricus:0.611111):40.127778,(Spilanthes_iabadicensis:3.268519,Acmella_radicans:0.0):28.961111,(Relhania_calycina:2.061519,Rosenia_humilis:1.367075):23.464407,(Dimorphotheca_sinuata:1.465198,Dimorphotheca_pluvialis:1.030013):20.255172,(Chondrilla_juncea:1.922095,Tolpis_farinulosa:1.394317):21.548276,(Cirsium_mexicanum:0.0,Cirsium_subniveum:3.37037):28.637037,(Lidbeckia_pectinata:0.27729,Schistostephium_umbellatum:1.351365):22.424561,(Eatonella_nivea:1.018519,Hulsea_algida:0.0):33.127778,(Tridax_procumbens:5.115079,Cymophora_venezuelensis:2.772487):27.207143,(Lessingianthus_warmingianus:4.970034,Proteopsis_argentea:2.868182):21.981818,(Carthamus_tinctorius:1.148653,Carthamus_turkestanicus:0.148653):33.127273,(Pericallis_malvifolia:3.240067,Pericallis_cruenta:3.508586):26.563636,(Gerbera_jamesonii:0.0,Gerbera_piloselloides:4.62963):19.674074,(Artemisia_tridentata:2.851684,Artemisia_furcata:1.370202):31.090909,(Warionia_saharae:0.627441,Gundelia_tournefortii:1.238552):16.981818,(Tithonia_diversifolia:3.240741,Zinnia_juniperifolia:3.166667):35.192593,(Calyptocarpus_vialis:1.953704,Damnxanthodium_calvum:2.759259):34.877778,(Cousinia_arachnoidea:4.953704,Dolomiaea_souliei:2.046296):19.248148,(Hypochaeris_radicata:3.367925,Hypochaeris_glabra:2.201258):22.732075,(Nabalus_tatarinowii:1.52341,Nabalus_altissimus:1.412299):27.335849,(Dolichlasium_lagascae:2.224668,Jungia_polita:1.789483):19.467925,(Artemisia_scoparia:1.777778,Artemisia_capillaris:1.333333):31.6,(Villanova_achilleoides:2.899546,Galeana_pratensis:3.72362):28.524528,(Ixeridium_beauverdianum:1.626781,Ixeridium_gracile:1.867521):23.926923,(Zaluzania_megacephala:1.660675,Dugesia_mexicana:1.994009):34.541176,(Distephanus_divaricatus:0.0,Distephanus_populifolius:0.268519):19.035185,(Urmenetea_atacamensis:1.855556,Onoseris_hyssopifolia:5.624074):7.3,(Cousinia_esfandiarii:3.469388,Saussurea_rockii:2.32124):23.130612,(Delairea_odorata:0.0,Senecio_graciliflorus:0.055556):33.942593,(Trichanthodium_exilis:1.288738,Cephalosorus_carpesioides:3.594293):38.681633,(Cotula_coronopifolia:2.199074,Cotula_australis:0.75463):22.641667,(Bidens_schimperi:0.511574,Bidens_prestinaria:0.548611):35.245833,(Alfredia_cernua:0.219907,Ancathia_igniaria:1.858796):15.120833,(Relhania_rotundifolia:0.0,Oedera_capensis:0.064815):26.359259,(Anaphalis_triplinervis:0.0,Anaphalis_margaritacea:0.805556):37.924074,(Saussurea_elegans:0.0,Saussurea_maximowiczii:2.453704):24.211111,(Carduus_carlinoides:1.408213,Carduus_defloratus:1.232287):28.469565,(Critonia_morifolia:0.682367,Koanophyllon_albicaule:4.0157):35.056522,(Ageratina_altissima:0.907407,Neomirandea_angularis:0.0):33.562963,(Tetraneuris_acaulis:4.027778,Hymenoxys_lemmonii:1.944444):24.6,(Echinops_exaltatus:1.396135,Echinops_niveus:4.405395):12.926087,(Schoenia_filifolia:1.0,Schoenia_cassiniana:0.0):35.6,(Plazia_daphnoides:1.442593,Aphyllocladus_spartioides:4.183333):14.444444,(Echinacea_purpurea:0.492593,Philactis_zinnioides:1.955556):35.755556,(Soliva_stolonifera:1.366162,Soliva_anthemifolia:1.088384):22.372727,(Leucanthemum_vulgare:0.111111,Leucanthemum_maximum:0.0):27.572222,(Calotis_porphyroglossa:1.138889,Calotis_plumulifera:0.0):40.183333,(Cronquistia_pringlei:0.953704,Hofmeisteria_fasciculata:0.0):32.933333,Pachylaena_atriplicifolia:17.896296,Olgaea_baldschuanica:16.146296,Volutaria_crupinoides:21.525926,Tricholepis_furcata:19.1,Stizolophus_coronopifolius:30.303704,Stizolophus_balsamita:26.285185,Cousinia_tenella:20.025926,Cousinia_astracanica:24.201852,Plectocephalus_varians:22.961111,Centaurodendron_palmiforme:27.211111,Plectocephalus_chilensis:25.053704,Zoegea_leptaurea:29.072222,Cousinia_platylepis:24.248148,Cousinia_minkwitziae:24.312963,Catamixis_baccharoides:13.627778,Cheirolophus_teydis:23.794444,Ptilostemon_hispanicus:16.840741,Onopordum_acanthium:13.896296,Onopordum_algeriense:17.285185,Galactites_tomentosa:17.812963,Saussurea_leontodontoides:14.757407,Cousinia_polycephala:21.933333,Jurinea_lanipes:24.062963,Cousinia_microcarpa:22.701852,Saussurea_discolor:20.905556,Himalaiella_deltoidea:24.887037,Hemisteptia_lyrata:25.025926,Saussurea_alpina:25.738889,Cousinia_caespitosa:21.85,Helichrysum_stoechas:31.303704,Saussurea_involucrata:27.238889,Jurinea_cyanoides:20.22963,Saussurea_nuda:25.488889,Himalaiella_nivea:27.266667,Saussurea_ninae:27.090741,Saussurea_fauriei:27.118519,Saussurea_angustifolia:27.062963,Cheirolophus_mauritanicus:26.924074,Ochrocephala_imatongensis:26.146296,Centaurea_jacea:31.35,Centaurea_aegialophila:31.1,Centaurea_iberica:31.22037,Centaurea_brugueriana:31.525926,Centaurea_crocodylium:33.146296,Centaurea_macrocephala:32.998148,Carthamus_rhiphaeus:32.072222,Schischkinia_albispina:21.072222,Carthamus_oxyacanthus:30.387037,Centaurea_involucrata:32.377778,Centaurea_behen:27.035185,Carduncellus_duvauxii:33.414815,Centaurea_melitensis:32.414815,Centaurea_nigra:30.211111,Centaurea_scabiosa:28.35,Centaurea_alba:29.137037,Centaurea_cristata:32.072222,Himalaiella_auriculata:24.377778,Scorzonera_divaricata:22.655556,Adenocaulon_himalaicum:23.359259,Carduus_nyassanus:22.090741,Cirsium_undulatum:23.035185,Cirsium_tracyi:22.238889,Cirsium_scariosum:22.322222,Cirsium_discolor:21.451852,Cirsium_acaule:28.738889,Cirsium_eriophorum:27.035185,Carduus_tenuiflorus:31.812963,Cirsium_texanum:29.766667,Cirsium_nipponicum:32.433333,Leibnitzia_nepalensis:25.424074,Cirsium_echinus:27.331481,Carlina_acaulis:27.507407,Cirsium_heterophyllum:29.6,Hieracium_levicaule:21.192593,Cirsium_arvense:29.359259,Cirsium_palustre:30.757407,Cirsium_tuberosum:31.933333,Cirsium_helenioides:31.840741,Cirsium_vulgare:32.627778,Cirsium_dissectum:31.683333,Cirsium_japonicum:30.748148,Silybum_marianum:24.896296,Carduus_keniensis:22.053704,Cousinia_purpurea:22.312963,Scorzonera_intricata:23.016667,Centaurea_benedicta:15.285185,Echinops_ritro:17.914815,Mantisalca_salmantica:17.516667,Saussurea_roylei:24.988889,Echinops_hoehnelii:14.627778,Echinops_angustilobus:20.766667,Echinops_tschimganicus:18.683333,Myopordon_aucheri:20.766667,Alfredia_nivea:14.238889,Hieracium_prenanthoides:21.368519,Athanasia_trifurcata:25.1,Hecastocleis_shockleyi:15.507407,Brachylaena_transvaalensis:14.840741,Tarchonanthus_camphoratus:16.812963,Cyanthillium_cinereum:24.044444,Mairia_hirsuta:24.387037,Leibnitzia_anandria:18.812963,Acourtia_turbinata:22.192593,Xanthopappus_subacaulis:16.655556,Lachnospermum_fasciculatum:25.016667,Cyathocline_purpurea:24.674074,Lycoseris_crocata:11.766667,Leontopodium_jacotianum:28.368519,Cyclolepis_genistoides:17.053704,Brachylaena_elliptica:13.674074,Macledium_spinosum:16.081481,Leucheria_thermarum:17.896296,Phymaspermum_acerosum:25.905556,Arctanthemum_arcticum:30.553704,Hulteniella_integrifolia:31.914815,Artemisia_kruhsiana:32.72037,Artemisia_glomerata:30.72037,Ajania_gracilis:35.062963,Artemisia_arctica:32.294444,Artemisia_arctisibirica:32.738889,Artemisia_annua:32.359259,Artemisia_ludoviciana:31.146296,Phymaspermum_appressum:27.359259,Anthemis_arvensis:29.840741,Mauranthemum_paludosum:29.025926,Lasiospermum_bipinnatum:26.377778,Achillea_filipendulina:33.433333,Achillea_collina:32.933333,Tripleurospermum_maritimum:29.377778,Lagenophora_stipitata:41.248148,Tolpis_proustii:20.275926,Tolpis_macrorhiza:25.951852,Tolpis_virgata:24.6,Arnoseris_minima:25.322222,Lepidonia_jonesii:24.192593,Spiracantha_cornifolia:26.47037,Polydora_poskeana:23.127778,Erlangea_misera:25.322222,Piptocarpha_poeppigiana:25.961111,Piptocarpha_axillaris:22.553704,Lepidaploa_tortuosa:25.988889,Lepidaploa_salzmannii:25.961111,Stokesia_laevis:23.201852,Strobocalyx_arborea:25.016667,Eremothamnus_marlothian:20.581481,Cousinia_coronata:22.97037,Lamyropappus_schakaptaricus:16.044444,Syncarpha_ferruginea:26.609259,Hippia_frutescens:23.303704,Blainvillea_acmella:35.146296,Scorzonera_laciniata:25.146296,Pleiacanthus_spinosus:24.201852,Scorzonera_villosa:23.896296,Scorzonera_humilis:23.146296,Scorzonera_mollis:23.951852,Chionopappus_benthamii:24.303704,Caesulia_axillaris:23.294444,Carduus_edelbergii:26.998148,Tyrimnus_leucographus:23.627778,Disparago_anomala:27.405556,Dicoma_picta:16.025926,Doronicum_pardalianches:18.785185,Lamyropsis_carpini:14.433333,Lactuca_indica:25.609259,Lactuca_watsoniana:26.961111,Lactuca_dolichophylla:27.646296,Lactuca_perennis:27.711111,Lactuca_canadensis:27.572222,Paraprenanthes_diversifolia:29.461111,Paraprenanthes_sororia:29.47963,Soroseris_erysimoides:26.942593,Dubyaea_hispida:27.701852,Pyrrhopappus_grandiflorus:21.164815,Tolpis_umbellata:25.248148,Syncalathium_disciforme:27.507407,Soroseris_pumila:26.137037,Syncalathium_chrysocephalum:28.183333,Hieracium_venosum:19.498148,Crepis_rubra:31.637037,Lygodesmia_juncea:26.322222,Crepis_elongata:23.618519,Cicerbita_thianschanica:27.294444,Crepis_capillaris:33.47037,Crepis_hookeriana:32.525926,Crepis_chrysantha:32.424074,Crepis_paludosa:27.775926,Crepis_pygmaea:25.405556,Ixeris_chinensis:23.812963,Launaea_secunda:25.6,Dubyaea_atropurpurea:28.887037,Dubyaea_emeiensis:29.340741,Dubyaea_tsarongensis:29.683333,Catananche_caespitosa:22.97963,Youngia_racemifera:26.961111,Raoulia_subsericea:35.174074,Stephanomeria_diegensis:19.47963,Uropappus_lindleyi:18.655556,Solidago_squarrosa:40.998148,Felicia_heterophylla:35.72037,Erodiophyllum_elderi:40.674074,Solenogyne_dominii:37.868519,Olearia_stenophylla:41.775926,Olearia_gravis:41.785185,Minuria_leptophylla:42.405556,Olearia_phlogopappa:41.905556,Galatella_linosyris:40.637037,Olearia_nernstii:43.914815,Baccharis_pedunculata:44.303704,Olearia_lasiophylla:40.387037,Calotis_cuneata:39.6,Baccharis_neglecta:47.285185,Olearia_montana:39.359259,Brachyscome_basaltica:42.664815,Brachyscome_aculeata:41.1,Brachyscome_stolonifera:42.637037,Brachyscome_obovata:41.924074,Calotis_inermis:42.951852,Staehelina_dubia:23.757407,Calotis_scabiosifolia:41.211111,Calotis_erinacea:42.535185,Calotis_scapigera:41.951852,Olearia_astroloba:39.294444,Olearia_quercifolia:39.72963,Olearia_asterotricha:38.137037,Erigeron_acris:42.025926,Erigeron_multiradiatus:37.35,Erigeron_breviscapus:37.025926,Erigeron_porsildii:39.535185,Erigeron_purpuratus:42.609259,Erigeron_uniflorus:41.322222,Symphyotrichum_boreale:40.97037,Vittadinia_sulcata:37.664815,Xanthisma_spinulosum:28.516667,Symphyotrichum_pilosum:37.127778,Symphyotrichum_cordifolium:38.933333,Eurybia_sibirica:34.859259,Solidago_uliginosa:41.081481,Solidago_virgaurea:46.840741,Solidago_caesia:45.553704,Solidago_sempervirens:45.007407,Solidago_canadensis:45.72037,Solidago_rugosa:45.812963,Solidago_flexicaulis:48.488889,Solidago_rigida:42.748148,Solidago_juncea:39.942593,Solidago_nemoralis:47.877778,Solidago_missouriensis:40.85,Solidago_multiradiata:46.535185,Symphyotrichum_laeve:33.794444,Brachyscome_rigidula:35.137037,Symphyotrichum_falcatum:29.951852,Callistephus_chinensis:29.627778,Tolpis_barbata:26.914815,Tolpis_azorica:27.535185,Tolpis_succulenta:26.396296,Cichorium_intybus:21.766667,Hypochaeris_chillensis:24.887037,Hypochaeris_maculata:24.507407,Parasyncalathium_souliei:25.683333,Lactuca_muralis:24.174074,Petasites_fragrans:22.294444,Chersodoma_jodopappa:22.924074,Roldana_petasitis:28.387037,Petasites_hybridus:25.072222,Brachyglottis_repanda:26.590741,Sinosenecio_euosmus:35.627778,Sinosenecio_latouchei:35.803704,Sinosenecio_oldhamianus:36.183333,Sinosenecio_sungpanensis:35.405556,Petasites_frigidus:25.859259,Farfugium_japonicum:30.35,Filago_hurdwarica:22.674074,Sinosenecio_ligularioides:32.062963,Sinosenecio_subrosulatus:31.359259,Sinosenecio_subcoriaceus:31.266667,Psacalium_paucicapitatum:25.1,Steirodiscus_capillaceus:29.118519,Senecio_deltoideus:31.137037,Senecio_scandens:29.85,Blennosperma_nanum:28.877778,Othonna_coronopifolia:30.137037,Lamprocephalus_montanus:31.572222,Othonna_capensis:31.711111,Senecio_lugens:33.942593,Senecio_polypodioides:33.211111,Phaneroglossa_bolusii:29.424074,Euryops_speciosissimus:30.090741,Faujasia_squamosa:27.942593,Ligularia_mortonii:27.757407,Ligularia_nelumbifolia:32.424074,Haastia_pulvinaris:26.775926,Gymnodiscus_capillaris:28.590741,Luina_hypoleuca:31.062963,Dendrosenecio_kilimanjari:24.97037,Homogyne_alpina:26.646296,Caxamarca_sanchezii:29.137037,Caucasalia_parviflora:29.553704,Ligularia_hookeri:31.294444,Dauresia_alliariifolia:29.424074,Mikaniopsis_clematoides:29.22037,Tephroseris_integrifolia:31.618519,Sinosenecio_guangxiensis:35.47037,Tephroseris_frigida:35.387037,Sinosenecio_jiuhuashanicus:35.238889,Leptorhynchos_scaber:40.155556,Logfia_minima:32.275926,Ozothamnus_whitei:37.803704,Ozothamnus_bidwillii:38.303704,Arnoglossum_atriplicifolium:30.785185,Arrhenechthites_mixta:33.396296,Andryala_integrifolia:21.498148,Agoseris_glauca:25.433333,Dubyaea_blinii:29.118519,Eremothamnus_marlothianus:18.174074,Dipterocome_pusilla:18.322222,Cynara_cornigera:20.877778,Jurinea_albicaulis:20.238889,Jurinea_humilis:19.562963,Berkheya_purpurea:21.859259,Hoplophyllum_spinosum:19.72037,Jurinea_dolomiaea:21.442593,Cynara_humilis:18.840741,Heterolepis_aliena:19.109259,Gazania_rigens:18.22963,Gorteria_diffusa:19.905556,Osmitopsis_asteriscoides:23.137037,Blumea_balsamifera:20.303704,Bahia_absinthifolia:29.211111,Agoseris_retrorsa:19.840741,Heterosperma_pinnatum:30.609259,Comaclinium_montanum:27.331481,Loxothysanus_sinuatus:27.22037,Thymophylla_tenuiloba:26.322222,Oxypappus_scaber:28.951852,Chaetymenia_peduncularis:27.322222,Varilla_mexicana:26.618519,Haptotrichion_colwillii:40.016667,Helichrysum_dasyanthum:36.757407,Ixodia_achillaeoides:38.97037,Polymnia_canadensis:29.562963,Peucephyllum_schottii:27.775926,Psilostrophe_gnaphalodes:27.35,Amblyopappus_pusillus:32.840741,Petasites_tricholobus:28.053704,Podanthus_mitiqui:32.025926,Wedelia_montana:34.72037,Delilia_biflora:35.442593,Synedrella_nodiflora:37.961111,Lasianthaea_fruticosa:37.905556,Jefea_pringlei:34.1,Borrichia_frutescens:33.738889,Flaveria_chlorifolia:30.053704,Eutetras_palmeri:30.766667,Chromolaena_haenkeana:39.572222,Adenostemma_lavenia:36.812963,Flaveria_linearis:29.868519,Ageratina_adenophora:29.951852,Guardiola_tulocarpus:30.988889,Flaveria_angustifolia:29.97963,Dyscritothamnus_mirandae:31.090741,Chrysogonum_virginianum:32.812963,Spilanthes_urens:36.331481,Encelia_californica:33.627778,Parthenium_hysterophorus:36.322222,Xanthium_spinosum:36.248148,Trichocoryne_connata:35.822222,Zinnia_violacea:37.396296,Xanthium_strumarium:35.442593,Engelmannia_peristenia:34.016667,Venegasia_carpesioides:31.118519,Ayapana_amygdalina:37.377778,Critonia_sexangularis:36.951852,Koanophyllon_ayapanoides:39.553704,Paneroa_stachyofolia:35.859259,Perityle_emoryi:31.72963,Jaegeria_hirta:29.924074,Tetragonotheca_repanda:30.22037,Tridax_balbisioides:30.553704,Bebbia_juncea:31.294444,Sigesbeckia_blakei:33.451852,Milleria_quinqueflora:33.248148,Desmanthodium_fruticosum:32.062963,Trigonospermum_melampodioides:33.127778,Tamaulipa_azurea:35.303704,Bidens_laevis:34.044444,Coreocarpus_congregatus:36.757407,Craspedia_incana:35.442593,Hieracium_pseudopilosella:22.211111,Hieracium_eriophorum:21.451852,Hieracium_sparsum:22.137037,Hieracium_antarcticum:22.312963,Scorzonera_cretica:23.109259,Soroseris_glomerata:27.822222,Notobasis_syriaca:15.127778,Aster_ageratoides:36.757407,Berkheya_rigida:20.062963,Euthamia_graminifolia:29.887037,Gutierrezia_sarothrae:28.025926,Eurybia_divaricata:32.562963,Erigeron_caespitosus:41.924074,Erigeron_ochroleucus:38.868519,Erigeron_hyperboreus:42.498148,Erigeron_humilis:40.97037,Erigeron_compositus:40.72963,Callicephalus_nitens:19.192593,Heterotheca_villosa:25.637037,Brachyscome_tatei:33.1,Aster_amellus:38.553704,Brachyscome_decipiens:40.748148,Olearia_elliptica:39.433333,Olearia_canescens:38.637037,Olearia_lirata:39.248148,Brachyscome_multifida:42.146296,Brachyscome_melanocarpa:40.775926,Brachyscome_stuartii:41.118519,Brachyscome_procumbens:41.896296,Brachyscome_tetrapterocarpa:41.998148,Brachyscome_muelleri:42.368519,Calotis_latiuscula:42.924074,Calotis_cymbacantha:42.683333,Calotis_lappulacea:43.201852,Olearia_pimeleoides:41.461111,Olearia_tomentosa:40.183333,Olearia_brevipedunculata:41.257407,Olearia_heterocarpa:40.831481,Olearia_viscidula:39.701852,Olearia_stellulata:38.868519,Olearia_ramulosa:39.405556,Felicia_bergeriana:31.6,Erigeron_karvinskianus:38.062963,Grangea_maderaspatana:35.396296,Grindelia_squarrosa:27.201852,Printzia_polifolia:18.572222,Abrotanella_linearifolia:23.090741,Garuleum_bipinnatum:21.85,Doronicum_kamaonense:19.97037,Osteospermum_ecklonis:20.581481,Athrixia_phylicoides:22.275926,Coleostephus_myconis:25.525926,Hymenolepis_gnidioides:25.896296,Leysera_gnaphalodes:22.396296,Oreoleysera_montana:25.266667,Phagnalon_niveum:25.238889,Artemisia_dracunculus:31.312963,Achillea_ptarmica:32.044444,Achillea_wilsoniana:32.683333,Anacyclus_valentinus:29.674074,Anthemis_cotula:30.766667,Pentzia_incana:29.47037,Chamaemelum_nobile:29.97037,Santolina_chamaecyparissus:27.525926,Pulicaria_scabra:27.025926,Artemisia_douglasiana:31.812963,Artemisia_roxburghiana:31.757407,Chrysanthemum_indicum:29.368519,Artemisia_tilesii:32.868519,Artemisia_campestris:32.877778,Artemisia_japonica:32.146296,Soliva_sessilis:23.072222,Gnaphalium_sylvaticum:30.016667,Euchiton_involucratus:29.646296,Crepis_mollis:28.664815,Crepis_bocconi:27.914815,Crepis_jacquinii:29.47037,Crepis_hierosolymitana:28.562963,Crepis_rhaetica:30.47963,Crepis_vesicaria:31.442593,Crepis_bungei:30.424074,Crepis_tingitana:30.303704,Crepis_alpestris:23.896296,Gymnarrhena_micrantha:19.914815,Aetheorhiza_bulbosa:23.22963,Ixeris_stolonifera:21.942593,Centaurothamnus_maximus:21.1,Celmisia_bellidioides:23.22037,Goniocaulon_indicum:18.22037,Klasea_algida:27.887037,Flaveria_cronquistii:29.044444,Flaveria_floridana:29.322222,Chamaechaenactis_scaposa:27.924074,Coreopsis_gigantea:31.711111,Psathyrotes_annua:25.72963,Pseudoclappia_arenaria:28.238889,Greenmaniella_resinosa:27.812963,Enydra_sessilis:28.572222,Flaveria_pringlei:28.322222,Flaveria_sonorensis:28.553704,Jaumea_carnosa:26.951852,Rojasianthe_superba:31.655556,Eupatorium_capillifolium:34.553704,Eutrochium_maculatum:34.877778,Isocarpha_oppositifolia:37.785185,Flaveria_anomala:28.998148,Chromolepis_heterophylla:36.674074,Sclerocarpus_africanus:37.359259,Lasianthaea_macrocephala:37.627778,Rumfordia_penninervis:32.498148,Melampodium_glabrum:32.766667,Flaveria_palmeri:29.97037,Constancea_nevinii:33.081481,Hymenopappus_filifolius:28.933333,Ptilostemon_afer:20.359259,Syreitschikovia_spinulosa:15.711111,Duhaldea_cappa:23.859259,Inula_salicina:22.238889,Blumeopsis_flava:29.498148,Pegolettia_oxyodonta:19.914815,Gypothamnium_pinifolium:16.424074,Egletes_viscosa:36.35,Dichrocephala_benthamii:42.646296,Cratystylis_conocephala:19.535185,Onopordum_tauricum:20.942593,Onopordum_nervosum:20.701852,Gnaphalium_supinum:31.553704,Syncarpha_mucronata:27.803704,Taplinia_saxatilis:40.887037,Fitzwillia_axilliflora:37.97963,Gilruthia_osbornii:38.785185,Gnephosis_intonsa:36.618519,Ursinia_speciosa:22.294444,Tanacetum_atkinsonii:29.312963,Tanacetum_parthenium:28.961111,Tanacetum_coccineum:30.775926,Syncarpha_vestita:35.553704,Stuartina_muelleri:37.053704,Pseudognaphalium_californicum:37.35,Rhodanthe_maryonii:37.609259,Cassinia_scabrida:36.775926,Calocephalus_knappii:38.97037,Anaxeton_arborescens:29.164815,Helichrysum_foetidum:36.016667,Argyroglottis_turbinata:39.433333,Calocephalus_multiflorus:40.322222,Rhodanthe_manglesii:38.664815,Blennospora_drummondii:40.544444,Hyalochlamys_globifera:36.785185,Dithyrostegia_amplexicaulis:39.572222,Decazesia_hecatocephala:37.988889,Polycalymma_stuartii:37.6,Pterochaeta_paniculata:43.664815,Podotheca_gnaphalioides:39.961111,Ammobium_alatum:38.572222,Asteridea_nivea:41.988889,Acanthocladium_dockeri:38.201852,Quinetia_urvillei:39.896296,Chthonocephalus_pseudevax:40.905556,Gilberta_tenuifolia:41.377778,Heterocondylus_vitalbae:35.424074,Pycnosorus_globosus:40.553704,Siloxerus_pygmaeus:36.211111,Ozothamnus_vagans:36.905556,Asteridea_athrixioides:43.007407,Calomeria_amaranthoides:39.998148,Gnephosis_arachnoidea:38.785185,Leptorhynchos_squamatus:41.544444,Cephalipterum_drummondii:37.544444,Parantennaria_uniceps:36.044444,Antennaria_densifolia:33.942593,Castroviejoa_montelinasana:30.322222,Asteridea_asteroides:44.016667,Podolepis_kendallii:41.924074,Pterygopappus_lawrencii:34.303704,Apalochlamys_spectabilis:39.053704,Actinobole_uliginosum:41.646296,Myriocephalus_occidentalis:41.22963,Leucophyta_brownii:39.016667,Lemooria_burkittii:41.22963,Tugarinovia_mongolica:19.692593,Picnomon_acarna:18.664815,Psephellus_gilanicus:29.461111,Sphaeranthus_indicus:25.683333,Pithocarpa_pulchella:41.525926,Reichardia_picroides:26.377778,Pyrrhopappus_carolinianus:19.359259,Triptilodiscus_pygmaeus:41.840741,Leiocarpa_tomentosa:43.053704,Rutidosis_leptorrhynchoides:42.646296,Xerochrysum_viscosum:39.053704,Xerochrysum_bracteatum:39.775926,Plecostachys_serpyllifolia:30.812963,Antennaria_pulcherrima:35.1,Antennaria_friesiana:35.97963,Antennaria_neglecta:37.155556,Antennaria_parvifolia:37.22037,Antennaria_dioica:33.22963,Antennaria_media:35.22037,Antennaria_monocephala:36.507407,Antennaria_alpina:36.137037,Antennaria_luzuloides:31.488889,Scorzoneroides_autumnalis:24.738889,Petalacte_coronata:29.090741,Pyrrocoma_lanceolata:27.035185,Polyarrhena_reflexa:26.942593,Pteronia_divaricata:32.192593,Pachystegia_insignis:20.488889,Ozothamnus_vauvilliersii:20.072222,Conyza_scabrida:37.146296,Myriactis_nepalensis:38.544444,Nannoglottis_hookeri:23.22037,Pleurophyllum_criniferum:23.507407,Ptilostemon_abylensis:20.47037,Ewartia_sinclairii:30.183333,Pasaccardoa_grantii:16.405556,Cousiniopsis_atractyloides:13.877778,Macledium_zeyheri:16.637037,Dicoma_capensis:15.016667,Trixis_inula:10.303704,Cardopatium_corymbosum:11.859259,Brachylaena_huillensis:10.47037,Brachylaena_ilicifolia:15.498148,Tarchonanthus_trilobus:7.97037,Brachylaena_discolor:11.062963,Gerbera_serrata:24.016667,Chaptalia_nutans:23.896296,Carpesium_nepalense:23.424074,Oxyphyllum_ulicinum:16.785185,Osteospermum_jucundum:21.914815,Chaetanthera_pentacaenoides:20.266667,Brachylaena_neriifolia:8.72037,Wunderlichia_mirabilis:15.914815,Oldenburgia_grandis:14.22963,Amphiglossa_tomentosa:26.655556,Olgaea_pectinata:14.081481,Oldenburgia_intermedia:15.377778):0.486207,((((((((Barnadesia_odorata:0.101852,Barnadesia_lehmannii:0.0):6.557407,Barnadesia_jelskii:3.640741):0.0,(Barnadesia_spinosa:0.0,Barnadesia_arborea:0.305556):3.9,Barnadesia_dombeyana:5.557407):2.830514,Barnadesia_caryophylla:8.313847):0.0,Huarpea_andina:3.424959):3.12588,((((Dasyphyllum_spinescens:0.407407,Dasyphyllum_tomentosum:0.0):3.858466,(Dasyphyllum_brasiliense:0.462963,Dasyphyllum_popayanense:0.0):6.210317):0.0,Dasyphyllum_reticulatum:2.784392):1.690476,(Dasyphyllum_brevispinum:5.226676,Dasyphyllum_weberbaueri:2.560009):1.498192):4.316712,Schlechtendalia_luzulifolia:5.273061):0.0,(((Arnaldoa_weberbaueri:5.738701,Arnaldoa_argentea:3.090552):0.546387,Fulcaldea_laurifolia:5.312865):0.778638,((Dasyphyllum_excelsum:5.128788,Dasyphyllum_diacanthoides:2.675084):0.0,Dasyphyllum_argenteum:5.10101):2.101604):2.598224):0.840924,(((Chuquiraga_morenonis:6.002347,Chuquiraga_oppositifolia:3.71531):2.347115,Chuquiraga_avellanedae:7.590203):0.829326,((Chuquiraga_spinosa:4.375926,Chuquiraga_oblongifolia:2.477778):2.263277,Chuquiraga_jussieui:3.991055):2.548844):3.740752,((Dasyphyllum_leptacanthum:1.286243,Doniophyton_anomalum:1.258466):7.37551,Doniophyton_weddellii:3.476568):3.739268,(Chuquiraga_ulicina:0.0,Chuquiraga_ruscifolia:0.231481):9.863985,Chuquiraga_aurea:8.252874,Chuquiraga_weberbaueri:7.271392):0.0):2.156217,(((Acicarpha_tribuloides:0.351852,Moschopsis_rosulata:0.0):1.601307,Moschopsis_rosula:1.416122):1.934535,((Calycera_crassifolia:0.273148,Boopis_anthemoides:1.097222):2.883065,Boopis_graminea:3.258065):0.0):1.48436):0.0,((((((((((Goodenia_lobata:2.008995,Goodenia_pusilliflora:2.397884):0.0,Goodenia_mimuloides:1.81455):0.631092,Goodenia_berardiana:1.704902):0.79316,((Goodenia_lunata:1.685855,Goodenia_glauca:1.463632):0.858504,Goodenia_fascicularis:1.998062):0.0,Goodenia_elongata:1.14621):1.004812,((Goodenia_nuda:3.410281,Goodenia_microptera:2.697318):0.0,Goodenia_cusackiana:2.863985):0.0):2.945708,(((Goodenia_muelleriana:1.0,Goodenia_prostrata:1.0):3.328256,Goodenia_macroplectra:3.365293,Goodenia_faucium:3.318996,Goodenia_gibbosa:3.217145):0.0,Goodenia_cycloptera:2.550478):2.435141,(Goodenia_cirrifica:0.68165,Goodenia_coronopifolia:1.422391,Goodenia_campestris:1.135354):2.841006):6.860942,(((Goodenia_varia:2.059287,Goodenia_ovata:1.661139):1.36329,Goodenia_calcarata:2.357762,Goodenia_grandiflora:2.765169,Selliera_radicans:2.274429,Scaevola_collaris:2.394799,Goodenia_chambersii:3.487392,Goodenia_laevis:2.320725):7.767594,(((Goodenia_goodeniacea:2.163898,Goodenia_centralis:1.812047):0.918277,Goodenia_mueckeana:2.248843):3.992301,(Goodenia_robusta:1.097286,Goodenia_affinis:0.828767):4.73645,Goodenia_tripartita:4.509662,Goodenia_convexa:5.28744):4.319398,Goodenia_glabra:8.134615,Goodenia_disperma:8.727208,Selliera_radica:8.134615,Goodenia_fordiana:8.412393):0.008242,(((Goodenia_fasciculata:1.987983,Goodenia_drummondii:1.682427):0.898326,(Goodenia_scapigera:2.886308,Goodenia_decursiva:2.590012):0.0):4.495291,((Goodenia_bellidifolia:2.734848,Goodenia_dimorpha:3.225589):0.0,Goodenia_decurrens:1.96633):1.804159,((Verreauxia_reinwardtii:1.335604,Verreauxia_villosa:1.224493):0.442173,Pentaptilon_careyi:0.0):4.807526,(Goodenia_eatoniana:1.249083,Goodenia_pterigosperma:1.563898):2.743628,Goodenia_coerulea:3.409377,Goodenia_eremophila:3.955674,Goodenia_glomerata:3.585303):8.520517,((((Velleia_arguta:0.103129,Velleia_paradoxa:0.130907):2.031947,Velleia_cycnopotamica:1.394336):0.0,Velleia_rosea:0.940632):1.294283,Velleia_hispida:1.633063):7.583868,(Coopernookia_polygalacea:1.049663,Coopernookia_strophiolata:1.068182):3.685786,(Coopernookia_barbata:0.773148,Coopernookia_chisholmii:0.736111):4.128968,Coopernookia_strophiola:6.72619,Velleia_spathulata:8.374339,Velleia_montana:7.948413,Velleia_connata:7.98545,Velleia_parado:9.466931):2.553951,(Scaevola_chamissoniana:4.743187,Scaevola_procera:5.261705,Scaevola_gaudichaudiana:5.69689,Scaevola_hobdyi:6.048742,Scaevola_socotraensis:5.002446,Scaevola_kilaueae:6.382075,Scaevola_plumieri:8.011705,Scaevola_mollis:5.567261,Scaevola_micrantha:5.919113,Scaevola_chanii:5.687631,Scaevola_coriacea:6.150594,Scaevola_gaudichaudii:5.474668,Scaevola_wrightii:3.650594):11.814733,(((Scaevola_tahitensis:1.258161,Scaevola_floribunda:2.221124,Scaevola_subcapitata:1.165568):2.301469,Scaevola_nubigena:3.522593):0.62303,Scaevola_microphylla:3.793771):8.310445,((Scaevola_phlebopetala:0.0,Diaspasis_filifolia:0.657407):0.574743,Scaevola_aemula:0.472892):15.223917,(Scaevola_humifusa:0.037037,Scaevola_repens:0.0):12.326438,(Scaevola_parvibarbata:1.118056,Scaevola_ovalifolia:2.127315):10.467642,Scaevola_anchusifolia:11.669031,Scaevola_montana:11.881994,Scaevola_thesioides:12.891253,Scaevola_tomentosa:11.55792,Scaevola_albida:10.030142,Scaevola_porocarya:13.42829,Scaevola_glabra:13.169031,Scaevola_cylindrica:14.206068,Scaevola_beckii:12.289401,Scaevola_bursariifolia:13.67829,Scaevola_revoluta:13.956068,Scaevola_taccada:17.826438,Scaevola_virgata:10.956068,Scaevola_calendulacea:13.076438,Scaevola_globosa:13.011623,Scaevola_nitida:12.381994,Scaevola_balansae:13.54866,Scaevola_lanceolata:13.974586,Scaevola_canescens:13.474586):1.028801,Brunonia_austral:2.09598):0.968835,((((((((((Dampiera_juncea:1.517106,Dampiera_dysantha:1.693032):1.218079,Dampiera_fusca:2.744444):1.207843,Dampiera_haematotricha:2.609695,Dampiera_salahae:2.720806,Dampiera_rosmarinifolia:3.42451):0.778389,Dampiera_incana:2.036232):2.528322,((Dampiera_fasciculata:0.449074,Dampiera_stricta:0.569444):0.236111,Dampiera_anonyma:0.0):3.62011,(Dampiera_ferruginea:0.0,Dampiera_purpurea:0.064815):4.147887,Dampiera_linearis:3.36085):0.60454,(Dampiera_angulata:1.221466,Dampiera_alata:1.277022):1.66059):1.367573,(((((Dampiera_candicans:1.616667,Dampiera_conospermoides:1.468519):0.0,Dampiera_cinerea:0.811111):1.365657,Dampiera_discolor:1.139731):0.955535,Dampiera_spicigera:1.104525):1.471031,((Dampiera_wellsiana:1.333333,Dampiera_eriocephala:1.25):0.583333,Dampiera_dentata:1.25):1.631111):0.85):1.5175,((Anthotium_humile:1.088872,Anthotium_rubriflorum:1.098131):1.324199,Anthotium_junciforme:1.533441):1.21517):0.0,Anthotium_rubriflor:1.443056):0.0,((((Lechenaultia_stenosepala:3.513533,Lechenaultia_brevifolia:4.624644):0.0,Lechenaultia_tubiflora:3.152422):0.0,Lechenaultia_heteromera:1.837607):0.290865,Lechenaultia_linarioides:1.582176):0.23125):1.806944):1.29798):1.859271,Corokia_cotoneaster:1.90725):2.609416,(((((((((((((((Nymphoides_cristata:0.068841,Nymphoides_cordata:0.568841):1.810789,Nymphoides_fallax:1.583333):1.140641,Nymphoides_ezannoi:2.233233):1.799174,Nymphoides_aquatica:2.736111):0.174458,Nymphoides_parvifolia:1.762421,Nymphoides_furculifolia:2.012421):1.234821,Nymphoides_minima:1.858353):0.850688,(Nymphoides_spinulosperma:1.32866,Nymphoides_montana:1.319401):0.834085):4.257545,(Nymphoides_simulans:1.158141,Nymphoides_spongiosa:1.019252):3.289927,Nymphoides_elliptica:3.883253,Nymphoides_triangularis:4.012882,Nymphoides_beaglensis:4.494364):1.351315,Nymphoides_aurantiaca:3.521605,Nymphoides_exiliflora:5.123457,Nymphoides_peltata:4.132716,Nymphoides_geminata:4.873457):0.404321,Nymphoides_crenata:1.685185):2.054233,Villarsia_exaltata:1.71164):0.0,Liparophyllum_gunnii:1.507937):0.453175,Villarsia_umbricola:0.748148):1.474074,((Villarsia_manningiana:1.172012,Villarsia_goldblattiana:1.273864):1.414408,Villarsia_capensis:2.049383):0.311728):1.0,Menyanthes_trifoliata:1.0):4.387037):0.0,((((Alseuosmia_macrophylla:3.382636,Crispiloba_disper:3.20671):0.0,Wittsteinia_vacciniacea:2.447451):0.0,Crispiloba_disperma:2.178932):2.549037,(Phelline_billardieri:1.0,Phelline_lucida:1.0):3.042784):0.538697,Pentaphragma_ellipticum:2.757407):0.835185,(((((((((((((((((Campanula_moravica:1.114135,Campanula_scheuchzeri:2.428949):1.058705,Campanula_stenocodon:2.487654,Campanula_rhomboidalis:2.478395):2.792513,(Campanula_rotundifolia:1.761649,Campanula_marchesettii:1.854241):0.0,Campanula_carnica:1.057945,Campanula_bertolae:2.557945,Campanula_macrorhiza:1.928315,Campanula_forsythii:2.104241,Campanula_sabatia:2.011649):8.130164,(((Campanula_aurita:0.138889,Campanula_parryi:0.0):1.287037,Campanula_scabrella:0.0):0.0,Campanula_divaricata:1.157407):6.012183,(Campanula_arvatica:1.814327,Campanula_herminii:1.666179):4.77193,(Campanula_caespitosa:0.061636,Campanula_cochleariifolia:0.51534):7.79314,Campanula_fragilis:7.160331,Campanula_elatinoides:5.586257,Campanula_lasiocarpa:5.956628,Campanula_cenisia:5.956628,Campanula_piperi:6.039961,Campanula_excisa:6.854776):0.0,Campanula_decumbens:3.197368,Campanula_hawkinsiana:3.021442):0.026414,((Campanula_pyramidalis:1.520686,Campanula_versicolor:1.437352):0.118203,Campanula_carpatica:0.666667):1.862672):2.204621,((((Campanula_spatulata:1.136667,Campanula_olympica:0.784815):0.981754,Campanula_patula:1.025828):0.0,Campanula_rapunculus:0.933236):2.327657,Campanula_lusitanica:2.80719):0.815659):0.032123,((Campanula_elatines:1.382091,Campanula_portenschlagiana:1.206165):1.083009,Campanula_garganica:1.770655):0.819501):1.340756,Campanula_aizoides:2.051282):4.000801,(((((Phyteuma_ovatum:0.074074,Phyteuma_vagneri:0.0):1.914654,Phyteuma_nigrum:1.96095):1.803865,Phyteuma_gallicum:2.246296,Phyteuma_spicatum:1.514815):1.853801,(Phyteuma_betonicifolium:1.704545,Phyteuma_michelii:1.89899):3.127033,Phyteuma_persicifolium:5.266764,Phyteuma_scorzonerifolium:5.183431,Phyteuma_charmelii:5.164912,Phyteuma_cordatum:5.026023,Phyteuma_tetramerum:5.276023):6.730921,(((Phyteuma_hedraianthifolium:0.203704,Phyteuma_scheuchzeri:0.0):3.471008,Phyteuma_hemisphaericum:3.887675,Phyteuma_confusum:3.952489,Phyteuma_sieberi:4.07286,Phyteuma_orbiculare:3.517304,Phyteuma_serratum:3.906193,Phyteuma_humile:3.896934):0.170265,Phyteuma_globulariifolium:2.011643):7.097153,(((Campanula_reverchonii:1.24537,Triodanis_coloradoensis:1.689815):1.056499,Triodanis_perfoliata:2.098166):0.879612,((Legousia_pentagonia:1.0,Legousia_hybrida:1.0):0.287037,Legousia_falcata:0.518519):1.681481):4.3625,(((Asyneuma_limoniifolium:1.0,Asyneuma_virgatum:1.0):0.935897,Asyneuma_lobelioides:0.871083):2.935993,Petromarula_pinnata:3.529298):4.607276,(Asyneuma_canescens:2.06384,Asyneuma_campanuloides:2.19347):5.878289,(Campanula_uniflora:0.0,Campanula_cretica:0.268519):6.18287,Physoplexis_comosa:8.0625):2.65625,((((((Adenophora_liliifolia:0.151515,Adenophora_racemosa:0.225589):1.092835,Adenophora_kayasanensis:0.142498,Adenophora_lamarckii:1.049906):2.317706,(Adenophora_taquetii:1.667756,Adenophora_polyantha:1.806645):1.625782):2.280536,Adenophora_stricta:3.657407,Adenophora_coelestis:3.87963):0.006564,Adenophora_remotiflora:3.256564):2.34056,(((Adenophora_capillaris:1.215812,Adenophora_himalayana:1.160256):0.0,Adenophora_liliifolioides:0.799145):1.314381,Hanabusaya_asiatica:0.104267):4.215079,(Adenophora_divaricata:1.052008,Adenophora_triphylla:1.052008):3.989561,(Adenophora_khasiana:0.851416,Adenophora_stenanthina:0.712527):5.347559,Adenophora_erecta:4.439716,Adenophora_grandiflora:4.800827,Adenophora_trachelioides:4.874901):4.612367,((((Githopsis_pulchella:2.38468,Heterocodon_rariflorum:2.810606):2.468806,Campanula_wilkinsiana:4.334967):1.0231,(Campanula_exigua:0.696414,Campanula_scouleri:0.659377):4.346838,Campanula_aparinoides:4.524734,Githopsis_diffusa:5.154363):2.170432,Campanula_robinsiae:4.556277):1.82914,((Campanula_persicifolia:2.047619,Campanula_stevenii:2.177249):0.0,Campanula_pterocaula:1.742063):5.282242,(Homocodon_brevipes:1.0,Homocodon_pedicellatus:1.0):4.71875,Asyneuma_japonicum:6.487269,Peracarpa_carnosa:6.876157):1.367457,((((Campanula_bononiensis:0.768519,Campanula_rapunculoides:0.907407):2.018519,Campanula_sibirica:1.453704):0.0,Campanula_barbata:1.240741,Campanula_pendula:0.824074,Campanula_bellidifolia:0.824074):8.560541,(Campanula_pelviformis:4.873782,Campanula_tubulosa:4.762671,Campanula_quercetorum:5.383041,Campanula_carpatha:5.605263,Campanula_laciniata:4.3923):2.696019,((Campanula_sarmatica:0.280466,Campanula_dasyantha:0.428614):0.469534,Campanula_sclerotricha:0.0):10.57906,(Campanula_spicata:1.539562,Campanula_thyrsoides:1.585859):7.104312,(Campanula_mirabilis:0.627315,Campanula_punctata:2.395833):8.155449,(Campanula_alliariifolia:1.092593,Campanula_saxatilis:0.0):5.153134,Campanula_alpina:5.356838,Campanula_hofmannii:8.375356,Campanula_trachelium:5.606838,Campanula_latifolia:9.495726,Campanula_scoparia:9.292023,Campanula_armena:7.153134,Campanula_radula:8.57906,Campanula_petraea:6.403134,Campanula_ptarmicifolia:8.069801,Edraianthus_graminifolius:7.236467,Campanula_lanata:5.273504,Campanula_foliosa:8.856838,Campanula_betulifolia:8.273504,Campanula_stricta:9.07906,Campanula_incurva:9.662393,Campanula_hierapetrae:10.717949,Michauxia_tchihatcheffii:9.208689,Campanula_macrostachya:10.171652,Campanula_glomerata:10.347578,Campanula_speciosa:5.504986,Campanula_medium:5.69943,Campanula_alpestris:4.819801):5.451592,(((((Campanula_edulis:1.510893,Campanula_mollis:1.260893):1.470588,Campanula_filicaulis:2.481481,Campanula_dichotoma:2.342593):0.33871,Feeria_angustifolia:1.301673):1.604952,(Campanula_balfourii:0.0,Azorina_vidalii:0.601852):1.628847,Campanula_pallida:1.814032):2.371153,(((Campanula_erinus:0.830484,Campanula_creutzburgii:0.960114):1.5181,Campanula_drabifolia:1.77451):1.873638,Campanula_pinatzii:3.083333):0.0):3.271392,((Campanula_fruticulosa:2.610709,Campanula_pubicalyx:2.647746):0.0,Campanula_asperuloides:2.194042):2.651424,(Campanula_rumeliana:1.0,Campanula_jacquinii:1.0):5.058429,(Campanula_macrostyla:1.318148,Campanula_propinqua:1.318148):5.666207,Trachelium_caeruleum:3.141762):2.488793,(((Jasione_heldreichii:0.412754,Jasione_crispa:0.662754):1.679838,(Jasione_laevis:0.309117,Jasione_montana:0.225783):1.801994):1.763617,Wahlenbergia_hederacea:2.115468):1.913235,(((Campanula_peregrina:0.559524,Campanula_primulifolia:0.466931):0.338624,Campanula_lactiflora:0.0):2.022369,Musschia_aurea:1.76311):3.015594):0.739433,(((((((((Merciera_tenuifolia:0.101852,Merciera_brevifolia:0.0):0.981481,Prismatocarpus_sessilis:0.0):2.116667,Roella_amplexicaulis:1.7,Prismatocarpus_diffusus:2.237037,Roella_ciliata:2.218519,Prismatocarpus_fruticosus:1.153704):2.025427,Prismatocarpus_schlechteri:2.892094):2.330128,((((Wahlenbergia_angustifolia:0.97385,Wahlenbergia_gloriosa:1.001628):0.387899,Wahlenbergia_marginata:0.36175):2.175287,Wahlenbergia_lobelioides:1.888889):0.63,Wahlenbergia_capensis:1.50963):2.286667):0.0,((Theilera_guthriei:0.879085,Craterocapsa_tarsodes:0.786492):2.51705,(Treichelia_longebracteata:2.065657,Microcodon_glomeratus:1.973064):1.219368):0.492754):0.895833,(Wahlenbergia_berteroi:1.0,Wahlenbergia_linifolia:1.0):1.831019):0.0,((Nesocodon_mauritianus:1.332265,Berenice_arguta:1.313746):1.116225,Heterochaenia_ensifolia:1.476268):0.475121):1.387995,((Rhigiophyllum_squarrosum:1.513751,Siphocodon_spartioides:1.541529):0.444712,Siphocodon_debilis:1.032537):1.436476):1.863938):2.970182,(((((((((Codonopsis_bulleyana:0.698006,Codonopsis_foetens:0.799858):2.592443,Codonopsis_thalictrifolia:3.160819):0.0,Codonopsis_inflata:1.8923):0.0,Codonopsis_kawakamii:1.290448):1.575102,(((Codonopsis_lanceolata:2.097615,Codonopsis_subscaposa:2.5328):0.0,Codonopsis_bhutanica:1.986503):0.0,(Codonopsis_ovata:1.138047,Codonopsis_clematidea:1.147306):0.978086):1.267936):4.516914,((Codonopsis_canescens:0.5,Codonopsis_subglobosa:0.25):1.667989,Codonopsis_viridis:1.649471):3.89966,(Codonopsis_javanica:0.731481,Codonopsis_micrantha:0.75):3.530612):0.0,(Codonopsis_pilosula:1.0,Codonopsis_ussuriensis:1.0):3.271353):0.753338,((((Cyananthus_formosus:1.35755,Cyananthus_delavayi:1.987179):0.593629,Cyananthus_longiflorus:1.821549,Cyananthus_macrocalyx:1.747475,Cyananthus_incanus:2.330808):2.803087,(((Cyananthus_inflatus:0.7002,Cyananthus_fasciculatus:0.653904):0.0,Cyananthus_lichiangensis:0.172422):1.040541,Cyananthus_hookeri:0.194444):2.550562):0.18092,(((Cyananthus_cordifolius:0.858889,Cyananthus_lobatus:0.812593):0.285556,(Cyananthus_sericeus:0.851852,Cyananthus_sherriffii:0.675926):0.255556):1.81726,(Cyananthus_pedunculatus:0.467593,Cyananthus_microphyllus:0.791667):1.89226):1.158666):2.552469,((((((Codonopsis_forrestii:2.1842,Codonopsis_convolvulacea:2.174941):0.0,Codonopsis_hirsuta:1.286052):0.482837,Codonopsis_rosulata:0.805926):1.12,Codonopsis_vinciflora:1.324074):0.845238,Codonopsis_dicentrifolia:0.82672):2.129121,Codonopsis_purpurea:1.992877):1.642925):1.534231,((Cyclocodon_lancifolius:1.064437,Echinocodon_lobophyllus:1.166289):0.065193,Canarina_canariensis:0.62037,Platycodon_grandiflorus:0.0):2.957071):2.966434):1.315385,(((((((((Clermontia_waimeae:4.767196,Clermontia_calophylla:4.304233,Clermontia_kohalae:5.248677,Clermontia_drepanomorpha:5.063492,Clermontia_parviflora:4.572751,Clermontia_clermontioides:4.757937):0.0,Clermontia_kakeana:2.257937):0.0,Clermontia_lindseyana:1.526455):0.353175,(Clermontia_arborescens:1.990741,Clermontia_grandiflora:1.990741,Clermontia_micrantha:2.064815):0.0):1.569444,(Clermontia_peleana:2.356481,Clermontia_tuberculata:2.319444):0.0):0.222222,Clermontia_oblongifolia:0.902778):1.506313,Clermontia_fauriei:1.399832):16.747914,((Lobelia_vivaldii:3.30291,Lobelia_stricta:2.784392):2.239177,Lobelia_kraussi:4.532828,Lobelia_portoricensis:5.069865,Lobelia_assurgens:4.005051,Lobelia_martagon:4.505051,Hippobroma_longiflora:4.671717):11.290843,((Isotoma_fluviatilis:1.28836,Isotoma_axillaris:1.269841,Lobelia_chinensis:1.455026):0.955305,(Lobelia_roughii:2.141813,Lobelia_oligophylla:2.188109):0.0):16.320748,(((Lobelia_dortmanna:0.657277,Lobelia_spicata:1.018388):2.40939,Lobelia_cardinalis:2.344444):0.0,(Lobelia_inflata:1.026082,Lobelia_kalmii:1.081638):1.522066):14.034783,((Burmeistera_domingensis:0.425926,Burmeistera_cyclostigmata:0.722222):2.828431,Centropogon_gutierrezii:2.661765,Siphocampylus_macropodus:3.013617):13.689685,((Lobelia_polyphylla:3.78,Lobelia_excelsa:3.918889):0.0,Lobelia_tupa:3.705926):13.488116,(Solenopsis_laurentia:1.103323,Solenopsis_minuta:1.094064):10.609237,(Lobelia_hypoleuca:0.645767,Lobelia_yuccoides:0.580952):10.520497,(Lysipomia_sphagnophila:1.101852,Lysipomia_cuspidata:0.0):16.119968,(Lobelia_seguinii:1.607843,Lobelia_nicotianifolia:2.033769):11.076939,(Centropogon_gamosepalus:0.453704,Centropogon_granulosus:0.0):18.434783,(Lobelia_exaltata:1.165825,Lobelia_fistulosa:0.72138):12.555995,(Delissea_rhytidosperma:0.826638,Brighamia_insignis:0.743305):13.598885,Lobelia_irasuensis:15.277375,Lobelia_laxiflora:15.499597,Lobelia_xalapensis:15.157005,Lobelia_leschenaultiana:13.777375,Diastatea_micrantha:12.610709,Wimmerella_pygmaea:6.157005,Siphocampylus_affinis:14.295894,Siphocampylus_brevicalyx:16.21256,Siphocampylus_giganteus:15.96256,Siphocampylus_scandens:15.46256,Centropogon_trichodes:15.073671,Centropogon_luteus:15.323671,Centropogon_cornutus:17.379227,Cyanea_coriacea:12.508857,Trematolobelia_macrostachys:14.008857,Cyanea_asplenifolia:17.09219,Lobelia_sessilifolia:15.194042,Siphocampylus_fulgens:12.379227,Lobelia_boninensis:10.582931,Lobelia_sonderiana:8.499597,Lobelia_erinus:7.425523,Lobelia_urens:12.84219,Lobelia_graniticola:6.823671):0.0,((((Lobelia_aquatica:1.464246,Lobelia_zeylanica:1.390172):1.738819,Nemacladus_interior:1.721584):0.35249,Grammatotheca_bergiana:2.296296):1.87276,Monopsis_debilis:3.400538):0.784245):1.331884,(Cyphia_bulbosa:0.0,Cyphia_rogersii:0.462963):4.377778,Pseudonemacladus_oppositifolius:3.562963):0.0,(Cyphia_elata:1.332621,Cyphia_decora:1.249288):2.619231):1.4,(((Abrophyllum_ornans:1.0,Cuttsia_viburnea:1.0):1.092679,Carpodetus_serratus:1.101938):0.898062,Roussea_simplex:1.009259):1.592593):1.046296,(((((((Phyllachne_clavigera:1.762963,Phyllachne_rubra:1.698148):0.0,(Forstera_sedifolia:0.290171,Forstera_tenella:0.253134):1.87094,Phyllachne_colensoi:1.448148,Forstera_bidwillii:3.559259,Forstera_mackayi:1.475926):2.519444,(Phyllachne_uligino:1.887931,Phyllachne_uliginosa:1.65645):2.237069):1.329918,((Oreostylidium_subulatum:1.83887,Stylidium_emarginatum:1.746277):0.0,Stylidium_calcaratum:1.246277):2.014196):0.304791,(Levenhookia_pauciflora:1.739464,Levenhookia_leptantha:2.054278):1.159134):0.925476,(Stylidium_bulbiferum:1.0,Stylidium_majus:1.0):1.055556):1.0,Donatia_fascicularis:1.0):2.611111):1.0,(((((((((((((((((Osmorhiza_glabrata:1.510672,Osmorhiza_depauperata:1.455116,Osmorhiza_mexicana:1.566227,Osmorhiza_brachypoda:1.010672):1.260933,((Osmorhiza_occidentalis:1.501195,Osmorhiza_purpurea:1.158602):1.103744,Osmorhiza_longistylis:1.484568):0.0):1.665557,Osmorhiza_berteroi:2.742717):0.967931,Osmorhiza_aristata:1.738426):0.341588,Anthriscus_caucalis:1.181866):3.961297,(((((Torilis_arvensis:1.138456,Torilis_nodosa:1.129197):1.066146,Torilis_japonica:1.260158):0.0,Daucus_carota:0.297195):1.199333,Cuminum_cyminum:1.126157):0.338942,Pleurospermum_giraldii:1.603989,Meeboldia_yunnanensis:0.511396,Sinocarum_wolffianum:1.20584):4.724359,(((Chaerophyllum_daucoides:1.632503,Chaerophyllum_procumbens:1.743614):0.502682,(Chaerophyllum_temulum:0.789352,Chaerophyllum_khorossanicum:1.085648):0.901389):1.395647,Chaerophyllum_azoricum:1.428981):2.797515,Athamanta_sicula:5.319088,Scandix_pectenveneris:4.235755,Conopodium_majus:4.207977):7.459884,((((((Bupleurum_falcatum:0.009259,Bupleurum_longiradiatum:0.0):3.135593,Bupleurum_smithii:2.468927):3.489407,(Bupleurum_chaishoui:0.592593,Bupleurum_polyclonum:0.0):4.810185,Bupleurum_angustissimum:6.143519,Bupleurum_yinchowense:5.837963,Bupleurum_malconense:6.162037,Bupleurum_scorzonerifolium:6.439815,Bupleurum_americanum:4.199074):0.0,Bupleurum_chinense:3.263889):1.044903,((((Bupleurum_marginatum:0.501512,Bupleurum_petiolulatum:0.436697):2.081523,(Bupleurum_candollei:2.442988,Bupleurum_hamiltonii:2.174469):0.195602):1.637865,(Bupleurum_praealtum:0.8879,Bupleurum_veronense:0.8879):2.657074):0.037013,Bupleurum_tenuissimum:2.109764):0.597176):0.901526,Bupleurum_fruticosum:2.451058):3.170507,(((Heracleum_fargesii:4.08577,Heracleum_wenchuanense:4.863548,Heracleum_souliei:4.557992,Heracleum_wolongense:4.187622,Heracleum_hemsleyanum:4.363548,Heracleum_vicinum:4.345029,Heracleum_tiliifolium:3.08577,Heracleum_moellendorffii:3.798733,Heracleum_yungningense:3.696881,Heracleum_franchetii:3.382066):0.163651,Heracleum_sphondylium:0.508681):2.9375,Pastinaca_sativa:2.788773):13.85131,((((Peucedanum_wawrae:2.17803,Peucedanum_ampliatum:2.076178):0.120989,Peucedanum_japonicum:1.521242):0.006536,Peucedanum_medicum:0.0):2.553419,Endressia_castellana:1.997863,Seseli_yunnanense:2.396011,Peucedanum_ledebourielloides:2.840456):18.799628,((((Tetrataenium_canescens:0.839105,Heracleum_candicans:0.977994):2.123117,Heracleum_millefolium:2.527037):0.0,(Heracleum_henryi:1.198791,Heracleum_kingdonii:1.198791):2.393061):2.027857,Silaum_silaus:2.990079):13.474078,((((Oenanthe_fistulosa:1.001528,Oenanthe_pimpinelloides:1.047825):1.056147,Oenanthe_aquatica:0.983601):1.299732,(Oenanthe_crocata:0.882651,Oenanthe_lachenalii:1.067836):1.409942):1.428968,Sium_suave:1.323413):8.724078,(((Ammi_majus:0.34375,Ammi_trifoliatum:0.334491):0.461806,Petroselinum_crispum:0.0):1.277778,Petroselinum_segetum:0.0):16.325269,((Pleurospermum_cristatum:3.069024,Pleurospermum_franchetianum:2.61532):0.0,Pleurospermum_uralense:2.550505):3.469208,((Anginon_rugosum:0.833333,Heteromorpha_arborescens:0.0):1.795902,Anginon_difforme:1.619976):2.316404,((Lilaeopsis_carolinensis:1.0,Lilaeopsis_mauritiana:1.0):1.323178,Bifora_americana:1.434289):10.215054,((Annesorhiza_altiscapa:1.838177,Annesorhiza_macrocarpa:0.782621):2.643305,Itasina_filifolia:5.092593):1.667861,((Aegopodium_podagraria:0.416667,Meum_athamanticum:0.0):1.861111,Carum_carvi:1.694444):14.741935,((Aciphylla_aurea:2.893662,Aciphylla_glacialis:2.430699):1.257335,Anisotome_haastii:2.706553):6.165012,((Physospermopsis_obtusiuscula:1.350332,Cortiella_cortioides:1.442924):1.087577,Peucedanum_ostruthium:1.234205):18.609583,(Ridolfia_segetum:0.0,Anethum_graveolens:1.101852,Foeniculum_vulgare:0.212963):16.019713,(Tordyliopsis_brunonis:1.152778,Coriandrum_sativum:2.143519,Trachyspermum_anethifolium:2.291667):13.450269,((Crithmum_maritimum:2.981481,Sison_amomum:3.398148):0.0,Lagoecia_cuminoides:3.101852):12.075269,(Sium_latifolium:1.303241,Berula_erecta:1.543981):10.846102,(Pimpinella_saxifraga:0.305257,Pimpinella_candolleana:0.203405):15.010753,(Ligusticum_jeholense:1.163442,Ligusticum_sinense:1.033812):15.865531,(Capnophyllum_africanum:1.895752,Dasispermum_capense:2.127233):13.318406,(Trocdaris_verticillatum:0.601852,Perideridia_gairdneri:0.425926):8.741935,(Angelica_apaensis:2.044974,Angelica_pseudoselinum:1.84127):22.011777,(Deverra_denudata:0.984883,Smyrnium_olusatrum:0.65155):16.905201,(Angelica_atropurpurea:0.0,Angelica_archangelica:0.601852):25.195639,(Chamaesciadium_acaule:4.446128,Cryptotaenia_canadensis:1.91835):10.082845,Ezosciadium_capense:7.380824,Cicuta_virosa:13.167861,Dasispermum_suffruticosum:13.778973,Tongoloa_gracilis:16.473417,Angelica_lucida:23.538232,Cyclospermum_leptophyllum:15.223417,Notobubon_galbanum:16.103047,Pimpinella_tirupatiensis:15.390084,Conium_maculatum:13.991935,Ammi_visnaga:13.241935,Apium_graveolens:15.982676,Angelica_sinensis:18.167861,Arracacia_aegopodioides:23.001195,Angelica_dahurica:23.18638,Peucedanum_caespitosum:24.68638,Angelica_sylvestris:22.880824,Angelica_decursiva:23.658602,Donnellsmithia_cordata:21.890084,Zizia_aptera:20.954898,Angelica_anomala:23.093787,Cnidium_monnieri:25.964158,Angelica_acutiloba:23.880824,Lomatium_howellii:23.362306,Heracleum_xiaojinense:23.380824,Angelica_lignescens:25.05675,Angelica_nitida:23.584528,Angelica_shikokiana:23.80675,Peucedanum_terebinthaceum:18.241935,Levisticum_officinale:14.408602,Aethusa_cynapium:17.149343,Saposhnikovia_divaricata:19.380824,Ligusticum_acuminatum:14.075269,Conioselinum_chinense:14.408602,Neogoezia_minor:13.519713,Erigenia_bulbosa:10.30675,Hansenia_forbesii:6.797491,Heracleum_maximum:12.43638):1.314668,Lichtensteinia_lacera:3.704752):2.656359,((((((Eryngium_amethystinum:1.454911,Eryngium_campestre:1.362319):2.674718,Eryngium_maritimum:3.138889):0.0,(Eryngium_bourgatii:2.281915,Eryngium_giganteum:1.689322):1.671789):2.830543,((Eryngium_ebracteatum:1.0,Eryngium_foetidum:1.0):0.0,Eryngium_leavenworthii:0.925926):4.062024,(Sanicula_azorica:1.466382,Sanicula_gregaria:1.2349):1.641939,Petagnaea_gussonei:3.043506):0.832842,Astrantia_major:1.931903):3.15143,Arctopus_echinatus:3.935185):1.194444,(((((Azorella_aretioides:1.256066,Azorella_monantha:1.691252):0.726127,Azorella_trifoliolata:1.750712):2.43175,Azorella_selago:3.867647,Laretia_acaulis:4.663943,Huanaca_acaulis:4.404684):1.79902,((Schizeilema_nitens:0.0,Stilbocarpa_polaris:0.092593):3.710807,Azorella_fuegiana:1.831177):3.428082,Diplaspis_hydrocotyle:3.925926):1.266129,Spananthe_paniculata:1.951314):2.196834,(((Dichosciadium_ranunculaceum:0.862434,Drusa_glandulosa:0.90873):0.0,Homalocarpus_dissectus:0.186508):2.078231,Diposis_bulbocastanum:1.690665):3.753779,((Pozoa_coriacea:3.121693,Gymnophyton_flexuosum:2.149471):0.0,Asteriscium_chilense:2.029101):5.220899,(Polemanniopsis_marlothii:1.596905,Steganotaenia_araliacea:0.856164):3.356799,Eremocharis_fruticosa:5.814815,Oschatzia_cuneifolia:8.212963,Bowlesia_palmata:7.305556,Hermas_villosa:6.888889,Klotzschia_brasiliensis:5.37037):1.003086,(((((Pittosporum_japonicum:0.450436,Pittosporum_tobira:0.755991):3.158824,Pittosporum_glabratum:2.97037,Pittosporum_viridiflorum:2.525926,Pittosporum_illicioides:3.507407):0.291892,(Pittosporum_pentandrum:0.6423,Pittosporum_undulatum:0.836745):1.036629,(Rhytidosporum_alpinum:0.780781,Hymenosporum_flavum:1.021522):0.0):1.715251,Marianthus_ringens:0.77381):1.161376,Billardiera_heterophylla:3.601852):0.947531):0.612522,((((((((Panax_ginseng:2.059496,Panax_japonicus:1.531718):1.847156,Panax_quinquefolius:2.573318):0.0,Panax_quinquefoli:2.406652):0.908163,((Panax_zingiberensis:0.056878,Panax_vietnamensis:0.010582):1.082011,Panax_notoginseng:0.0):2.37037):0.0,(Panax_pseudoginseng:0.0,Panax_stipuleanatus:1.203704):0.842593):5.333333,(((Aralia_elata:0.351852,Aralia_chinensis:0.0):0.746296,Aralia_spinifolia:1.061111):1.216667,Aralia_spinosa:1.314815):5.416667,((Aralia_hispida:1.175926,Aralia_cordata:1.416667):0.0,Aralia_racemosa:0.925926):5.314815,Panax_trifolius:6.342593,Aralia_excelsa:5.944444,Aralia_nudicaulis:4.509259):6.037037,((((Pseudopanax_gilliesii:3.384358,Pseudopanax_chathamicus:2.60658,Pseudopanax_discolor:3.291765,Pseudopanax_lessonii:3.875099,Pseudopanax_ferox:3.745469,Pseudopanax_crassifolius:2.912136):0.963526,Pseudopanax_linearis:1.560847):1.192037,(((Neopanax_arboreus:0.240741,Neopanax_macintyrei:0.0):0.945389,Neopanax_kermadecensis:0.750945):1.593244,((Meryta_latifolia:2.33493,Meryta_denhamii:2.797893):0.0,Meryta_sinclairii:2.307152):0.0):1.945732):2.528597,(((Polyscias_racemosa:2.065676,Polyscias_spectabilis:2.324935):0.0,Polyscias_fulva:1.611972):1.840269,Polyscias_guilfoylei:2.507797):3.551462):5.292593,((Cussonia_thyrsiflora:1.638889,Cussonia_transvaalensis:0.0,Cussonia_natalensis:1.462963,Cussonia_bancoensis:0.453704,Cussonia_spicata:1.0):3.151732,Cussonia_arenicola:1.188769,Cussonia_paniculata:1.642473,Cussonia_arborea:0.725806,Cussonia_zuluensis:1.512843,Cussonia_nicholsonii:1.707288):9.144564,(((Hydrocotyle_verticillata:2.247399,Hydrocotyle_leucocephala:2.182584):1.575352,(Neosciadium_glochidiatum:2.291005,Hydrocotyle_modesta:2.309524):1.031746,Hydrocotyle_bowlesioides:2.998677):0.397327,Hydrocotyle_vulgaris:2.229337):3.965107,((Hedera_nepalensis:1.262963,Hedera_algeriensis:3.198148,Oreopanax_capitatus:3.105556,Hedera_helix:3.577778,Hedera_rhombea:2.244444):1.35404,Fatsia_japonica:1.561448):11.938552,(((Eleutherococcus_trichodon:3.283761,Eleutherococcus_spinosus:3.626353):0.0,Eleutherococcus_setchuenensis:3.024501,Eleutherococcus_giraldii:2.654131):0.0,Eleutherococcus_senticosus:1.92265):13.808832,(((Eleutherococcus_divaricatus:1.191224,Eleutherococcus_seoulensis:1.080113):1.896739,Eleutherococcus_sieboldianus:1.810185):0.0,Eleutherococcus_sessiliflorus:2.032407):14.49537,((Polyscias_ledermannii:1.148148,Schefflera_morototoni:1.25):0.0,(Schefflera_angustissima:1.676911,Schefflera_decaphylla:1.056541):1.397163):12.537037,((Dendropanax_querceti:1.069865,Dendropanax_arboreus:0.486532):0.918561,Dendropanax_trifidus:2.793981):12.391204,((Osmoxylon_geelvinkianum:0.265952,Osmoxylon_novoguineense:0.321507):0.0,Osmoxylon_sessiliflorum:1.617803):9.909974,(Dendropanax_dentiger:0.989936,Dendropanax_morbifer:1.30475):14.250805,(Schefflera_actinophylla:1.727513,Schefflera_pueckleri:1.634921):9.013228,(Schefflera_barteri:1.160053,Schefflera_goetzenii:0.808201):6.108466,(Raukaua_anomalus:0.876667,Raukaua_simplex:0.682222):6.577037,(Heteropanax_fragrans:0.482759,Schefflera_heptaphylla:0.871648):9.887612,(Brassaiopsis_hispida:0.12037,Trevesia_palmata:0.0):13.805556,Cheirodendron_trigynum:5.675926,Raukaua_laetevirens:7.592593,Schefflera_umbellifera:5.666667,Schefflera_digitata:6.287037,Polyscias_australiana:9.925926,Oplopanax_elatus:9.888889,Trachymene_coerulea:8.351852,Chengiopanax_sciadophylloides:10.87037,Astrotricha_pterocarpa:9.694444,Tetrapanax_papyrifer:10.12037,Macropanax_dispermus:14.648148,Kalopanax_septemlobus:14.157407,Hedera_azorica:11.296296,Hedera_hibernica:9.62037,Gamblea_innovans:14.546296,Seemannaralia_gerrardii:9.527778):1.458201,(((((Myodocarpus_crassifolius:1.193603,Myodocarpus_involucratus:2.156566):2.8137,Myodocarpus_lanceolatus:2.91471,Myodocarpus_vieillardii:2.67397):1.749541,Myodocarpus_simplicifolius:4.016103,Myodocarpus_fraxinifolius:4.145733):0.0,Myodocarpus_gracilis:3.451288):0.07649,(((Delarbrea_collina:0.268519,Delarbrea_montana:0.0):1.085556,Delarbrea_balansae:0.798519):1.405185,Delarbrea_paradoxa:1.398148):1.0):1.643386):0.0):0.52328,(Griselinia_littoralis:1.0,Griselinia_lucida:1.0):0.0):1.694444,(Aralidium_pinnatifidum:1.0,Torricellia_tiliifolia:1.0):1.740741):1.0,(Pennantia_corymbosa:1.0,Pennantia_cunninghamii:1.0):1.0):1.0,(((((((((((((((((((Valeriana_verticillata:0.203704,Valeriana_lepidota:0.0):1.154444,Valeriana_polemoniifolia:1.098889):1.388592,((Valeriana_leucocarpa:1.814434,Valeriana_hebecarpa:1.527397):1.071194,Valeriana_crispa:1.718962):0.0,Valeriana_stricta:1.644888):3.036024,((Valeriana_clarionifolia:1.060606,Valeriana_laxiflora:1.116162):0.740701,(Valeriana_carnosa:0.727868,Valeriana_boelckei:0.727868):0.730846):3.111086):4.54594,((((Valeriana_minutiflora:1.119577,Valeriana_officinalis:1.212169):1.632738,Valeriana_sichuanica:2.131944,Valeriana_lancifolia:2.243056):0.28699,Valeriana_hirtella:1.761527):2.083203,((Valeriana_dioica:1.272222,Valeriana_capitata:1.438889):2.395402,(Valeriana_sitchensis:1.132275,Valeriana_californica:1.595238):1.989053,Valeriana_capensis:2.760217):0.445623):2.372863,((((Centranthus_trinervis:0.983333,Centranthus_angustifolius:0.714815):1.486667,Centranthus_lecoqii:2.007037):0.625238,Centranthus_longifolius:1.280423):1.001849,Centranthus_calcitrapae:1.171161):4.583468,((Valeriana_pseudofficinalis:1.331343,Valeriana_pyrenaica:1.322084):0.42548,Valeriana_supina:0.867934):3.470029,((Valeriana_clematitis:0.0,Valeriana_laurifolia:0.574074):0.398148,Valeriana_henrici:0.0):9.356481,(Valeriana_bracteata:2.532502,Valeriana_urticifolia:2.449169):3.129535,Valeriana_pilosa:6.430556,Valeriana_sorbifolia:6.930556,Valeriana_arborea:7.106481,Valeriana_subincisa:8.810185,Valeriana_edulis:6.865741,Valeriana_chaerophylloides:9.078704,Valeriana_microphylla:6.708333,Plectritis_macrocera:4.782407):0.0,Centranthus_ruber:1.356481):2.106111,(((Valerianella_dentata:1.98037,Valerianella_rimosa:1.878519):0.196075,Valerianella_eriocarpa:1.250519):1.759715,((Valerianella_carinata:0.909311,Valerianella_locusta:0.91857):2.610182,Fedia_cornucopiae:2.612086):0.0):1.970877):0.292879,Valeriana_celtica:1.598064):0.27689,Valeriana_montana:0.745325):0.0,Valeriana_jatamansi:0.384213):2.574257,((Patrinia_rupestris:1.041394,Patrinia_triloba:1.032135):0.264265,Patrinia_scabiosifolia:0.2964):3.087996,Patrinia_villosa:1.8381):2.740193,(((((((((Dipsacus_fullonum:1.659385,Dipsacus_sativus:1.640867):0.737674,Dipsacus_pilosus:1.406318):0.375772,(Knautia_macedonica:1.565527,Knautia_arvensis:1.556268):0.336934):1.396311,Succisa_pratensis:1.733957):0.0,(Scabiosa_atropurpurea:0.0,Scabiosa_triandra:0.166667):1.456179):2.693953,Scabiosa_nitens:3.150132):0.817722,(Pterocephalus_lasiospermus:1.0,Pterocephalus_hookeri:1.0):2.90304):0.735849,Scabiosa_columbaria:2.935185):0.0,Triplostegia_glandulifera:2.009259):1.670886):0.442017,(((((Abelia_parvifolia:1.154426,Abelia_chinensis:1.626648):0.817797,Abelia_uniflora:1.787037):1.519231,((Dipelta_floribunda:0.230843,Dipelta_yunnanensis:0.703065):2.265189,Dipelta_elegans:2.051587):0.745421):0.673077,Kolkwitzia_amabilis:1.738604):3.170596,(Abelia_occidentalis:1.812147,Abelia_mexicana:0.913999):3.38409,Linnaea_borealis:4.307348):0.0,(((((Zabelia_integrifolia:1.405983,Zabelia_corymbosa:1.56339):0.0,Zabelia_dielsii:0.933761):0.460875,Zabelia_triflora:0.237229):0.818152,Zabelia_mosanensis:0.453529):1.915684,((Zabelia_umbellata:1.766667,Zabelia_tyaihyoni:1.859259):0.085499,Zabelia_coreana:1.129944):1.60964):1.706653):2.121665,((Morina_coulteriana:0.679881,Morina_longifolia:0.661363):1.617656,Cryptothladia_chinensis:1.2605):3.131475):0.840432,Heptacodium_miconioides:2.741667):1.179237,((((((Lonicera_acuminata:2.353735,Lonicera_hypoglauca:2.612994):2.481209,Lonicera_japonica:3.057166,Lonicera_confusa:4.084944):3.090008,Lonicera_similis:5.749025):0.0,Lonicera_ferruginea:4.536062):0.0,Symphoricarpos_sinensis:4.841618):3.484174,(((Lonicera_nervosa:0.964815,Lonicera_reticulata:0.992593):1.086395,Lonicera_maackii:1.16232):2.146939,Lonicera_trichosantha:3.05,Lonicera_xylosteum:0.892593,Lonicera_tatarica:2.614815):6.535052,((Triosteum_aurantiacum:1.291246,Triosteum_perfoliatum:1.244949):0.0,(Symphoricarpos_longiflorus:0.626984,Symphoricarpos_albus:0.941799):0.256854,Triosteum_pinnatifidum:0.013468):4.784546,((Lonicera_albiflora:0.314103,Lonicera_hirsuta:0.360399):1.552059,Lonicera_periclymenum:0.968013):6.552223,(Leycesteria_formosa:0.87037,Leycesteria_crocothyrsos:0.953704):2.835052,(Lonicera_webbiana:1.049131,Lonicera_rupicola:1.076909):7.304439,Lonicera_oriental:7.696163,Symphoricarpos_occidentalis:3.594311,Lonicera_hispida:5.427644,Lonicera_canadensis:6.048015):2.419186):0.0,((((Weigela_japonica:3.280265,Weigela_florida:3.002488):0.0,Weigela_hortensis:3.178413):1.067405,(Diervilla_lonicera:0.707912,Diervilla_rivularis:1.050505):3.130499):0.0,Diervilla_sessilifolia:2.440263):1.351011):0.292059,(((((((((Viburnum_triphyllum:1.231944,Viburnum_jamesonii:1.231944):2.770192,(Viburnum_seemanii:2.103989,Viburnum_undulatum:1.863248):0.0,Viburnum_pichinchense:2.2151,Viburnum_hallii:1.798433,Viburnum_ayavacense:1.724359,Viburnum_divaricatum:1.650285,Viburnum_toronis:0.761396):8.172308,(Viburnum_loeseneri:1.79341,Viburnum_stenocalyx:1.821188,Viburnum_blandum:1.960077):8.038442,(Viburnum_disjunctum:2.893582,Viburnum_stellatotomentosum:2.9121):5.151233,(Viburnum_lautum:2.420536,Viburnum_jucundum:2.402018):8.957612,Viburnum_ciliatum:6.248519,Viburnum_hartwegii:6.267037,Viburnum_scabrellum:6.183704,Viburnum_sulcatum:6.220741,Viburnum_villosum:6.452222,Viburnum_venustum:6.368889,Viburnum_obtusatum:6.517037,Viburnum_acutifolium:6.924444,Viburnum_discolor:6.054074):0.776098,Viburnum_costaricanum:0.839431,Viburnum_dentatum:3.857949):1.633902,((Viburnum_molle:1.551058,Viburnum_bracteatum:1.65291,Viburnum_rafinesquianum:1.52328):1.130373,(Viburnum_australe:1.507048,Viburnum_ellipticum:0.294085):0.933643):1.254865):6.305652,((((((((Viburnum_melanocarpum:2.547491,Viburnum_formosanum:2.56601,Viburnum_parvifolium:2.390084,Viburnum_annamensis:2.491935,Viburnum_tashiroi:2.612306):0.829493,(Viburnum_brachyandrum:0.197674,Viburnum_integrifolium:0.142119):0.873754):2.055844,Viburnum_setigerum:2.053199,Viburnum_fordiae:1.451347):1.496104,Viburnum_erosum:1.864117):0.456623,Viburnum_wrightii:2.802222,Viburnum_orientale:2.033704):3.274839,(Viburnum_kansuense:1.891876,Viburnum_hebanthum:1.845579):0.0,Viburnum_mullaha:3.08632,Viburnum_betulifolium:2.123357,Viburnum_cylindricum:2.077061,Viburnum_dilatatum:2.984468,Viburnum_hupehense:1.919654):3.865941,((Viburnum_vernicosum:3.748802,Viburnum_hispidulum:3.508061,Viburnum_beccarii:3.545098):0.237673,Viburnum_sambucinum:2.773512,Viburnum_ternatum:3.032772,Viburnum_inopinatum:2.810549):3.771341):0.230834,Viburnum_acerifolium:4.11828):2.744039,((((Viburnum_farreri:3.198677,Viburnum_oliganthum:2.994974,Viburnum_suspensum:2.865344,Viburnum_erubescens:2.754233,Viburnum_henryi:3.254233):0.0,(Viburnum_chingii:0.0,Viburnum_taitoense:1.203704):0.494974):4.225824,Viburnum_corymbiflorum:4.118946,Viburnum_subalpinum:3.924501,Viburnum_sieboldii:3.618946,Viburnum_grandiflorum:3.535613,Viburnum_odoratissimum:2.368946):1.020604,((Viburnum_lutescens:4.658069,Viburnum_colebrookeanum:4.954365):0.0,Viburnum_plicatum:4.509921):0.0,(Viburnum_urceolatum:0.845579,Viburnum_amplificatum:0.873357):2.543971):3.963509,(((((Viburnum_carlesii:0.154147,Viburnum_burejaeticum:0.376369):1.456964,Viburnum_lantana:0.0):0.62037,Viburnum_cotinifolium:0.0):2.129159,(Viburnum_schensianum:3.731481,Viburnum_macrocephalum:4.111111,Viburnum_mongolicum:4.009259):0.805085,Viburnum_utile:2.425455,Viburnum_buddleifolium:3.981011):0.227173,((Viburnum_prunifolium:0.0,Viburnum_elatum:0.222222):1.555556,Viburnum_lentago:0.0,Viburnum_rufidulum:1.296296):3.661888,(Viburnum_cassinoides:0.440171,Viburnum_nudum:0.217949):3.647643,Viburnum_punctatum:4.050777):4.663394,((((Viburnum_davidii:0.0,Viburnum_cinnamomifolium:0.222222):1.992593,Viburnum_propinquum:1.575926):0.695238,Viburnum_atrocyaneum:1.845238):1.164021,Viburnum_tinus:0.925926):4.936393,(((Viburnum_lantanoides:1.056713,Viburnum_furcatum:1.112269):0.072917,Viburnum_sympodiale:0.0):1.206061,Viburnum_nervosum:0.891246):5.322925,(Viburnum_opulus:2.572963,Viburnum_edule:3.73037):3.335652):0.0,Viburnum_clemensae:4.445652):0.417555,Viburnum_treleasei:2.029874):0.933089,(((Sambucus_racemosa:2.842593,Sambucus_sachalinensis:2.083333,Sambucus_williamsii:2.537037,Sambucus_tigranii:2.231481):5.647834,(Adoxa_moschatellina:1.271693,Sinadoxa_corydalifolia:1.355026):4.089104,(Sambucus_cerulea:0.191224,Sambucus_ebulus:0.265298):2.725129,(Sambucus_microbotrys:1.181373,Sambucus_wightiana:0.83878):7.438684,(Sambucus_canadensis:0.0,Sambucus_nigra:1.953704):8.388575,Sambucus_javanica:9.036723,Sambucus_palmensis:8.981168,Sambucus_peruviana:8.675612,Sambucus_glauca:9.277464,Sambucus_callicarpa:8.916353,Sambucus_adnata:5.092279,Sambucus_australis:8.018205):0.291937,(Sambucus_australasica:2.018213,Sambucus_gaudichaudiana:1.971917):2.967855):1.050969):1.0):1.0,((Paracryphia_alticola:0.682272,Quintinia_verdonii:0.858198):1.141802,Sphenostemon_lobosporus:1.175926):1.0):1.0):1.0,((((((((((Berzelia_burchellii:1.315359,Berzelia_ecklonii:1.361656,Berzelia_incurva:1.287582):0.894958,(Berzelia_intermedia:1.125,Berzelia_galpinii:1.226852):0.863095):4.361905,Berzelia_cordifolia:4.183333):0.176042,((Berzelia_lanuginosa:1.354167,Berzelia_rubra:1.863426):3.421875,Berzelia_abrotanoides:4.998264):0.0):0.0,((((Brunia_nodiflora:1.528127,Brunia_macrocephala:1.842942):0.061132,Brunia_neglecta:1.33):1.556364,Raspalia_villosa:2.173401):1.450593,((Lonchostoma_purpureum:1.665344,Lonchostoma_monogynum:1.415344):2.301242,(Raspalia_trigyna:2.838235,Raspalia_sacculata:2.801198):0.832055):0.0):1.522418):0.489217,(((((Staavia_dregeana:2.334974,Staavia_glutinosa:2.381271):0.0,Staavia_dodii:1.742382):0.456878,((Staavia_brownii:0.924464,Staavia_zeyheri:0.868908):1.247018,Staavia_radiata:0.865926):0.0):2.132072,Staavia_verticillata:2.488739):0.066557,Staavia_phylicoides:1.425666):2.126629):0.784742,Audouinia_capitata:2.188889,Thamnea_massoniana:2.077778):0.771839,(((Thamnea_uniflora:1.951469,Thamnea_thesioides:1.636654):0.0,Pseudobaeckea_teres:1.525543):0.918902,Tittmannia_laxa:1.12037):1.581098):0.891124,(Linconia_ericoides:0.869202,Linconia_alopecuroides:0.924757):1.371539):1.0,(Columellia_oblonga:1.0,Desfontainia_spinosa:1.0):1.0):1.0):1.0,(((((((Escallonia_rubra:1.824074,Escallonia_myrtoidea:1.277778):0.0,Escallonia_illinita:1.009259):2.829787,Escallonia_calcottiae:2.135343,Escallonia_resinosa:1.153861,Escallonia_pulverulenta:1.320528):1.566252,(Valdivia_gayana:1.185185,Forgesia_racemosa:0.0):2.359003):2.175389,Platyspermation_crassifolium:2.228836):0.628571,(Eremosyne_pectinata:0.898148,Anopterus_macleayanus:0.0):2.172222):0.346296,((Polyosma_alangiacea:1.0,Polyosma_cunninghamii:1.0):2.248148,Tribeles_australis:2.266667):0.27963):1.0):1.0):1.0,((((((Ilex_kusanoi:0.0,Ilex_tsoi:1.027778):0.165485,Ilex_spicata:0.702522,Ilex_havilandii:0.480299):5.455547,((Ilex_pubilimba:1.109187,Ilex_lihuaensis:1.229557):0.940922,Ilex_goshiens:1.170479):3.830182,(Ilex_macrocarpa:3.853836,Ilex_pubescens:2.92791):2.035714,Ilex_aculeolata:5.000661,Ilex_asprella:4.204365,Ilex_wilsonii:3.852513,Ilex_hainanensis:3.935847):9.564153,((Ilex_cumulicola:0.182051,Ilex_cassine:0.061681):1.827753,Ilex_opaca:1.093137,Ilex_dugesii:1.657952):8.453159,(Ilex_shennongjiaensis:1.299698,Ilex_mutchagara:2.170068,Ilex_sugerokii:1.595994,Ilex_triflora:2.234883):12.459562,((Ilex_pernyi:2.214815,Ilex_zhejiangensis:2.27963,Ilex_latifrons:3.372222):1.888889,Ilex_kaushue:2.288889):12.007407,(Ilex_maximowicziana:2.933449,Ilex_pedunculosa:0.609375,Ilex_crenata:2.461227):11.686921,((Ilex_dumo:0.601852,Ilex_chamaedryfolia:0.398148):1.467742,Ilex_amara:1.680705):7.328554,(Ilex_longipes:1.774074,Ilex_montana:1.644444):8.096296,(Ilex_cornuta:0.288773,Ilex_hirsuta:1.835069):11.655671,(Ilex_verticillata:0.277778,Ilex_laevigata:0.0):12.962963,(Ilex_aquifolium:2.111111,Ilex_perado:1.185185):10.796296,(Ilex_vomitor:3.231481,Ilex_discolor:2.824074):6.12963,(Ilex_spinigera:2.252795,Ilex_colchica:2.549092):9.145353,(Ilex_cymosa:1.540258,Ilex_maingayi:0.771739):11.774557,Ilex_paraguariensis:6.990741,Ilex_decid:8.768519,Ilex_fragilis:11.462963,Ilex_argentina:12.194444,Ilex_pseudobuxus:9.064815,Ilex_guianensis:10.555556,Ilex_brasiliens:10.333333,Ilex_asperula:10.518519,Ilex_microdonta:9.444444,Ilex_theizans:10.398148,Ilex_brevicusp:9.351852,Ilex_hookeri:10.703704,Ilex_kinabaluensis:9.916667,Ilex_nothofagifolia:10.027778,Ilex_latifolia:12.842593,Ilex_pentagona:13.712963,Ilex_canariens:8.712963,Ilex_excelsa:12.074074,Ilex_micrococca:12.611111,Ilex_polyneura:11.259259,Ilex_glabra:12.981481,Ilex_rotunda:11.5,Ilex_suaveolens:12.222222,Ilex_chinensis:13.925926,Ilex_nanchuanensis:14.768519,Ilex_amelanchi:11.712963,Ilex_liebmannii:10.092593,Ilex_anoma:9.203704,Ilex_yunnanens:11.87963,Ilex_serrata:11.527778,Ilex_geniculata:11.712963,Ilex_hippocrateoides:9.805556,Ilex_integra:17.851852,Ilex_ciliospinosa:17.361111,Ilex_cyrtura:18.037037,Ilex_georgei:18.703704,Ilex_corallina:19.148148,Ilex_mertensii:18.12963,Ilex_matanoana:18.12963,Ilex_buergeri:18.092593,Ilex_bioritsensis:18.638889,Ilex_ficoidea:19.694444,Ilex_dimorphophylla:18.064815,Ilex_warburgii:17.962963,Ilex_centrochinensis:18.685185,Ilex_fargesii:18.564815,Ilex_hylonoma:18.592593,Ilex_kingiana:18.851852,Ilex_liukiuensis:17.898148,Ilex_oppositifolia:11.851852,Ilex_zygophylla:13.055556,Ilex_nervulosa:13.351852,Ilex_cissoidea:7.796296,Ilex_rubra:8.592593,Ilex_wallichii:10.666667,Ilex_arnhemensis:11.944444,Ilex_sebertii:5.75):1.527233,(Phyllonoma_laticuspis:1.626543,Helwingia_japonica:1.385802):0.687727):0.722767,(((((Irvingbaileya_australis:2.038194,Medusanthera_laxiflora:1.565972):0.841315,Discophora_guianensis:2.194324,Gomphandra_quadrifida:2.203583):0.986283,Gomphandra_javanica:1.884311):0.587911,Lasianthera_africana:1.240741):1.255447,(((Gonocaryum_litorale:0.241204,Leptaulus_daphnoides:0.389352):1.9525,Cardiopteris_quinqueloba:1.684444):0.547037,Citronella_suaveolens:1.083333):1.227669):0.78159):1.0):1.0):1.0,((((((((((((((((((((Demosthenesia_spectabilis:1.986733,Demosthenesia_mandonii:4.162659):0.0,Diogenesia_boliviana:3.468214):0.331045,(Pellegrinia_coccinea:0.97658,Pellegrinia_hirsuta:0.958061):3.128235,Demosthenesia_pearcei:3.512222):10.6225,(Themistoclesia_epiphytica:1.301389,Themistoclesia_costaricensis:1.310648):0.0,Thibaudia_floribunda:0.153241,Diogenesia_alstoniana:10.514352,Anthopterus_revolutus:9.319907):14.083877,(((((Dimorphanthera_megacalyx:3.581384,Dimorphanthera_amoena:3.738791):0.0,Dimorphanthera_kempteriana:3.109162):0.881579,(Dimorphanthera_keysseri:1.496032,Paphia_stenantha:1.579365):4.142857):7.5,(Cavendishia_complectens:9.611111,Vaccinium_crenatum:0.0):0.935185):1.865672,(Orthaea_apophysata:4.555771,Notopora_schomburgkii:1.889104):9.31916):6.380705,((((Disterigma_alaternoides:10.25,Sphyrospermum_boekei:0.0):1.112884,Disterigma_pernettyoides:10.233255,Disterigma_agathosmoides:13.020292,Disterigma_pseudokillipiella:13.094366):0.0,(Disterigma_ovatum:3.121016,Disterigma_pallidum:5.111757):7.445571):0.563042,(Sphyrospermum_microphyllum:0.0,Sphyrospermum_campanulatum:0.018519):0.0):13.598229,(Cavendishia_martii:11.006698,Cavendishia_capitulata:14.654846,Cavendishia_grandifolia:14.256698,Cavendishia_micayensis:12.756698,Cavendishia_bracteata:12.60855,Thibaudia_jahnii:2.191883):11.480419,(((Thibaudia_diphylla:1.086133,Satyria_polyantha:0.87317):0.939653,Satyria_boliviana:1.46097):0.0,Satyria_vargasii:0.97023,Thibaudia_tomentosa:0.507267):11.702073,(((Vaccinium_poasanum:0.0,Costera_endertii:8.851852):1.12963,Gonocalyx_megabracteolatus:9.981481):1.280167,(Disterigma_trimerum:12.787037,Utleya_costaricensis:0.0):0.780167):10.762506,(Agapetes_hosseana:11.228175,Agapetes_buxifolia:12.089286,Agapetes_serpens:10.848545,Vaccinium_gaultheriifolium:2.922619,Vaccinium_retusum:2.718915):10.407091,(((Ceratostema_silvicola:4.692722,Ceratostema_lanigerum:2.350129):0.604651,Ceratostema_megabracteatum:4.565891):0.0,Macleania_bullata:0.769595,Ceratostema_rauhii:1.343669):23.013819,((Vaccinium_reticulatum:2.698148,Vaccinium_dentatum:3.05,Vaccinium_cereum:3.05):0.794527,Vaccinium_calycinum:2.335268):10.485183,((Sphyrospermum_buxifolium:0.0,Sphyrospermum_cordifolium:0.194444):1.677015,Sphyrospermum_ellipticum:1.232571):11.726769,((Macleania_rotundifolia:1.903704,Macleania_insignis:3.718519):0.65817,Macleania_cordifolia:1.941503):19.999318,((Vaccinium_consanguineum:1.407407,Vaccinium_floribundum:0.87963):0.755556,Vaccinium_meridionale:1.477778):5.046377,((Psammisia_ulbrichiana:0.0,Psammisia_ecuadorensis:2.138889):10.805556,Thibaudia_inflata:0.0):13.348229,((Vaccinium_microcarpum:0.930283,Vaccinium_oxycoccos:1.022876):0.058824,Vaccinium_crassifolium:0.590959):10.442455,(Vaccinium_cylindraceum:0.868842,Vaccinium_padifolium:0.89662):2.479387,(Vaccinium_filiforme:0.713146,Vaccinium_lanceifolium:0.629813):12.672119,(Disterigma_pentandrum:1.506734,Disterigma_rimbachii:1.441919):21.498902,(Vaccinium_wrightii:0.843023,Vaccinium_boninense:0.981912):12.653354,(Vaccinium_yakushimense:0.0,Vaccinium_hirtum:0.166667):12.968599,(Vaccinium_horizontale:1.073611,Vaccinium_summifaucis:0.9625):13.783877,(Satyria_meiantha:1.133987,Satyria_warszewiczii:0.958061):12.084612,(Vaccinium_ciliatum:0.0,Vaccinium_sieboldii:0.037037):13.357488,(Vaccinium_praestans:0.231481,Vaccinium_erythrocarpum:0.0):11.70934,Satyria_ventricosa:8.588969,Vaccinium_emarginatum:13.246377,Vaccinium_uliginosum:3.135266,Vaccinium_fragile:13.181562,Vaccinium_bracteatum:13.570451,Semiramisia_speciosa:11.32971,Thibaudia_martiniana:10.524155,Thibaudia_macrocalyx:12.357488,Macleania_coccoloboides:19.792673,Oreanthes_glanduliferus:22.727858,Thibaudia_costaricensis:11.95934,Satyria_grandifolia:12.431562,Polyclita_turbinata:21.450081,Plutarchia_ecuadorensis:23.422303,Psammisia_sclerantha:22.987118,Psammisia_sodiroi:22.376006,Ceratostema_reginaldii:22.07971,Siphonandra_elliptica:13.200081,Ceratostema_lanceolatum:23.792673,Psammisia_dolichopoda:24.616747,Vaccinium_ovalifolium:13.487118,Vaccinium_deliciosum:12.024155,Vaccinium_scoparium:13.866747,Vaccinium_membranaceum:13.163043,Vaccinium_tenellum:11.95934,Vaccinium_parvifolium:12.450081,Vaccinium_caespitosum:13.626006,Vaccinium_corymbosum:12.376006,Vaccinium_macrocarpon:6.913043,Vaccinium_myrtillus:14.913043,Vaccinium_hirsutum:10.07971,Vaccinium_oldhamii:12.431562,Vaccinium_leptospermoides:13.996377,Vaccinium_finisterrae:13.45934,Vaccinium_cercidifolium:13.487118,Vaccinium_yatabei:10.644525):3.064734,(((Leucothoe_axillaris:1.0,Leucothoe_fontanesiana:1.0):0.0,Leucothoe_griffithiana:0.555556):3.256173,Leucothoe_davisiae:5.302469):11.434568,(Zenobia_pulverulenta:0.0,Andromeda_polifolia:13.481481):3.014815):0.0,((((((Gaultheria_trigonoclada:2.207265,Gaultheria_brevistipes:4.531339,Gaultheria_tetramera:1.438746,Gaultheria_hookeri:2.151709):3.335664,Gaultheria_wardii:3.394781):4.119257,((Gaultheria_griffithiana:0.010349,Gaultheria_leucocarpa:0.982571):3.256988,Gaultheria_fragrantissima:6.702522):3.691146,(Gaultheria_heteromera:1.868083,Gaultheria_praticola:4.627342):4.108918,(Gaultheria_pseudonotabilis:1.071188,Gaultheria_dumicola:0.978595):6.526183,(Gaultheria_nummularioides:1.744553,Gaultheria_notabilis:2.494553):4.732448,Gaultheria_codonantha:5.588112,Gaultheria_longibracteolata:6.86589,Gaultheria_straminea:8.680705,Gaultheria_semiWITHDASHinfera:9.875149,Gaultheria_pyrolifolia:5.078853,Gaultheria_malayana:8.097372):0.0,((Gaultheria_sinensis:2.268519,Gaultheria_jingdongensis:0.0):2.442761,(Gaultheria_thymifolia:4.183502,Gaultheria_cardiosepala:1.461279):0.0,Gaultheria_hypochlora:5.322391,Gaultheria_trichophylla:2.600168,Gaultheria_dolichopoda:3.58165):2.210166):14.298925,((((Gaultheria_strigosa:1.451389,Gaultheria_insipida:1.655093):1.983796,Gaultheria_foliolosa:0.0,Gaultheria_buxifolia:0.768519):1.980019,Gaultheria_megalodonta:1.85039,Gaultheria_sclerophylla:1.47076,Gaultheria_antarctica:4.980019):1.914861,((((Gaultheria_depressa:4.352963,Gaultheria_paniculata:1.473333):0.979403,Gaultheria_colensoi:2.323107):1.333722,Gaultheria_antipoda:5.323495):0.988051,Gaultheria_oppositifolia:4.941176):0.0,((Gaultheria_insana:0.046296,Gaultheria_pumila:2.648148,Gaultheria_poeppigii:0.037037):2.618132,Gaultheria_nubigena:1.349613):1.573045,((Gaultheria_hispida:0.46871,Gaultheria_lanceolata:0.58908):2.818327,Gaultheria_appressa:0.0):2.783769,(Gaultheria_macrostigma:0.981481,Gaultheria_parvula:3.981481,Gaultheria_tasmanica:5.083333):3.478214,Gaultheria_crassa:3.635621,Gaultheria_rupestris:5.987473):16.82549,(((((((Diplycosia_clementium:0.0,Diplycosia_chrysothrix:0.0):5.074074,Diplycosia_pseudorufescens:1.944444):2.337209,Diplycosia_rufa:3.476098):0.0,((Diplycosia_sanguinolenta:2.00323,Diplycosia_urceolata:4.910637):0.0,Diplycosia_cinnamomifolia:4.281008):1.639535,Diplycosia_kinabaluensis:2.513135,Diplycosia_penduliflora:5.392765):3.917508,((Diplycosia_punctulata:2.339657,Diplycosia_pinifolia:5.413731):0.0,Diplycosia_ciliolata:4.571138):3.766912,(Diplycosia_commutata:0.448294,Diplycosia_sphenophylla:0.318664):5.574942,Diplycosia_memecyloides:4.96768):0.0,Diplycosia_apoensis:3.58805):0.379304,Diplycosia_acuminata:2.698835):14.132646,((Gaultheria_adenothrix:3.851852,Gaultheria_humifusa:0.796296):1.958333,Gaultheria_ovatifolia:5.013889):18.141667,(Gaultheria_schultesii:0.683663,Gaultheria_acuminata:1.229959):22.157078,(Gaultheria_erecta:4.3878,Gaultheria_shallon:0.934096):18.119608,(Tepuia_cardonae:3.233115,Tepuia_venusta:3.79793):0.737255,Gaultheria_reticulata:23.312963,Gaultheria_amoena:19.822222,Gaultheria_bracteata:25.164815,Gaultheria_domingensis:24.998148,Gaultheria_cuneata:24.285185,Gaultheria_eriophylla:26.414815,Gaultheria_glomerata:25.007407,Gaultheria_serrata:26.692593,Gaultheria_tomentosa:21.664815,Gaultheria_vaccinioides:19.711111,Gaultheria_pyroloides:17.192593,Gaultheria_prostrata:20.053704,Gaultheria_borneensis:17.127778,Gaultheria_procumbens:14.674074,Gaultheria_suborbicularis:19.6,Gaultheria_hispidula:14.637037):1.25446,((Eubotrys_recurva:2.369474,Eubotrys_racemosa:4.971326):2.837153,Chamaedaphne_calyculata:7.401072):7.823758):1.789984):2.159477,((((((Pieris_koidzumiana:0.594074,Pieris_japonica:0.677407):4.268889,Pieris_formosa:1.548148):1.159028,Pieris_phillyreifolia:1.771991):0.573136,Pieris_floribunda:4.095127):0.178947,Pieris_swinhoei:3.301852):2.707692,(((Lyonia_ligustrina:4.137931,Lyonia_ovalifolia:1.230524):2.103095,Lyonia_lucida:5.574359):0.0,Lyonia_ferruginea:4.926211):0.0,(Craibiodendron_scleranthum:4.442366,Craibiodendron_yunnanense:1.914588):0.530141,Oxydendrum_arboreum:3.139174,Agarista_populifolia:2.537322,Agarista_salicifolia:5.68547,Pieris_cubensis:2.583618):13.562896):0.908722,(((((((((Dracophyllum_cosmelioides:0.101852,Dracophyllum_balansae:0.0):3.651034,(Dracophyllum_mackeeanum:0.212963,Dracophyllum_ramosum:0.0):5.70659):1.89808,((Dracophyllum_verticillatum:0.818182,Dracophyllum_involucratum:0.707071):5.805007,Dracophyllum_ouaiemense:3.623188):0.0):9.79838,((Richea_milliganii:2.011852,Richea_sprengelioides:1.743333,Richea_acerosa:2.048889):0.71055,Richea_procera:1.342772):1.051018,((Dracophyllum_secundum:3.354497,Dracophyllum_oceanicum:0.724868):1.745113,Dracophyllum_macranthum:4.312573):11.581218,Dracophyllum_alticola:15.393791):2.611765,((((((Dracophyllum_patens:0.185185,Dracophyllum_rosmarinifolium:0.0):0.166667,Dracophyllum_kirkii:0.0):6.391975,Dracophyllum_densum:5.114198,Dracophyllum_filifolium:4.808642,Dracophyllum_trimorphum:4.438272,Dracophyllum_ophioliticum:4.345679,Dracophyllum_acerosum:4.438272):0.597563,(Dracophyllum_muscoides:6.276575,Dracophyllum_arboreum:5.758057,Dracophyllum_pronum:3.572872,Dracophyllum_scoparium:6.332131):0.0):1.832146,Dracophyllum_longifolium:2.599462):0.317204,Dracophyllum_strictum:4.518519):12.366667,(((((Richea_alpina:2.666667,Richea_continentis:2.509259):1.469349,Richea_pandanifolia:2.95083):0.0,Richea_scoparia:2.876756):0.97965,(Richea_gunnii:1.783951,Richea_victoriana:1.515432):1.405788):0.0,Dracophyllum_minimum:15.495294):1.473224,((((Dracophyllum_menziesii:2.74183,Dracophyllum_townsonii:2.658497):0.0,Dracophyllum_latifolium:2.49183):5.958283,Dracophyllum_fiordense:5.450113):0.0,Dracophyllum_traversii:4.922336):9.805442,Dracophyllum_fitzgeraldii:15.848148):1.847619,Dracophyllum_sayeri:12.917989):0.589286,(((Sphenotoma_drummondii:0.589683,Sphenotoma_dracophylloides:0.598942):1.438095,Sphenotoma_capitata:1.046296):0.0,Dracophyllum_milliganii:13.111111):2.303571):4.348602,(((Leucopogon_nutans:0.650285,Leucopogon_ovalifolius:0.937322):0.0,Leucopogon_concinnus:0.196581):11.480186,(Leucopogon_racemulosus:4.043103,Leucopogon_allittii:1.876437):4.994775,Leucopogon_leptanthus:9.695286,Leucopogon_oxycedrus:6.713805,Leucopogon_pendulus:7.463805,Leucopogon_woodsii:10.010101):32.197628,((((Lissanthe_sapida:7.50197,Leucopogon_rubicundus:4.863081):0.609802,Acrotriche_patula:7.602513):0.0,Lissanthe_strigosa:4.204365):0.0,(Leucopogon_sonderensis:1.758418,Lissanthe_brevistyla:1.962121):5.047799):25.170031,(((Leucopogon_ericoides:3.33635,Leucopogon_muticus:5.706721):0.698161,(Leucopogon_leptospermoides:2.542703,Leucopogon_melaleucoides:4.968629):1.121438):1.629594,(Leucopogon_crassiflorus:3.176471,Leucopogon_yorkensis:3.269063):1.256154):26.886216,(((Leptecophylla_pendulosa:0.865741,Leptecophylla_tameiameiae:0.865741):1.81859,Leptecophylla_divaricata:0.267664):3.026107,(Leptecophylla_juniperina:0.0,Leptecophylla_abietina:3.037037):2.127104):24.349144,(((Leucopogon_pogonocalyx:1.501425,Leucopogon_tamminensis:1.42735):3.874684,Leucopogon_cymbiformis:2.089071):3.482688,(Leucopogon_corynocarpus:1.954712,Leucopogon_crassifolius:1.871379):6.070751):27.423007,(((Leucopogon_pubescens:0.296296,Leucopogon_hispidus:0.0):2.689766,Leucopogon_conostephioides:4.958285):0.610526,Astroloma_xerophyllum:4.170663):28.157437,(((Monotoca_scoparia:0.988148,Monotoca_elliptica:0.756667):0.561826,Monotoca_ledifolia:0.85553):4.958534,Monotoca_linifolia:2.48999):23.625147,(((Brachyloma_preissii:0.305556,Brachyloma_mogin:0.0):14.462963,Styphelia_cymbulae:0.0):0.0,Brachyloma_depressum:13.351852):16.670692,((Acrotriche_rigida:0.605556,Acrotriche_ramiflora:0.540741):1.098867,Acrotriche_serrulata:1.343312):23.83664,((Pentachondra_pumila:0.806863,Pentachondra_dehiscens:0.723529):2.191364,Pentachondra_involucrata:4.526005):20.23728,((Cyathodes_straminea:5.040258,Cyathodes_glauca:3.021739):0.641304,Cyathodes_platystoma:2.866747):22.98913,((Androstoma_verticillata:1.582222,Leucopogon_fasciculatus:1.878519):5.123146,Androstoma_empetrifolia:3.520183):21.169028,((Cosmelia_rubra:13.975146,Sprengelia_incarnata:1.030702):0.361073,Andersonia_sprengelioides:13.817701):5.093732,((Conostephium_preissii:4.596357,Conostephium_pendulum:2.161172):1.269383,Conostephium_minus:4.680556):24.888285,((Rupicola_sprengelioides:0.0,Epacris_lanuginosa:12.472222):1.156268,Woollsia_pungens:0.49886):7.282943,((Leucopogon_glaucifolius:0.0,Leucopogon_obtectus:0.62037):4.138889,Leucopogon_planifolius:0.0):37.911433,((Astroloma_compactum:0.0,Astroloma_glaucescens:0.009259):14.611111,Styphelia_tubiflora:0.0):21.096618,((Brachyloma_daphnoides:14.444444,Styphelia_pancheri:0.0):0.0,Brachyloma_saxicola:14.027778):14.8281,((Acrotriche_lancifolia:2.064815,Leucopogon_parviflorus:2.175926):1.38,Melichrus_adpressus:2.518889):28.772174,((Styphelia_longistylis:2.47504,Styphelia_violaceospicata:2.512077):0.0,Acrothamnus_suaveolens:12.169485):15.362319,(Leucopogon_rotundifolius:1.0,Leucopogon_cuneifolius:1.0):35.976248,(Astroloma_prostratum:4.710402,Astroloma_epacridis:2.404846):32.886216,(Leucopogon_assimilis:2.219404,Leucopogon_glabellus:4.552738):26.858696,(Planocarpa_nitida:4.442364,Planocarpa_petiolaris:2.266438):22.506106,(Leucopogon_blepharolepis:2.469608,Leucopogon_flavescens:2.414052):29.099233,(Agiortia_cicatricata:2.012309,Agiortia_pedicellata:2.262309):26.463939,(Astroloma_microcalyx:4.227689,Astroloma_foliosum:2.301763):32.748559,(Leucopogon_gibbosus:1.046748,Leucopogon_distans:3.926378):26.188759,(Oligarrhena_micrantha:1.455556,Needhamiella_pumilio:2.094444):16.585507,(Styphelia_enervia:3.430556,Styphelia_hainesii:3.375):19.777174,(Astroloma_conostephioides:0.972222,Astroloma_pinifolium:0.101852):29.633655,(Leucopogon_neoanglicus:4.703704,Acrothamnus_spathaceus:0.0):28.781804,(Styphelia_viridis:0.0,Styphelia_adscendens:0.416667):20.485507,Coleanthera_myrtoides:39.642915,Astroloma_humifusum:34.022544,Astroloma_tectum:35.0781,Acrothamnus_hookeri:30.439211,Acrothamnus_maccraei:31.800322,Acrothamnus_montanus:30.957729,Astroloma_baxteri:27.411433,Acrotriche_affinis:28.374396,Planocarpa_sulcata:31.522544,Dielsiodoxa_tamariscina:19.800322,Leucopogon_microphyllus:29.541063,Leucopogon_virgatus:28.105878,Leucopogon_elegans:25.133655,Leucopogon_gilbertii:28.374396,Leucopogon_cordatus:29.346618,Leucopogon_australis:29.726248,Leucopogon_amplexicaulis:30.744767,Leucopogon_alternifolius:27.624396,Leucopogon_plumuliflorus:30.791063,Leucopogon_apiculatus:30.142915,Leucopogon_revolutus:25.615137,Leucopogon_strictus:29.152174,Leucopogon_lanceolatus:32.068841,Leucopogon_margarodes:29.633655,Leucopogon_denticulatus:25.642915,Monotoca_empetrifolia:24.096618,Montitega_dealbata:25.318841,Leucopogon_opponens:27.642915,Leucopogon_capitellatus:25.772544,Monotoca_rotundifolia:28.716989,Brachyloma_scortechinii:25.19847,Brachyloma_delbi:25.744767,Lysinema_ciliatum:20.726248,Trochocarpa_dekockii:15.365137,Melichrus_procumbens:30.615137,Monotoca_leucantha:27.781804,Melichrus_urceolatus:29.874396,Leucopogon_bossiaea:30.115137,Monotoca_submutica:29.244767,Leucopogon_fletcheri:36.226248,Croninia_kingiana:29.855878,Leucopogon_cordifolius:30.679952,Styphelia_melaleucoides:21.189211,Leucopogon_juniperinus:37.726248,Styphelia_exserta:20.439211,Leucopogon_propinquus:38.559581,Leucopogon_insularis:39.152174,Leucopogon_fraseri:37.216989,Astroloma_pallidum:34.031804,Astroloma_ciliatum:34.763285,Astroloma_macrocalyx:32.855878,Styphelia_exarrhena:20.420692,Leucopogon_exolasius:39.337359,Leucopogon_setiger:35.161433,Leucopogon_appressus:31.189211,Leucopogon_marginatus:31.642915,Leucopogon_ruscifolius:30.781804,Acrothamnus_colensoi:29.744767,Agiortia_pleiosperma:29.402174,Styphelia_minutiflora:13.0781,Acrotriche_divaricata:26.791063,Acrotriche_parviflora:27.8281,Leucopogon_pluriloculatus:30.939211,Lissanthe_rubicunda:28.522544,Styphelia_laeta:16.216989,Leucopogon_malayanus:26.170692):0.0,(Lebetanthus_myrsinites:1.567766,Prionotes_cerinthoides:4.151099):11.751075,Archeria_hirtella:13.754026):1.727136):1.131801,Harrimanella_hypnoides:12.696296):0.0,((((((((((Erica_caffra:5.258004,Erica_discolor:6.878374,Erica_natalitia:6.582078):0.3141,Erica_triflora:4.155437):0.0,Erica_anguliger:3.803586):0.0,Erica_australis:4.331363):0.87234,(Erica_sicula:0.327267,Erica_cinerea:0.679119):2.793103,Erica_tetralix:2.685185):1.656566,Erica_azorica:4.591751):0.066511,Calluna_vulgaris:3.491595):0.191209,(Daboecia_azorica:0.098262,Daboecia_cantabrica:0.190854):2.353061):12.950121,(((Menziesia_lasiophylla:0.382222,Menziesia_goyozanensis:0.187778,Menziesia_multiflora:0.511852,Menziesia_purpurea:0.697037,Menziesia_ciliicalyx:0.484074):6.192941,(Menziesia_pilosa:2.828704,Menziesia_ferruginea:1.171296):4.033497,Menziesia_katsumatae:7.260349,Menziesia_pentandra:6.047386):0.468487,Rhododendron_schlippenbachii:2.812169):15.042978,((((Rhododendron_sanctum:5.291341,Rhododendron_lagopus:3.624674):2.777097,Rhododendron_mayebarae:5.559179):2.117125,Rhododendron_dilatatum:9.861489,Rhododendron_tashiroi:7.500378,Rhododendron_reticulatum:10.296674,Rhododendron_weyrichii:4.741119,Rhododendron_wadanum:4.333711):2.41294,Rhododendron_mariesii:9.089243,Rhododendron_farrerae:9.357762):12.247386,(((((Phyllodoce_caerulea:2.657407,Phyllodoce_nipponica:0.0):1.28159,Phyllodoce_empetriformis:1.605664,Phyllodoce_glanduliflora:8.864924):1.909443,(Kalmiopsis_fragrans:1.877778,Kalmiopsis_leachiana:1.887037):8.461404,Phyllodoce_breweri:6.663255):0.0,Epigaea_repens:7.589181):5.105263,Rhodothamnus_chamaecistus:0.0):5.364407,((((((Empetrum_nigrum:4.257081,Empetrum_eamesii:1.794118):0.717377,Empetrum_rubrum:4.428161):0.906873,Empetrum_atropurpureum:2.103553):1.068299,Ceratiola_ericoides:4.495926):1.05457,Corema_album:4.88383):0.0,((Bejaria_aestuans:2.365445,Bejaria_resinosa:3.846927):0.786114,Bejaria_racemosa:2.225634):0.935974):12.82317,((((Kalmia_hirsuta:1.213836,Kalmia_latifolia:1.186059):0.0,Kalmia_buxifolia:0.186059):1.895138,Kalmia_cuneata:3.738604):2.197692,Kalmia_polifolia:5.01963,Kalmia_angustifolia:2.538148):13.224407,((((Rhododendron_lacteum:0.0,Rhododendron_sikangense:0.092593):0.0,Rhododendron_sphaeroblastum:0.111111):1.865646,(Rhododendron_beesianum:1.032313,Rhododendron_vernicosum:0.365646):0.0):1.199169,Rhododendron_bureavii:0.0):37.216259,(Rhododendron_simiarum:0.75,Rhododendron_leptopeplum:1.138889,Rhododendron_chihsinianum:0.87037,Rhododendron_fortunei:2.111111,Rhododendron_excellens:0.87963):33.864407,(((Rhododendron_occidentale:2.026973,Rhododendron_atlanticum:4.43438,Rhododendron_calendulaceum:4.80475):2.41702,Rhododendron_luteum:2.823622):0.0,Rhododendron_canadense:7.971771):14.827821,(((Rhododendron_rubiginosum:9.47037,Rhododendron_heliolepis:3.775926):0.0,Rhododendron_oreotrephes:9.007407):0.0,Rhododendron_yunnanense:3.701852):20.264407,((Rhododendron_anthosphaerum:0.0,Rhododendron_araiophyllum:0.0):5.018519,Rhododendron_irroratum:3.009259):30.69774,((Rhododendron_hypoblematosum:6.37037,Rhododendron_rhuyuenense:0.0):3.505122,Rhododendron_microphyton:8.940307):12.396322,((Rhododendron_morii:0.0,Rhododendron_hyperythrum:0.37037):4.236604,Rhododendron_pseudochrysanthum:1.301418):31.396322,((Rhododendron_hongkongense:2.033796,Rhododendron_ovatum:5.913426):0.0,Rhododendron_leptothrium:5.200463):13.126907,(Rhododendron_kawakamii:0.956349,Rhododendron_emarginatum:0.873016):24.102502,(Rhododendron_ferrugineum:0.637037,Rhododendron_hirsutum:0.655556):24.764407,(Rhododendron_lepidotum:0.150983,Rhododendron_fragariiflorum:0.289872):21.333795,(Ledothamnus_sessiliflorus:3.230324,Ledothamnus_guyanensis:0.980324):22.124823,(Elliottia_bracteata:1.744444,Elliottia_paniculata:3.818519):13.953296,(Rhododendron_primuliflorum:5.287879,Rhododendron_hippophaeoides:0.76936):20.909861,(Rhododendron_vaccinioides:0.0,Rhododendron_santapaui:2.12963):19.901444,(Rhododendron_aureum:3.657407,Rhododendron_caucasicum:0.0):21.188481,(Diplarche_multiflora:3.59494,Rhododendron_nipponicum:1.252347):18.695393,(Rhododendron_impeditum:0.027778,Rhododendron_fastigiatum:0.0):23.910703,(Rhododendron_albrechtii:5.049471,Rhododendron_diversipilosum:2.114286):14.750121,(Rhododendron_delavayi:0.787037,Rhododendron_agastum:0.0):36.364407,(Rhododendron_catawbiense:2.43573,Rhododendron_macrophyllum:1.769063):19.187936,(Rhododendron_aganniphum:0.969231,Rhododendron_alutaceum:0.950712):26.895176,(Rhododendron_racemosum:0.244624,Rhododendron_spinuliferum:4.485364):21.703116,(Rhododendron_traillianum:0.0,Rhododendron_uvariifolium:0.314815):28.873666,(Rhododendron_praevernum:1.833333,Rhododendron_insigne:2.240741):21.864407,(Rhododendron_zhangjiajieense:0.0,Rhododendron_grande:0.212963):34.744036,(Rhododendron_formosanum:0.0,Rhododendron_adenopodum:3.592593):24.049592,(Rhododendron_saluenense:4.725017,Rhododendron_nivale:1.169462):20.713463,(Rhododendron_tschonoskii:5.521368,Rhododendron_tsusiophyllum:2.502849):15.787484,(Rhododendron_decorum:2.727669,Rhododendron_orbiculare:0.986928):29.766368,(Rhododendron_sinonuttallii:0.0,Rhododendron_monanthum:3.62037):27.845888,(Rhododendron_tephropeplum:0.0,Rhododendron_pachypodum:5.259259):25.845888,Rhododendron_nakaharae:27.308851,Rhododendron_indicum:27.975518,Rhododendron_kiusianum:24.790333,Rhododendron_macrosepalum:25.021814,Rhododendron_rivulare:22.19774,Rhododendron_rubropilosum:28.179222,Rhododendron_simsii:22.966259,Rhododendron_obtusum:26.31811,Rhododendron_mucronatum:25.19774,Rhododendron_moulmainense:18.031073,Rhododendron_stamineum:15.632925,Rhododendron_latoucheae:19.031073,Rhododendron_mackenzianum:17.910703,Rhododendron_semibarbatum:12.975518,Rhododendron_ellipticum:18.642185,Rhododendron_vialii:20.873666,Rhododendron_albiflorum:19.790333,Rhododendron_redowskianum:10.06811,Rhododendron_camtschaticum:13.873666,Rhododendron_kiangsiense:27.06811,Rhododendron_edgeworthii:24.919962,Rhododendron_virgatum:18.901444,Rhododendron_xanthostephanum:25.345888,Rhododendron_maddenii:28.790333,Rhododendron_pendulum:29.271814,Rhododendron_trichostomum:19.660703,Rhododendron_nyingchiense:27.456999,Rhododendron_tapetiforme:27.244036,Rhododendron_keleticum:28.901444,Rhododendron_cephalanthum:28.836629,Rhododendron_calostrotum:23.262555,Rhododendron_complexum:23.19774,Rhododendron_lapponicum:22.410703,Rhododendron_zaleucum:18.216259,Rhododendron_triflorum:20.355148,Rhododendron_cinnabarinum:26.919962,Rhododendron_mucronulatum:23.994036,Rhododendron_trichocladum:17.744036,Rhododendron_javanicum:23.169962,Rhododendron_micranthum:19.558851,Rhododendron_genestierianum:17.429222,Rhododendron_longistylum:17.716259,Rhododendron_hanceanum:23.744036,Rhododendron_pentaphyllum:10.308851,Rhododendron_mengtszense:31.095888,Rhododendron_aberconwayi:33.595888,Rhododendron_arboreum:35.744036,Rhododendron_lukiangense:36.873666,Rhododendron_macabeanum:30.984777,Rhododendron_succothii:33.392185,Rhododendron_pudorosum:32.225518,Rhododendron_rothschildii:32.623666,Rhododendron_falconeri:32.021814,Rhododendron_fulgens:31.781073,Rhododendron_nakotiltum:31.919962,Rhododendron_thomsonii:29.410703,Rhododendron_hookeri:30.845888,Rhododendron_coryanum:28.901444,Rhododendron_dichroanthum:34.179222,Rhododendron_eclecteum:34.901444,Rhododendron_fuyuanense:22.836629,Rhododendron_ungernii:22.938481,Rhododendron_ponticum:34.679222,Rhododendron_maximum:29.169962,Rhododendron_championiae:23.401444,Rhododendron_oldhamii:21.308851,Rhododendron_strigosum:21.494036,Rhododendron_yedoense:19.901444,Rhododendron_eriocarpum:26.188481,Rhododendron_kanehirai:26.06811,Rhododendron_scabrum:26.771814,Rhododendron_kaempferi:27.549592,Rhododendron_breviperulatum:32.32737,Rhododendron_noriakianum:26.799592,Rhododendron_serpyllifolium:21.225518,Rhododendron_jingangshanicum:18.651444,Rhododendron_glanduliferum:32.142185,Rhododendron_hemsleyanum:31.781073,Rhododendron_beanianum:31.771814,Rhododendron_williamsianum:31.160703,Rhododendron_auriculatum:30.771814,Rhododendron_phaeochrysum:32.790333,Rhododendron_strigillosum:29.919962,Rhododendron_lanigerum:34.299592,Rhododendron_campanulatum:30.771814,Rhododendron_eudoxum:33.169962,Rhododendron_griersonianum:33.994036,Rhododendron_catacosmum:32.271814,Rhododendron_floccigerum:28.299592,Rhododendron_fulvum:27.781073,Rhododendron_selense:30.44774,Rhododendron_rex:34.058851,Rhododendron_campylocarpum:31.049592,Rhododendron_forrestii:30.392185,Rhododendron_glischrum:31.299592,Rhododendron_sanguineum:33.179222,Rhododendron_haematodes:33.31811,Rhododendron_citriniflorum:33.392185,Rhododendron_clementinae:29.392185,Rhododendron_wallichii:33.206999,Rhododendron_mallotum:33.892185,Rhododendron_faucium:35.031073,Rhododendron_wardii:27.586629,Rhododendron_semnoides:32.19774,Rhododendron_sinogrande:31.706999,Rhododendron_arizelum:28.410703,Rhododendron_bainbridgeanum:28.808851,Rhododendron_aperantum:34.132925,Rhododendron_stewartianum:32.429222,Rhododendron_venator:31.225518,Rhododendron_galactinum:30.984777,Rhododendron_adenosum:30.799592,Rhododendron_argyrophyllum:32.873666,Rhododendron_barbatum:33.290333,Rhododendron_crinigerum:31.873666,Rhododendron_cerasinum:32.744036,Rhododendron_lanatum:29.32737,Rhododendron_maculiferum:30.06811,Rhododendron_taliense:29.308851,Rhododendron_tsariense:33.790333,Rhododendron_periclymenoides:34.503296,Rhododendron_degronianum:22.836629,Rhododendron_smirnowii:25.392185,Rhododendron_telmateium:32.836629,Elliottia_racemosa:21.003296,Elliottia_pyroliflora:17.94774):1.535593,((((Cassiope_fastigiata:6.555556,Cassiope_selaginoides:8.962963):0.0,Cassiope_pectinata:6.407407):0.74833,Cassiope_mertensiana:7.452034,Cassiope_lycopodioides:5.766849):0.0,Cassiope_tetragona:4.896478):9.744262):0.111111):1.015205,(((((Arctous_alpina:1.0,Arctous_rubra:1.0):0.005255,Arctostaphylos_pungens:0.236737):1.97314,Comarostaphylis_arbutoides:1.589506):5.359885,Arbutus_menziesii:4.097539):0.0,Arbutus_canariensis:3.319762):10.88248):0.0,(((Pyrola_grandiflora:0.0,Pyrola_rotundifolia:0.277778):6.062086,(Pyrola_elliptica:0.564815,Pyrola_minor:0.0):3.238012):2.573099,(((Chimaphila_umbellata:2.38961,Chimaphila_maculata:4.908129):1.793185,Moneses_uniflora:6.182796):1.906093,Orthilia_secunda:5.496296):0.0):9.437427):0.631092,(((Enkianthus_cernuus:2.248575,Enkianthus_sikokianus:4.896724):2.849573,Enkianthus_chinensis:4.283333):0.729293,((Enkianthus_perulatus:0.328241,Enkianthus_quinqueflorus:0.21713):3.639773,Enkianthus_deflexus:3.588384):4.313131,(Enkianthus_nudipes:0.765046,Enkianthus_subsessilis:0.811343):6.571654,Enkianthus_campanulatus:3.920034):10.117003):0.947244,(Cliftonia_monophylla:1.0,Cyrilla_racemiflora:1.0):0.937984):0.31307,(((((Clethra_mexicana:1.253472,Clethra_acuminata:1.188657):1.271941,Clethra_scabra:1.627266):1.003412,Clethra_alnifolia:1.130678):0.887321,(Clethra_arborea:0.712963,Clethra_barbinervis:0.972222):1.499481):0.935704,(Purdiaea_nutans:1.0,Purdiaea_stenopetala:1.0):1.009259):0.538092):0.743569,((((((((((Actinidia_henryi:0.0,Actinidia_cylindrica:0.046296):1.659345,Actinidia_rudis:2.298234,Actinidia_fortunatii:2.270457,Actinidia_liangguangensis:2.464901,Actinidia_fulvicoma:1.918605):1.375513,Actinidia_farinosa:0.831155):0.23366,Actinidia_melliana:0.0):4.143275,((Actinidia_lanceolata:0.949254,Actinidia_hubeiensis:0.939995,Actinidia_lijiangensis:1.00481):2.668555,(Actinidia_callosa:0.147093,Actinidia_rubricaulis:0.43413):2.683679):3.905095,((Actinidia_persicina:1.032797,Actinidia_zhejiangensis:1.023538):1.166682,Actinidia_hemsleyana:1.190219):4.462315,((Actinidia_deliciosa:1.025599,Actinidia_chinensis:0.942266):0.835049,Actinidia_henanensis:1.073611):4.208553,(Actinidia_suberifolia:0.538126,Actinidia_latifolia:0.602941):5.568111,Actinidia_indochinensis:4.819201,Actinidia_styracifolia:5.735867,Actinidia_rufa:5.319201,Actinidia_laevissima:5.772904,Actinidia_pilosula:6.07846,Actinidia_chrysantha:5.254386,Actinidia_sabiifolia:4.282164,Actinidia_glaucocallosa:4.884016,Actinidia_grandiflora:4.143275,Actinidia_eriantha:5.671053,Actinidia_venosa:5.309942):1.02193,(Actinidia_polygama:1.0,Actinidia_valvata:1.0):2.165205):1.271664,(((Actinidia_melanandra:0.802181,Actinidia_arguta:0.792921):1.093898,Actinidia_kolomikta:1.081264):1.137255,Actinidia_macrosperma:1.524074):1.59798):0.785354,(((Saurauia_montana:0.0,Saurauia_purgans:0.555556):1.504873,Saurauia_tristyla:1.903021):0.559942,Saurauia_napaulensis:1.851852):1.444444):0.462963,(Roridula_dentata:1.0,Roridula_gorgonias:1.0):0.0):1.448327,((((((Sarracenia_jonesii:2.526167,Sarracenia_minor:2.405797,Sarracenia_oreophila:2.285427,Sarracenia_alabamensis:1.646538):0.706382,Sarracenia_flava:2.112179):0.739672,(Sarracenia_leucophylla:1.161376,Sarracenia_purpurea:1.161376,Sarracenia_rosea:1.041005,Sarracenia_alata:0.874339):0.931217):2.342593,(Sarracenia_psittacina:0.87602,Sarracenia_rubra:0.829724):1.522128):0.69127,(((Heliamphora_minor:1.511542,Heliamphora_pulchella:1.187468):0.0,Heliamphora_heterodoxa:1.298579):1.040574,Heliamphora_nutans:1.450265):0.67619):1.30873,Darlingtonia_californica:1.027778):1.300179):0.0):1.02515,(((((Pyrenaria_hirta:1.314286,Pyrenaria_microcarpa:1.267989):6.901677,(Gordonia_fruticosa:0.427522,Laplacea_portoricensis:0.409004):8.112514,(Camellia_oleifera:0.462963,Camellia_sinensis:0.0):8.086333,(Camellia_fraterna:2.259259,Camellia_cuspidata:0.953704):5.049296,Camellia_granthamiana:7.021518,Camellia_sasanqua:8.160407,Camellia_albogigas:7.012259,Camellia_japonica:7.447444,Camellia_lanceolata:5.040037,Glyptocarpa_camellioides:5.058555,Camellia_chekiangoleosa:5.484481):1.047719,(((Camellia_taliensis:0.820707,Polyspora_longicarpa:0.78367):2.683566,Polyspora_chrysandra:2.819088,Polyspora_speciosa:2.856125):2.73163,Polyspora_hainanensis:5.134052):0.0):0.0,((((Schima_superba:1.141813,Schima_noronhae:1.336257):1.632632,Schima_wallichii:2.357778,Schima_remotiserrata:2.635556,Schima_argentea:2.626296):0.0,(Gordonia_brandegeei:0.675926,Franklinia_alatamaha:0.611111):0.246667):1.938519,Gordonia_lasianthus:1.398148):0.828496):0.810392,(((((Stewartia_pseudocamellia:0.131054,Stewartia_sinensis:0.168091):1.99095,Stewartia_serrata:1.566449):1.816742,Stewartia_ovata:2.27208):0.0,((Stewartia_monadelpha:1.0,Stewartia_pteropetiolata:1.0):1.797192,Stewartia_villosa:1.834229):0.873036):0.853846,Stewartia_malacodendron:1.514815):1.207407):0.779033):3.159713,((((((((((((((((Primula_halleri:0.236467,Primula_mistassinica:0.051282):3.365385,Primula_farinosa:3.194444):0.894068,(Primula_stricta:1.931217,Primula_egaliksensis:2.403439):1.120258):0.116496,Primula_serrata:2.42723):0.0,Primula_blinii:0.445749):3.484335,((Primula_incana:0.0,Primula_laurentiana:0.675926):3.277778,Primula_scandinavica:3.101852):2.09675):0.0,(Primula_borealis:1.180705,Primula_alcalina:1.671446,Primula_anvilensis:1.199223,Primula_specuicola:1.98626):3.777156,Primula_modesta:3.976379,Primula_aliciae:4.143046):8.755102,(((Primula_valentinae:1.242351,Primula_nutans:1.196055):0.695652,Primula_fasciculata:0.956522):1.053478,Primula_involucrata:1.269259):6.74,((Primula_sikkimensis:2.173219,Primula_ioessa:2.497293):0.0,Primula_alpicola:2.145442):11.123077,((Primula_darialica:1.407407,Primula_algida:1.490741):4.239635,Primula_baldshuanica:4.906302):5.149254,((Primula_firmipes:1.16088,Primula_waltonii:1.021991):2.729167,Primula_reticulata:2.260417):5.40625,((Primula_muscarioides:1.234205,Primula_vialii:1.086057):2.352496,Primula_deflexa:2.0867):13.431818,((Primula_clarkei:1.723312,Primula_elliptica:1.788126):1.495544,Primula_warshenewskiana:2.478114):1.818182,(Primula_prattii:1.0,Primula_pulchella:1.0):9.046296,(Primula_auriculata:1.231838,Primula_luteola:1.231838):4.740385,(Primula_membranifolia:1.01361,Primula_yunnanensis:0.89324):8.301205,(Primula_flaccida:1.440236,Primula_bellidifolia:1.477273):14.106061,(Primula_kialensis:3.111111,Primula_denticulata:2.972222):7.0,Primula_glomerata:10.592593,Primula_capitata:10.851852,Primula_primulina:11.685185,Primula_reidii:11.268519,Primula_souliei:8.342593,Primula_erratica:9.638889,Primula_cernua:13.592593,Primula_aromatica:14.092593,Primula_veitchiana:13.712963,Primula_wigramiana:12.009259,Primula_spicata:12.074074,Primula_siamensis:14.037037,Primula_watsonii:12.703704,Primula_pumilio:11.361111,Primula_gemmifera:9.962963,Primula_bella:8.796296,Primula_tenuiloba:7.583333,Primula_stirtoniana:7.703704,Primula_reptans:9.740741,Primula_muscoides:9.666667):0.288889,(((Dionysia_esfandiarii:4.852593,Dionysia_microphylla:3.148889,Dionysia_paradoxa:4.185926,Dionysia_janthina:4.519259,Dionysia_leucotricha:4.13963,Dionysia_tapetodes:6.63963,Dionysia_lurorum:4.991481,Dionysia_diapensiifolia:5.158148,Dionysia_involucrata:4.824815,Dionysia_aretioides:7.472963,Dionysia_mira:2.01):1.330164,Dionysia_hissarica:2.534608):0.799446,((Primula_edelbergii:2.453248,Primula_floribunda:2.342137,Primula_verticillata:2.749545):0.0,Primula_gaubaeana:1.953248):1.028955):2.899278):1.171637,(((Primula_juliae:0.0,Primula_megaseifolia:0.527778):2.82037,Primula_vulgaris:2.57963):0.79359,((Primula_elatior:1.025463,Primula_veris:1.423611):1.8125,Sredinskya_grandis:1.884259):0.451923):3.383603):0.95614,((((((Primula_minor:0.638889,Primula_soongii:0.0):2.151852,Primula_maximowiczii:1.661111,Primula_advena:2.374074):1.909459,Primula_stuartii:2.857608):3.732848,(Primula_eximia:2.332065,Primula_tschuktschorum:2.045028):4.26765,(Primula_caveana:2.101852,Primula_rotundifolia:1.5):4.692308,Primula_littledalei:6.183048,Primula_longipes:5.54416,Primula_fedtschenkoi:5.312678):0.153846,((Primula_ovalifolia:0.914352,Primula_tardiflora:0.756944):2.443829,(Primula_epilosa:1.67803,Primula_cockburniana:1.613215):1.494965):6.339825,((Primula_aureata:1.223856,Primula_deuteronana:1.075708):0.0,Primula_bracteosa:0.705338):8.316742,(Primula_prenantha:1.085826,Primula_prolifera:1.113604):6.028846,(Primula_nivalis:1.068376,Primula_orbicularis:1.086895):7.0,(Primula_exscapa:0.609044,Primula_odontocalyx:0.627562):8.690814,(Primula_diantha:1.318083,Primula_szechuanica:1.206972):3.28733,(Primula_faberi:1.388663,Primula_amethystina:1.666441):7.577861,(Primula_hongshanensis:3.756039,Primula_calliantha:4.006039):6.367893,Primula_moupinensis:9.336895,Primula_bulleyana:8.670228,Primula_beesiana:8.549858,Primula_melanops:7.262821,Primula_serratifolia:8.448006,Primula_helodoxa:7.910969,Primula_chungensis:8.781339,Primula_aurantiaca:9.040598,Primula_pulverulenta:7.707265,Primula_calderiana:9.216524,Primula_tanneri:9.966524,Primula_sonchifolia:9.383191,Primula_petelotii:9.281339,Primula_cicutariifolia:8.494302,Primula_smithiana:9.235043,Primula_boreiocalliantha:6.781339,Primula_virginis:8.985043,Primula_agleniana:8.948006,Primula_secundiflora:8.735043):2.570513,(Primula_japonica:0.0,Primula_poissonii:0.009259):4.888889,Primula_miyabeana:4.092593):0.0):1.885965,(((((((Primula_cortusoides:1.175731,Primula_kisoana:1.212768):0.644976,Primula_jesoana:1.089226):6.893654,(Primula_geraniifolia:0.0,Primula_latisecta:0.37963):8.418064,(Primula_pycnoloba:0.798463,Primula_blattariformis:0.761426):7.415897,Primula_tosaensis:7.381027,Cortusa_brotheri:8.177324,Primula_chapaensis:4.464361,Primula_heucherifolia:8.260657,Primula_polyneura:7.705101,Primula_mollis:7.97362,Primula_hidakana:7.408805,Primula_malvacea:7.362509,Primula_oreodoxa:5.418064,Primula_septemloba:7.519916):0.0,(((Primula_malacoides:1.151817,Primula_forbesii:1.151817):1.301887,Primula_duclouxii:1.75):1.119048,(Primula_forrestii:0.756813,Primula_bracteata:0.756813):1.751123):2.456424):1.48149,((Primula_asarifolia:0.790868,Primula_sinolisteri:1.531609):2.051724,Primula_obconica:3.203704):1.556962,(Primula_rugosa:1.227969,Primula_partschiana:1.070562):4.051215,Primula_wangii:4.33474,Primula_dryadifolia:4.066221):1.653564,(Primula_rupestris:0.747884,Primula_sinensis:0.766402):2.953383):1.789474,(((((Primula_minima:2.267551,Primula_clusiana:2.28607):0.261549,(Primula_palinuri:4.017713,Primula_glutinosa:2.952899):1.011387,Primula_hirsuta:1.40873,Primula_marginata:3.019841,Primula_integrifolia:1.417989,Primula_deorum:1.251323):7.019048,(((Primula_fassettii:2.522262,Primula_standleyana:2.142632):0.318063,Primula_fragrans:2.127362):0.011527,Primula_suffrutescens:0.0):7.112963,(Primula_cusickiana:2.486467,Primula_angustifolia:2.754986,Primula_capillaris:2.292023):4.182051,Primula_rusbyi:5.02037):1.6,Primula_parryi:5.777778):0.0,(Primula_cuneifolia:2.521478,Primula_nipponica:2.12333):3.061856):0.0):0.302632,((((Omphalogramma_souliei:6.87963,Omphalogramma_elegans:5.287037,Omphalogramma_minus:4.972222,Omphalogramma_forrestii:5.444444,Omphalogramma_tibeticum:5.231481,Omphalogramma_vinciflorum:5.259259):1.022569,Omphalogramma_delavayi:4.124421,Bryocarpum_himalaicum:4.374421):0.0,Omphalogramma_elwesianum:2.670718):0.906723,(((Hottonia_inflata:0.890985,Hottonia_palustris:0.909504):1.696071,(Soldanella_montana:1.393162,Soldanella_pusilla:1.365385):1.193894):1.67557,((Soldanella_alpina:1.0,Soldanella_minima:1.0):1.12381,Soldanella_villosa:1.133069):2.194372):0.0):1.317783):1.464492,((((Vitaliana_primuliflora:1.256536,Androsace_septentrionalis:1.589869):1.559329,Pomatosace_filicula:2.176976):0.296621,Androsace_sempervivoides:1.751375):0.768541,(Androsace_erecta:1.288126,Androsace_spinulifera:1.269608):1.222531):0.691652):1.677321,(((((((Ardisia_involucrata:2.395335,Ardisia_paniculata:2.349039,Ardisia_solanacea:2.321261,Ardisia_humilis:2.858298):1.31847,Ardisia_smaragdina:2.102694):2.528788,((Ardisia_helferiana:0.9978,Ardisia_polysticta:0.979281):1.096569,Ardisia_imperialis:1.048072):2.527854,Ardisia_curvula:4.566667):1.619608,(Ardisia_crenata:1.43254,Ardisia_crispa:1.515873):5.781513,(Ardisia_hanceana:1.202943,Ardisia_densilepidotula:1.249239):4.298147,(Ardisia_elliptica:1.231481,Ardisia_polycephala:3.018519):3.130719,(Ardisia_ensifolia:2.969577,Ardisia_pusilla:2.67328):3.114846,(Ardisia_corymbifera:2.009259,Ardisia_mamillata:1.87963):4.667756,(Ardisia_maculosa:0.0,Ardisia_lindleyana:0.259259):7.075163,(Ardisia_dasyrhizomatica:4.018519,Hymenandra_wallichii:0.0):1.464052,Ardisia_japonica:2.325163,Ardisia_ordinata:5.24183,Ardisia_fordii:5.315904,Ardisia_primulifolia:5.6122,Ardisia_quinquegona:2.399237):8.069281,(((Ardisia_bartlettii:0.321895,Ardisia_opegrapha:0.155229):1.85361,Ardisia_revoluta:1.545875):2.116424,((Hymenandra_sordida:1.923113,Ardisia_wedelii:1.950891):1.330792,Ardisia_auriculata:2.67983):2.047283,(Ardisia_compressa:1.149962,Parathesis_glabra:1.020332):3.882708,(Stylogyne_turbacensis:0.75,Primula_sieboldii:0.0):4.384521,Ardisia_standleyana:4.486373):6.158071,((Embelia_ribes:0.342279,Embelia_cotinoides:0.397834):0.935072,(Embelia_parviflora:0.212963,Embelia_xylocarpa:0.0):1.805128,Embelia_vestita:1.758832):6.283761,(Rapanea_melanophloeos:1.784648,Myrsine_africana:2.12724):3.406093,Ardisia_guianensis:6.32037,Myrsine_coriacea:5.857407,Myrsine_retusa:4.885185,Aegiceras_corniculatum:5.135185,Cybianthus_peruvianus:8.301852,Myrsine_seguinii:4.598148):0.523724,Elingamita_johnsonii:3.621872):1.842786,(((((((((Lysimachia_paridiformis:0.62037,Lysimachia_christinae:0.0):0.375887,Lysimachia_fordiana:2.375887):2.578659,(Lysimachia_hemsleyi:1.678775,Lysimachia_phyllocephala:1.604701):3.044289,Lysimachia_fistulosa:4.732323,Lysimachia_congestiflora:4.389731,Lysimachia_erosipetala:4.454545,Lysimachia_melampyroides:3.991582,Lysimachia_omeiensis:3.889731,Lysimachia_rubiginosa:4.14899):2.210249,((Lysimachia_alfredii:1.362745,Lysimachia_patungensis:1.29793):3.020817,Lysimachia_klattiana:3.179858):0.447899,(Lysimachia_hemsleyana:1.291394,Lysimachia_chekiangensis:1.319172):3.253029,Lysimachia_deltoidea:3.22035):3.413437,(Lysimachia_longipes:0.785989,Lysimachia_grammica:1.248952):2.301502,Lysimachia_dextrorsiflora:3.828231):2.130102,(((((Lysimachia_clethroides:1.586667,Lysimachia_fortunei:1.614444):0.181064,Lysimachia_candida:0.841805):1.635949,Lysimachia_maxima:1.783309):0.808442,(Lysimachia_decurrens:0.0,Lysimachia_lobelioides:0.425926):2.138047,Lysimachia_pentapetala:1.582492,Lysimachia_crispidens:1.48064,Lysimachia_ephemerum:1.063973,Lysimachia_minoricensis:0.508418,Lysimachia_heterogenea:1.499158):5.579545,Lysimachia_atropurpurea:5.75463):0.0):0.0,((((Lysimachia_chapaensis:2.922113,Lysimachia_gesnerioides:3.357298):0.0,Lysimachia_insignis:3.014706):0.949062,(Lysimachia_pittosporoides:0.0,Lysimachia_capillipes:0.0):3.500805,Lysimachia_heterobotrys:2.611916):0.384271,Lysimachia_laxa:1.33878):1.610294,Lysimachia_nummularia:1.847222):0.153302,(Anagallis_arvensis:0.809709,Lysimachia_nemorum:0.791191):1.079704):1.385491,(Anagallis_minima:1.837491,Anagallis_tenella:2.022676):0.668895):3.874939,((Lysimachia_ciliata:1.462664,Lysimachia_vulgaris:1.88859):1.328341,Trientalis_borealis:1.374339):3.395875,(Cyclamen_hederifolium:1.136549,Cyclamen_persicum:1.145808):4.744776,Ardisiandra_wettsteinii:3.038732,Coris_monspeliensis:2.69614):1.655712):0.361381,((((Bonellia_stenophylla:1.698611,Bonellia_frutescens:1.809722,Bonellia_nervosa:1.078241):0.941912,Bonellia_umbellata:0.575708):3.257822,Clavija_costaricana:4.416864,Jacquinia_keyensis:4.46316,Clavija_domingensis:3.611308,Theophrasta_americana:2.972419):0.840426,((Samolus_repens:1.0,Samolus_valerandi:1.0):1.614198,Samolus_cinerascens:1.57716):0.448647):0.678166):1.212693,((Maesa_tenera:2.87963,Maesa_salicifolia:2.648148):0.0,Maesa_lanceolata:2.462963):0.37037):3.327635,(((((((((((Diospyros_minimifolia:0.915926,Diospyros_tridentata:0.86963):0.991481,Diospyros_vera:0.0):3.462963,Diospyros_erudita:7.759259,Diospyros_parviflora:8.287037,Diospyros_labillardierei:7.388889,Diospyros_cherrieri:6.685185,Diospyros_sandwicensis:4.101852,Diospyros_perplexa:4.805556,Diospyros_vieillardii:7.666667,Diospyros_yaouhensis:7.546296,Diospyros_glans:7.768519,Diospyros_tireliae:8.675926,Diospyros_revolutissima:8.712963,Diospyros_pustulata:7.481481,Diospyros_umbrosa:6.212963,Diospyros_trisulca:4.907407,Diospyros_pancheri:6.972222,Diospyros_impolita:7.101852,Diospyros_calciphila:6.694444,Diospyros_veillonii:7.537037,Diospyros_flavocarpa:8.222222):0.94636,Diospyros_inexplorata:2.844508):1.14111,((Diospyros_consolatae:0.0,Diospyros_rotundifolia:0.611111):1.26567,Diospyros_borbonica:0.38604):2.108838,Diospyros_natalensis:1.09673):0.511563,Diospyros_gracilipes:0.423108):4.820929,(((((Diospyros_bejaudii:0.973197,Diospyros_transitoria:1.352827):0.521167,Diospyros_ridleyi:1.068438):0.200081,Diospyros_celebica:0.0):0.769415,((Diospyros_argentea:1.286487,Diospyros_philippinensis:1.314265):0.438562,Diospyros_discolor:0.595419):0.590662):1.97425,(Diospyros_kirkii:0.910832,Diospyros_mespiliformis:0.346017):2.527277):9.583705,(((Diospyros_ropourea:2.480937,Diospyros_vestita:2.397603):0.0,Diospyros_cavalcantei:1.971678):0.959603,(Diospyros_carbonaria:0.679952,Diospyros_capreifolia:0.5781):2.380959,Diospyros_dichroa:3.097947,Diospyros_artanthifolia:1.94054):9.081274,((((Diospyros_oleifera:1.502002,Diospyros_glandulosa:1.548298):1.006529,Diospyros_kaki:1.888161):0.263956,((Diospyros_glaucifolia:0.968226,Diospyros_lotus:0.875634):1.859816,Diospyros_morrisiana:1.883598):0.0):0.042328,Diospyros_virginiana:0.074074):14.456999,(Diospyros_malabarica:1.567664,Diospyros_rigida:1.252849,Diospyros_mindanaensis:1.502849,Diospyros_gracilis:1.502849):9.95415,(((Diospyros_rabiensis:0.592593,Diospyros_bipindensis:0.0):0.066636,Diospyros_piscatoria:0.001821):1.701882,Diospyros_gabunensis:0.703704):14.605148,((Diospyros_tetrandra:0.186819,Diospyros_cayennensis:0.131264):1.925134,Diospyros_guianensis:1.491582):11.409861,((Diospyros_fragrans:2.236801,Diospyros_mannii:2.236801):0.0,Diospyros_chevalieri:1.384949):8.109088,((Diospyros_ferox:2.756335,Diospyros_filipendula:2.006335):1.720096,Diospyros_xishuangbannaensis:4.022727):10.425013,(Diospyros_samoensis:1.504416,Diospyros_olen:0.809972,Diospyros_ebenum:0.735897):20.295176,((Diospyros_oblonga:0.977513,Diospyros_pilosanthera:0.912698):0.711823,Diospyros_brandisiana:0.735632):11.795441,((Diospyros_venosa:1.80675,Diospyros_fasciculosa:2.408602):3.017324,Diospyros_ehretioides:3.87037):14.771814,((Diospyros_tetrasperma:0.780908,Diospyros_salicifolia:1.484611):0.463537,Diospyros_crassinervis:2.17963):15.175518,(Diospyros_tutcheri:1.603761,Diospyros_cathayensis:1.937094):18.936572,(Diospyros_vermoesenii:1.259747,Diospyros_hoyleana:1.046784):11.706512,(Diospyros_iturensis:0.141386,Diospyros_zenkeri:0.048793):11.639688,(Diospyros_frutescens:0.500558,Diospyros_sumatrana:0.639447):14.261997,(Diospyros_vignei:1.234722,Diospyros_heudelotii:1.160648):10.351907,(Diospyros_abyssinica:2.900239,Diospyros_dendo:2.270609):12.81602,(Diospyros_fulvopilosa:0.248653,Diospyros_mollis:0.767172):7.79168,(Diospyros_inhacaensis:1.972222,Maba_tropophylla:2.092593):12.679222,(Diospyros_soubreana:2.658497,Diospyros_monbuttensis:3.093682):10.178132,(Diospyros_kamerunensis:1.354444,Diospyros_obliquifolia:1.28963):10.204407,(Diospyros_maritima:0.583333,Diospyros_undulata:0.324074):17.864407,Diospyros_thomasii:10.716259,Diospyros_sansaWITHDASHminika:13.271814,Diospyros_melocarpa:13.169962,Diospyros_cooperi:13.503296,Diospyros_gracilescens:13.06811,Diospyros_crassiflora:11.679222,Diospyros_chrysocarpa:11.410703,Diospyros_verrucosa:8.031073,Diospyros_buxifolia:13.882925,Diospyros_nigrocortex:13.336629,Diospyros_diepenhorstii:12.975518,Diospyros_eriantha:12.994036,Diospyros_pseudomespilus:14.225518,Diospyros_preussii:12.966259,Diospyros_cinnabarina:11.512555,Diospyros_viridicans:11.558851,Diospyros_insidiosa:13.262555,Diospyros_yatesiana:13.290333,Diospyros_dasyphylla:13.114407,Diospyros_senensis:10.521814,Diospyros_confertiflora:14.123666,Diospyros_cauliflora:9.56811,Diospyros_miaoshanica:18.299592,Diospyros_styraciformis:18.558851,Diospyros_hebecarpa:19.06811,Diospyros_wallichii:18.012555,Diospyros_montana:17.169962,Diospyros_texana:19.345888,Diospyros_conocarpa:10.892185,Diospyros_scalariformis:11.179222,Diospyros_squarrosa:12.290333,Diospyros_castanea:8.901444,Diospyros_borneensis:8.762555,Diospyros_curranii:12.012555,Diospyros_defectrix:12.364407,Diospyros_rhodocalyx:13.781073,Diospyros_batocana:11.216259,Diospyros_rhombifolia:16.540333,Diospyros_apiculata:13.114407,Diospyros_andamanica:12.956999):0.252476,(((((Diospyros_margaretae:0.0,Diospyros_balansae:0.268519):2.230937,Diospyros_brassica:1.805011):0.0,Diospyros_macrocarpa:1.101307):1.485294,Diospyros_oubatchensis:1.929194):0.999316,(Diospyros_australis:1.11841,Diospyros_pentamera:2.599891):1.393434):2.558744):1.635926,(Diospyros_puncticulosa:1.523569,Diospyros_maingayi:0.51431):2.469981):1.527565,((((Diospyros_loureiriana:1.75,Royena_whyteana:0.694444):0.655172,Euclea_pseudebenus:1.210728):0.0,Euclea_racemosa:1.451469):1.929097,(Euclea_crispa:1.142593,Euclea_divinorum:1.161111):2.395381,(Euclea_natalensis:0.0,Euclea_undulata:0.0):3.732418,Euclea_coriacea:1.463899):2.696104):0.775182,(((Lissocarpa_guianensis:3.788462,Lissocarpa_benthamii:3.769943):0.0,Lissocarpa_kating:3.584758):0.0,(Lissocarpa_tetramera:1.24537,Lissocarpa_ronliesneri:1.263889):2.163462):0.017094):3.290598,((((((((((((((Navarretia_leucocephala:1.225086,Navarretia_myersii:1.280641):1.286408,Navarretia_prostrata:1.854087):0.464696,Navarretia_fossalis:1.633598):1.722814,((Navarretia_saximontana:2.581304,Navarretia_intertexta:2.451674,Navarretia_willamettensis:2.664637):1.38622,Navarretia_subuligera:2.791598):0.0):0.0,Navarretia_involucrata:0.773079,Navarretia_tagetina:0.865672):1.003181,((Navarretia_jepsonii:2.368852,Navarretia_heterandra:1.942927):0.0,Navarretia_pubescens:1.748482):0.0):4.640951,((((Navarretia_linearifolia:0.0,Navarretia_filicaulis:0.333333,Navarretia_divaricat:0.888889):0.018519,Navarretia_mellita:0.0):1.268519,Navarretia_prolifera:0.0,Navarretia_peninsularis:0.268519,Navarretia_breweri:0.092593):1.001425,(Navarretia_atractyloides:0.939418,Navarretia_hamata:0.939418):0.052747):5.971342,(Navarretia_capillaris:1.0,Navarretia_leptalea:1.0):5.852397):0.112645,((((Collomia_larsenii:1.020635,Collomia_rawsoniana:1.066931):0.135931,Collomia_debilis:0.212121):5.331258,(Collomia_wilkenii:2.400463,Collomia_tenella:2.474537):4.105879,(Collomia_grandiflora:0.840817,Collomia_biflora:0.664891):6.082192,Collomia_mazama:6.200786,Collomia_renacta:6.27486,Collomia_macrocalyx:6.135972,Collomia_linearis:6.02486,Collomia_grandiflor:5.765601):0.605431,(Collomia_tinctoria:1.0,Collomia_tracyi:1.0):3.250661):2.140306,(Collomia_diversifolia:1.182668,Collomia_heterophylla:1.228964):4.476818,Navarretia_sinistra:3.631708):0.681473,(((Allophyllum_glutinosum:1.692669,Allophyllum_integrifoliu:1.563039):0.657534,Allophyllum_gilioides:1.248351):1.59239,Allophyllum_divaricatum:2.396296):0.259477):2.605169,(((((Gilia_sinuata:0.371852,Gilia_can:0.057037):1.74087,Gilia_brecciarum:1.473833):3.53913,Gilia_inconspicua:4.068519,Gilia_ochroleuca:4.012963):0.0,(Gilia_leptantha:2.548942,Gilia_scopulorum:2.854497):0.371429):0.539623,(((Gilia_achilleifolia:0.0,Gilia_laciniata:0.527778,Gilia_angelensis:0.37037):1.857536,Gilia_capitata:1.700128):0.392464,Gilia_stellata:0.675926):1.645178):3.069468):0.0,Lathrocasis_tenerrima:2.807239):2.025692,((((((Phlox_hoodii:0.37037,Phlox_longifolia:0.0):2.134585,Phlox_divaricata:1.634585):1.990272,(Microsteris_gracilis:0.0,Phlox_stansbury:1.064815):2.495227,Phlox_glaberrima:2.735968,Phlox_alaskensis:2.735968):0.921997,((Leptosiphon_breviculu:1.410374,Leptosiphon_pachyphyllus:1.382596):0.580367,Leptosiphon_nuttallii:1.046296):1.157965):0.738499,((Gymnosteris_parvu:0.810797,Gymnosteris_nudicaulis:0.810797):0.432771,Linanthus_inyoensis:0.317641):1.62512):2.363173,((((((Linanthus_demissus:1.924464,Linanthus_dichotomus:1.942982):1.003684,Linanthus_watsonii:2.705926,Linanthus_maculatus:2.631852):0.0,Linanthus_dianthiflorus:1.881852):0.0,Linanthus_jaeger:1.613333):1.542581,Linanthus_pungens:2.007766):0.116195,(Linanthus_filiformis:1.486772,Linanthus_campanulatus:1.51455):0.414966):1.765306):3.230701,(((((((Loeseliastrum_schottii:1.565534,Langloisia_matthewsii:1.547015):3.07083,Langloisia_setosissima:3.840067):0.0,Loeseliastrum_depressum:3.81229):0.0,((Eriastrum_wilcoxi:0.933887,Eriastrum_signatum:0.924628):0.601725,Eriastrum_densifolium:0.637464):2.424825):0.0,Microgilia_minutiflor:1.636364):1.368538,((((Ipomopsis_congesta:0.489057,Ipomopsis_pumila:0.442761):0.633478,Ipomopsis_polycladon:0.279942):1.623622,(Ipomopsis_aggregata:1.495029,Ipomopsis_rubra:1.35614):0.602979):1.672336,Ipomopsis_tenuifolia:0.677752):1.790113,Bryantiella_palmeri:1.551198):0.588235,(Dayia_scabra:1.0,Bryantiella_glutinosa:1.0):1.315359,(Loeselia_glandulosa:0.880062,Loeselia_coerulea:0.870803):1.796408):4.091645,((Polemonium_californicum:1.185185,Polemonium_pauciflor:1.333333):2.677083,Polemonium_micranthum:3.269676,Polemonium_caeruleum:2.982639,Polemonium_pulcherrimum:3.140046,Polemonium_viscosum:3.417824,Polemonium_reptans:4.130787,Polemonium_boreale:2.936343):1.924366,(((((Aliciella_hutchinsifolia:0.923139,Aliciella_leptomeria:0.932398):1.11474,Aliciella_triodon:0.658249):1.506494,Aliciella_mcvickerae:1.998076):0.41151,(Aliciella_subnuda:1.262229,Aliciella_tenuis:1.243711):1.212172):1.627451,Aliciella_latifolia:1.546296):2.934783,((Saltugilia_caruifolia:0.894946,Saltugilia_splendens:0.904206):1.093458,Saltugilia_australis:0.997664):3.187119,((Giliastrum_rigidul:1.633528,Giliastrum_ludens:1.911306):0.202862,Giliastrum_purpusii:1.410464):3.468763,(Cobaea_scandens:1.002315,Cantua_buxifolia:0.243056):1.663949):2.491143,((((Cantua_pyrifolia:1.77451,Cantua_buxifol:1.709695):1.220336,(Cantua_quercifolia:1.555068,Cantua_volcanica:1.258772):1.15274):0.0,((Cobaea_penduliflora:1.84596,Cobaea_scande:1.901515):0.0,Bonplandia_geminiflora:0.744108):0.34333):0.384784,Acanthogilia_gloriosa:0.0):3.546296):1.703704,(((Fouquieria_columnaris:1.858108,Fouquieria_fasciculata:1.784034):0.021522,Fouquieria_splendens:1.314815):1.0,Fouquieria_diguetii:1.0):0.5):1.216524,((((Mimusops_caffra:0.772197,Mimusops_obovata:0.892567,Mimusops_zeyheri:1.142567):5.505581,Manilkara_hexandra:0.0,Mimusops_laurifolia:2.37963,Mimusops_elengi:5.296296):13.170607,(((Synsepalum_cerasiferum:1.387566,Omphalocarpum_elatum:1.313492):1.123377,Omphalocarpum_lecomteanum:2.538721,Ituridendron_bequaertii:0.983165):0.0,Omphalocarpum_ahia:1.714646):15.33559,(Pouteria_ambelaniifolia:1.592593,Pouteria_eugeniifolia:2.574074,Pouteria_cladantha:2.583333):10.689125,(Pouteria_izabalensis:0.885045,Pouteria_reticulata:0.912823):9.952228,(Pouteria_melanopoda:0.83878,Pouteria_macrocarpa:0.931373):8.146642,(Omphalocarpum_procerum:0.770311,Englerophytum_oubanguiense:0.668459):14.131778,(Manilkara_nicholsonii:0.896465,Manilkara_concolor:0.905724):16.653772,(Synsepalum_afzelii:1.348124,Synsepalum_stipulatum:1.477754):14.757668,(Ecclinusa_lanceolata:1.407037,Ecclinusa_ramiflora:1.101481):12.958014,(Manilkara_obovata:1.242063,Manilkara_koechlinii:0.695767):15.697062,(Micropholis_guyanensis:0.473545,Chrysophyllum_sanguinolentum:0.519841):10.697062,(Pradosia_ptychandra:1.098399,Pradosia_cochlearia:4.496547):7.507393,(Englerophytum_magalismontanum:3.025507,Zeyherella_mayumbensis:4.97921):8.367322,(Synsepalum_dulcificum:0.37037,Synsepalum_congolense:0.0):15.235422,(Chrysophyllum_oliviforme:0.502315,Isonandra_villosa:0.400463):10.307181,(Vitellaria_paradoxa:2.87234,Tieghemella_heckelii:2.62234):10.87234,(Sideroxylon_foetidissimum:2.627778,Sideroxylon_capiri:1.692593):6.700236,(Micropholis_cayennensis:3.657407,Micropholis_venulosa:0.916667):10.63357,(Manilkara_discolor:0.298822,Manilkara_chicle:0.206229):18.131044,(Pouteria_stipitata:4.544613,Chrysophyllum_viridifolium:2.396465):6.403772,Planchonella_pohlmaniana:15.281718,Vitellariopsis_dispar:16.392829,Manilkara_zapota:16.920607,Manilkara_huberi:16.596533,Madhuca_microphylla:12.235422,Elaeoluma_nuda:14.189125,Manilkara_mochisia:17.031718,Madhuca_butyrospermoides:17.022459,Manilkara_subsericea:15.281718,Inhambanella_henriquesii:16.615051,Pouteria_benai:11.031718,Planchonella_xylocarpa:11.957644,Madhuca_macrophylla:10.994681,Planchonella_euphlebia:9.429866,Planchonella_obovata:12.12431,Planchonella_thyrsoidea:12.559496,Planchonella_eerwah:10.652088,Micropholis_melinoniana:11.392829,Chrysophyllum_perpulcrum:12.50394,Pouteria_alnifolia:13.281718,Delpydora_gracilis:12.550236,Pouteria_altissima:12.726162,Englerophytum_natalense:9.642829,Pouteria_gongrijpii:8.800236,Synsepalum_passargei:11.476162,Breviea_sericea:15.531718,Synsepalum_aubrevillei:14.652088,Synsepalum_brevipes:15.226162,Englerophytum_oblanceolatum:14.772459,Tridesmostemon_omphalocarpoides:15.772459,Synsepalum_subcordatum:14.707644,Synsepalum_revolutum:15.846533,Synsepalum_ntimii:14.735422,Chrysophyllum_argenteum:13.661348,Chrysophyllum_eximium:10.207644,Chrysophyllum_cuneifolium:14.540977,Micropholis_porphyrocarpa:15.096533,Chrysophyllum_brenesii:12.522459,Aubregrinia_taiensis:9.37431,Pouteria_beaurepairei:10.189125,Diploon_cuspidatum:11.448385,Pouteria_fossicola:7.290977,Pouteria_hispida:13.985422,Chrysophyllum_prieurii:14.587273,Pouteria_bangii:14.179866,Pouteria_engleri:15.744681,Micropholis_garciniifolia:10.346533,Pouteria_torta:12.670607,Pouteria_decorticans:11.790977,Pouteria_guianensis:12.568755,Pouteria_filipes:7.985422,Pouteria_bilocularis:13.031718,Micropholis_longipedicellata:11.865051,Micropholis_obscura:15.309496,Palaquium_morobense:11.235422,Pouteria_durlandii:12.318755,Pouteria_jariensis:16.198385,Pouteria_petiolata:16.63357,Palaquium_formosanum:11.402088,Manilkara_fouilloyana:14.078014,Gluema_ivorensis:11.957644,Lecomtedoxa_klaineana:11.587273,Micropholis_egensis:11.411348,Chrysophyllum_lucentifolium:14.392829,Lecomtedoxa_biraudii:12.207644,Pouteria_fimbriata:14.068755,Palaquium_warburgianum:12.040977,Manilkara_bidentata:16.346533,Pouteria_singularis:14.068755,Madhuca_kompongsonensis:15.078014,Autranella_congolensis:10.115051,Sideroxylon_inerme:8.318755,Argania_spinosa:7.828014,Mimusops_obtusifolia:16.790977):2.36643,((Chrysophyllum_cainito:2.314815,Pouteria_egregia:0.0):3.763889,Pouteria_laevigata:3.958333):4.541667):3.235043,((((Symplocos_uniflora:2.603421,Symplocos_nitens:2.501569):3.850282,Symplocos_fuscata:5.787037,Symplocos_reflexa:6.240741,Symplocos_sulcinervia:5.851852,Symplocos_quitensis:5.888889,Symplocos_verrucisurcula:6.314815,Symplocos_organensis:6.37037,Symplocos_microstyla:6.37963,Symplocos_tenuifolia:6.694444,Symplocos_falcata:5.435185):7.962585,((Symplocos_guadeloupensis:2.028469,Symplocos_pentandra:1.917358,Symplocos_itatiaiae:2.621061,Symplocos_lanceolata:2.593284,Symplocos_celastrinea:2.593284,Symplocos_crenata:2.38958):0.642632,((Symplocos_bogotensis:0.287037,Symplocos_glaberrima:0.0):2.698878,Symplocos_variabilis:2.328508):0.0):11.810003,((((Symplocos_breedlovei:2.37037,Symplocos_austromexicana:2.472222):0.0,Symplocos_coccinea:1.981481,Symplocos_speciosa:1.907407):0.0,Symplocos_citrea:0.527778):1.942029,Symplocos_pycnantha:0.997585):11.853889,(Symplocos_serrulata:1.326892,Symplocos_tacanensis:0.947262,Symplocos_hartwegii:1.965781,Symplocos_lanata:1.965781,Symplocos_matudae:1.123188):11.839397,Symplocos_paniculata:14.231104,Symplocos_martinicensis:11.601474,Symplocos_limoncillo:12.555178,Symplocos_longipes:12.240363,Symplocos_berteroi:12.342215,Symplocos_bicolor:11.601474,Symplocos_micrantha:11.860733,Symplocos_wikstroemiifolia:11.231104,Symplocos_tinctoria:10.518141,Symplocos_povedae:11.462585,Symplocos_domingensis:11.758881):0.0,((((Symplocos_glomerata:4.653199,Symplocos_macrophylla:4.912458,Symplocos_adenophylla:4.699495,Symplocos_anomala:4.875421):0.0,Symplocos_tortuosa:3.255051):6.687621,((Symplocos_cochinchinensis:0.23913,Symplocos_arborea:0.581723):0.909018,Symplocos_caerulescens:0.0):9.766745,(Symplocos_dolichotricha:1.671233,Symplocos_lancifolia:1.171233):9.243661,Symplocos_racemosa:2.637116,Symplocos_acuminata:2.664894,Symplocos_sumuntia:3.21119,Symplocos_austrosinensis:10.988968,Symplocos_zizyphoides:8.674153,Symplocos_pilosa:9.618597,Symplocos_glandulifera:10.58156,Symplocos_congesta:10.674153,Symplocos_viridissima:9.59082,Symplocos_hookeri:13.933412,Symplocos_adenopus:11.026005,Symplocos_ovatilobata:10.988968,Symplocos_euryoides:10.507486,Symplocos_dryophila:10.850079,Symplocos_nokoensis:11.368597,Symplocos_stellaris:11.914894):1.646904,Symplocos_poilanei:6.256242):7.234121):1.550235,(((((((((Eschweilera_parviflora:0.416667,Eschweilera_parvifolia:0.0):2.175214,Eschweilera_sagotiana:2.665954,Eschweilera_decolorans:2.888177,Eschweilera_apiculata:2.804843):2.322994,(Eschweilera_coriacea:0.917191,Eschweilera_pedicellata:0.917191):4.525462,Eschweilera_chartaceifolia:3.729689,Eschweilera_grandiflora:2.618578):0.180612,((Lecythis_persistens:0.770147,Lecythis_idatimon:0.909035):1.199325,Lecythis_corrugata:1.413916):0.848236):5.547443,(Couratari_oblongifolia:1.766998,Couratari_calycina:2.822554,Couratari_gloriosa:3.091072):3.737042,(Eschweilera_congestiflora:0.795228,Eschweilera_simiorum:0.721154):10.060664,(Lecythis_chartacea:3.118519,Lecythis_zabucajo:1.924074):5.737374,Lecythis_holcogyne:9.596633,Lecythis_poiteaui:6.476263,Corythophora_rimosa:5.939226,Cariniana_legalis:5.411448,Allantoma_lineata:7.726263,Couratari_tauari:5.50404,Bertholletia_excelsa:3.124411,Couratari_multiflora:9.235522,Gustavia_poeppigiana:4.661448,Lecythis_prancei:8.485522,Couratari_guianensis:7.7633,Couroupita_guianensis:6.318855):0.625589,(Grias_cauliflora:1.833333,Gustavia_hexapetala:2.851852,Gustavia_superba:2.064815):0.907407):1.001195,((((Barringtonia_acutangula:0.727053,Barringtonia_racemosa:1.162238):3.352526,Barringtonia_apiculata:4.255506,Barringtonia_novaehiberniae:4.551802,Barringtonia_asiatica:3.885135):0.97424,(Careya_arborea:0.816138,Planchonia_valida:0.825397):2.728423,Chydenanthus_excelsus:4.016782):0.0,Foetidia_asymetrica:2.54456):1.299227):0.750276,((((Oubanguia_laurifolia:0.671852,Oubanguia_alata:0.727407):1.20381,(Scytopetalum_tieghemii:0.448519,Scytopetalum_klaineanum:0.457778):1.260476):1.897243,Brazzeia_soyauxii:1.985867):0.236714,Asteranthos_brasiliensis:1.555915):0.751112):1.202233,(((Napoleonaea_heudelotii:1.553646,Napoleonaea_vogelii:1.674017):0.665209,Napoleonaea_gabonensis:1.487374):0.605219,Napoleonaea_talbotii:1.083333):1.018519):1.985043,(((((((Styrax_americanus:0.991637,Styrax_japonicus:0.926822):0.0,Styrax_odoratissimus:0.362007,Styrax_formosanus:0.658303,Styrax_obassia:0.908303,Styrax_dasyanthus:1.519415):2.304659,((Styrax_chinensis:0.801994,Styrax_suberifolius:1.061254):2.457265,Styrax_pallidus:2.388889):0.0,Styrax_benzoin:1.111111,Styrax_officinalis:1.0):2.324074,Styrax_argenteus:2.351852):0.0,Huodendron_biaristatum:0.407407):1.916667,((((Pterostyrax_corymbosus:0.947811,Halesia_macgregori:0.947811):3.768025,Pterostyrax_psilophyllus:4.243614,Rehderodendron_macrocarpum:3.530651,Melliodendron_xylocarpum:3.891762,Sinojackia_rehderiana:4.002874):0.049715,(Halesia_carolina:0.666667,Pterostyrax_hispidus:0.0):2.811848):1.630311,(Bruinsmia_styracoides:2.331049,Alniphyllum_fortunei:2.599567):0.0):0.585618):0.0,((((((Diapensia_lapponica:0.185185,Shortia_uniflora:0.0):2.220522,Berneuxia_thibetica:1.674225):0.607047,Schizocodon_soldanelloides:1.207198):0.772105,Pyxidanthera_barbulata:0.849673):0.709545,Galax_urceolat:0.485144):1.413004,Galax_urceolata:1.157407):0.268519):3.994302,((((((((Eurya_loquaiana:3.657407,Eurya_rubiginosa:2.935185):1.216667,Eurya_muricata:3.8):0.0,Eurya_macartneyi:3.55):0.0,Eurya_chinensis:1.948148):0.0,Eurya_japonica:1.105556):1.088889,(((Adinandra_millettii:2.407407,Cleyera_japonica:2.203704):0.331169,Adinandra_dumosa:1.81265):0.244303,Adinandra_formosana:1.556953):0.980084):1.944444,((((Ternstroemia_gymnanthera:1.0,Ternstroemia_longipes:1.0):0.889847,(Anneslea_fragrans:0.76099,Ternstroemia_fragrans:0.751731):1.34182):0.0,((Ternstroemia_brasiliensis:0.0,Ternstroemia_standleyana:0.194444):2.075804,Ternstroemia_stahlii:1.575804):0.517747):2.471264,(Ternstroemia_cherryi:0.915989,Ternstroemia_wallichiana:0.841915):2.195122):0.0):0.87963,Pentaphylax_euryoides:1.157407):2.466524,Sladenia_celastrifolia:3.14245):2.200142,((((((Impatiens_bicornuta:2.26936,Impatiens_wallichii:2.223064,Impatiens_racemosa:2.176768,Impatiens_urticifolia:2.02862):0.514289,(Impatiens_occultans:0.009259,Impatiens_radiata:0.0):1.329946):3.697832,(Impatiens_falcifer:0.941474,Impatiens_serrata:0.913697):3.8826,(Impatiens_balfourii:3.064815,Impatiens_sulcata:2.638889):1.305556,Impatiens_cymbifera:3.638889,Impatiens_amplexicaulis:3.064815):1.842593,((Impatiens_gordonii:0.494696,Impatiens_repens:0.476178):5.423654,(Impatiens_hoehnelii:0.864862,Impatiens_walleriana:1.096343):5.757192,Impatiens_hawkeri:5.196128,Impatiens_balsamina:5.020202):1.155724,(((Impatiens_nubigena:0.0,Impatiens_subecalcarata:0.0):2.3367,Impatiens_barbata:1.632997):0.0,Impatiens_capensis:1.827441):3.746633,(Impatiens_discolor:0.0,Impatiens_puberula:1.305556):3.694444,Impatiens_arguta:3.268519,Impatiens_uniflora:4.138889):1.031339,(Pelliciera_rhizophorae:1.0,Pentamerista_neotropica:1.0):1.031339):0.950142,((((((Schwartzia_costaricensis:0.0,Sarcopera_rosulata:0.351852):0.648148,Souroubea_exauriculata:0.0):0.962418,(Marcgraviastrum_subsessile:0.372896,Sarcopera_sessiliflora:0.354377):0.293226):1.503852,(Marcgravia_nepenthoides:0.482194,Marcgravia_rectiflora:0.472934):0.891484):0.995536,Norantea_guianensis:0.77662):1.353009,Ruyschia_phylladenia:2.935185):1.037037):2.5):1.0):1.0,((((((((((((((((Caiophora_lateritia:2.296073,Caiophora_clavata:2.305332):0.487341,Caiophora_hibiscifolia:2.357488):3.447172,Caiophora_buraeavii:5.92503,Caiophora_coronata:5.443548,Caiophora_canarinoides:6.2954,Caiophora_carduifolia:5.67503,Caiophora_eichleri:5.332437):0.0,(Caiophora_chuquitensis:1.194974,Caiophora_cirsiifolia:1.204233):4.674501):1.978865,((Loasa_filicifolia:0.895856,Loasa_nana:0.886597):1.083878,Loasa_bergii:1.053809):4.766753,((Presliophytum_arequipense:1.032407,Presliophytum_incanum:0.912037):0.779762,Loasa_malesherbioides:0.92328):4.267652,(Blumenbachia_insignis:1.0,Blumenbachia_latifolia:1.0):4.755747,(Loasa_heterophylla:0.822776,Loasa_tricolor:0.813517):5.812601,(Loasa_gayana:0.444444,Loasa_lateritia:0.481481):4.505747,Scyphanthus_elegans:3.996488,Loasa_elongata:5.376117,Loasa_acanthifolia:5.46871,Loasa_pallida:5.505747):1.642401,(((Aosa_rupestris:1.27342,Chichicaste_grandis:1.245643):0.704694,Aosa_rostrata:1.070707):0.947811,Aosa_plumierii:1.101852):3.074074):0.0,(((Nasa_chenopodiifolia:1.2758,Nasa_urens:1.322096):0.0,Nasa_triphylla:0.451726,Nasa_cymbopetala:0.933207):1.661766,Nasa_driesslei:1.946825):2.895767):0.0,((((Klaprothia_mentzelioides:0.379101,Klaprothia_fasciculata:0.601323):1.185714,Plakothira_parviflora:1.212963):0.118812,Xylopodia_klaprothioides:0.072516):2.381188,Kissenia_capensis:1.342593):0.814815):1.966739,Huidobria_fruticosa:2.235257):0.044977,((((((((Mentzelia_tricuspis:0.842593,Mentzelia_involucrata:0.0):3.42037,Mentzelia_albescens:4.938889,Mentzelia_argillosa:5.087037,Mentzelia_hirsutissima:3.188889,Mentzelia_integra:3.855556,Mentzelia_multiflora:5.364815,Mentzelia_brandegeei:5.661111,Mentzelia_laevicaulis:4.059259,Mentzelia_marginata:4.975926,Mentzelia_pterosperma:5.411111,Mentzelia_nuda:4.309259,Mentzelia_oreophila:5.040741,Mentzelia_reflexa:3.846296):1.436111,Mentzelia_decapetala:1.884259):2.363506,((((Mentzelia_nitens:1.685979,Mentzelia_gracilenta:1.991534):0.937338,Mentzelia_congesta:2.289983):0.259897,Mentzelia_lindleyi:1.410992):0.598268,Mentzelia_dispersa:0.0):2.831098):2.878161,(((((Mentzelia_hispida:0.427121,Mentzelia_aspera:0.593787):1.202509,Mentzelia_fendleriana:1.240741):1.752525,Mentzelia_adhaerens:2.178451):0.0,Mentzelia_oligosperma:1.44697):0.981248,Mentzelia_arborescens:1.03007):3.355116):0.0,Mentzelia_torreyi:2.551852):0.0,Schismocarpus_matudai:2.737037):0.350388,((((Petalonyx_thurberi:0.272222,Petalonyx_parryi:0.309259):2.25,(Petalonyx_linearis:0.0,Petalonyx_crenatus:0.361111):2.077778):0.653704,Petalonyx_nitidus:1.314815):1.680705,((Fuertesia_domingensis:0.560185,Gronovia_scandens:0.875):1.253245,Cevallia_sinuata:1.498615):1.450608):0.582646):0.44281):1.079719,Schismocarpus_pachypus:0.90625):1.204861,(((Eucnide_urens:0.803477,Eucnide_cordata:0.794218):1.399045,Eucnide_bartonioides:1.22104):0.812189,Eucnide_aurea:1.227674):1.022326):1.0,(((((((((Philadelphus_maculatus:0.0,Philadelphus_californicus:4.009259):4.255556,Philadelphus_satsumi:3.625926,Philadelphus_tenuifolius:3.07963,Philadelphus_triflorus:1.996296,Philadelphus_incanus:3.635185,Philadelphus_schrenkii:3.542593,Philadelphus_sericanthus:6.866667,Philadelphus_delavayi:4.227778,Philadelphus_subcanus:2.385185,Philadelphus_pekinensis:4.024074):5.228571,(((Philadelphus_confusus:1.110269,Philadelphus_kansuensis:1.110269):1.159769,Philadelphus_inodorus:0.325594,Philadelphus_pubescens:0.436705):2.063295,Philadelphus_lewisii:0.0):2.743386,((Philadelphus_cordifolius:0.920139,Philadelphus_coulteri:0.920139):1.46234,Philadelphus_mexicanus:0.956553):3.684982,(Philadelphus_hirsutus:1.596929,Philadelphus_purpurascens:1.495077):1.711272,Philadelphus_coronarius:3.19709):1.959025,Carpenteria_californica:1.804264):0.150357,(Philadelphus_mearnsii:1.0,Philadelphus_texensis:1.0):1.195361):2.267174,((((Deutzia_scabra:1.832151,Deutzia_corymbosa:1.795114):0.390071,Deutzia_setchuenensis:1.388889):0.62037,Deutzia_rubens:1.25):0.932589,(Kirengeshoma_palmata:1.063257,Kirengeshoma_koreana:1.053998):0.88785):2.418835):0.465705,(Whipplea_modesta:1.0,Fendlerella_utahensis:1.0):2.335648):0.795833,((((((Pileostegia_viburnoides:0.0,Decumaria_barbara:0.185185):3.030303,Decumaria_sinensis:3.058081):0.0,Hydrangea_quercifol:1.104377):0.280303,(Hydrangea_involucrata:1.240741,Hydrangea_davidii:2.240741):0.032828):3.844761,(((Cardiandra_formosana:0.417555,Cardiandra_moellendorffii:0.528666,Cardiandra_alternifolia:0.408295):2.036149,Cardiandra_amamiohsimensis:1.518519):1.222813,Deinanthe_bifida:1.232072):3.460332,(((Schizophragma_hydrangeoides:1.337963,Hydrangea_anomala:1.643519):0.0,Hydrangea_petiolaris:0.949074):0.877033,Hydrangea_peruviana:0.464995):4.736668,(((Hydrangea_paniculata:1.462963,Hydrangea_heteromalla:1.268519):0.588785,Hydrangea_bretschneideri:1.246192):0.0,Hydrangea_aspera:0.801748):3.733249,((Hydrangea_hirta:0.716138,Dichroa_febrifuga:1.030952):1.071429,Hydrangea_macrophylla:1.537566):1.63632,(Hydrangea_arborescens:0.837629,Hydrangea_xanthoneura:0.976518):1.734405,Platycrater_arguta:3.933145,Hydrangea_quercifolia:4.525738):1.385513,Broussaisia_arguta:2.105695):1.692453):0.211111,Jamesia_americana:1.25):1.0):1.90613,(((Hydrostachys_angustisecta:1.204053,Hydrostachys_insignis:1.222572):0.0,Hydrostachys_polymorpha:0.639238):1.332984,Hydrostachys_imbricata:1.490741):1.66539):1.836925,(((((((((Cornus_schindleri:0.074074,Cornus_bretschneideri:0.0):1.821895,Cornus_hemsleyi:1.340414):3.465142,((Cornus_sanguinea:2.570707,Cornus_koehneana:2.922559):0.0,Cornus_walteri:2.839226):2.327441,Cornus_ulotricha:4.5):1.173577,(Cornus_alba:0.010064,Cornus_sericea:0.047101):4.302401,Cornus_amomum:4.12728):0.12101,(Cornus_asperifolia:2.380597,Cornus_rugosa:1.491708,Cornus_foemina:2.167634,Cornus_racemosa:2.112078,Cornus_excelsa:2.325041,Cornus_glabrata:2.34356):2.673249,(Cornus_wilsoniana:1.590229,Cornus_oligophlebia:1.618006):2.000655):1.23663,(Cornus_alternifol:1.0,Cornus_alternifolia:1.0):2.429365):2.07619,((((Cornus_hongkongensis:0.0,Cornus_multinervosa:0.259259,Cornus_capitata:0.37037):0.925926,Cornus_kousa:0.0):3.291667,(Cornus_florida:0.0,Cornus_nuttallii:0.101852):3.550926,Cornus_disciflora:2.736111):1.080446,((Cornus_unalaschkensis:0.738889,Cornus_canadensis:0.590741):1.251852,Cornus_suecica:1.166667):1.881371):1.411221,(((((Cornus_mas:0.69832,Cornus_officinalis:0.32795):1.608245,Cornus_eydeana:1.815825):0.411688,Cornus_chinensis:1.486772):1.6,Cornus_sessilis:1.549735):0.407563,Cornus_volkensii:1.281373):2.501961,(Cornus_oblonga:1.762658,Cornus_peruviana:0.845992):1.854008):0.994444,((((((Alangium_platanifoli:2.375244,Alangium_platanifolium:1.967836):0.0,Alangium_chinense:1.875244):0.160636,Alangium_kurzii:0.545139):1.956069,Alangium_villosum:1.964171):0.360423,(Alangium_longiflorum:1.162037,Alangium_salviifolium:1.106481):1.431075):0.777259,Alangium_ridleyi:1.018519):1.027778):1.009259,((((((Nyssa_ogeche:0.0,Nyssa_sylvatica:0.351852):2.609903,Nyssa_shweliensis:2.480274,Nyssa_shangszeensis:2.202496,Nyssa_sinensis:1.665459):1.011186,(Nyssa_javanica:0.0,Nyssa_yunnanensis:0.185185):2.843312):1.089228,Camptotheca_acuminata:1.080688):0.953729,Davidia_involucrata:1.034416):1.31908,((Mastixia_pentandra:1.073468,Mastixia_caudatilim:1.082728):0.978882,Mastixia_euonymoides:1.033832):1.264109):0.6928):2.483796):0.0,((Grubbia_rosmarinifolia:1.0,Grubbia_tomentosa:1.0):1.0,Curtisia_dentata:1.0):2.474537):0.19213):1.0,(((((((((((((((((((Myrtillocactus_cochal:1.815453,Stenocereus_kerberi:1.241379):3.463166,Stenocereus_griseus:5.936027,Myrtillocactus_schenckii:6.510101,Stenocereus_montanus:6.445286,Stenocereus_stellatus:6.417508,Stenocereus_pruinosus:5.093434,Escontria_chiotilla:6.491582,Stenocereus_gummosus:4.797138,Stenocereus_beneckei:2.954545,Polaskia_chichipe:6.445286):24.136364,(((Cephalocereus_apicicephalium:1.304714,Cephalocereus_columnaWITHDASHtrajani:0.582492):1.363636,Neobuxbaumia_euphorbioides:1.409091,Neobuxbaumia_scoparia:1.881313,Neobuxbaumia_polylopha:1.79798):2.868687,Stenocereus_aragonii:3.064815):22.563131,((Echinocereus_schmollii:1.383473,Echinocereus_fasciculatus:1.661251):3.852453,Echinocereus_poselgeri:4.532222,Echinocereus_engelmannii:3.708148,Echinocereus_palmeri:4.282222):20.280909,((Pfeiffera_paranganiensis:2.232323,Pfeiffera_asuntapatensis:1.621212):3.72482,Pfeiffera_ianthothele:4.197884,Pfeiffera_miyagawae:5.179365):3.383766,((Peniocereus_viperinus:0.898148,Peniocereus_johnstonii:0.75):0.0,Peniocereus_greggii:1.972222):24.090909,(Corryocactus_tenuiculus:0.0,Corryocactus_brevistylus:0.092593,Corryocactus_aureus:0.277778):7.387205,(Austrocactus_bertinii:0.73005,Eulychnia_iquiquensis:0.665235):6.536785,(Brachycereus_nesioticus:0.946237,Jasminocereus_thouarsii:1.325866):12.394673,(Carnegiea_gigantea:1.907928,Pachycereus_pringlei:1.491261):29.127426,(Cereus_hildmannianus:1.194444,Armatocereus_godingianus:1.398148):12.924242,(Echinocereus_ferreirianus:1.157407,Echinocereus_grandis:0.0):24.720539,(Echinocereus_chloranthus:3.108696,Echinocereus_mapimiensis:0.42351):22.732213,Neoraimondia_arequipensis:12.739057,Neobuxbaumia_tetetzo:24.174242,Selenicereus_wittii:8.739057,Echinocereus_polyacanthus:26.655724,Echinocereus_laui:22.248316,Echinocereus_pamanesiorum:21.933502,Echinocereus_scopulorum:21.572391,Echinocereus_websterianus:18.192761,Echinocereus_longisetus:27.313131,Echinocereus_enneacanthus:29.489057,Echinocereus_rayonesensis:29.905724,Echinocereus_scheeri:27.044613,Echinocereus_nivosus:28.053872,Echinocereus_spinigemmatus:26.294613,Echinocereus_stramineus:30.026094,Echinocereus_viereckii:29.183502,Echinocereus_cinerascens:27.785354,Echinocereus_pentalophus:26.479798,Echinocereus_leucanthus:26.711279,Echinocereus_maritimus:25.942761,Echinocereus_klapperi:29.70202,Echinocereus_knippelianus:25.414983,Echinocereus_nicholii:26.998316,Echinocereus_pulchellus:24.164983,Echinocereus_adustus:27.257576,Echinocereus_sciurus:27.183502,Echinocereus_subinermis:25.535354,Echinocereus_barthelowanus:26.887205,Echinocereus_brandegeei:27.989057,Echinocereus_reichenbachii:22.45202,Echinocereus_triglochidiatus:27.794613,Echinocereus_parkeri:27.822391,Echinocereus_papillosus:27.063131,Echinocereus_pectinatus:26.044613,Neoraimondia_herzogiana:11.072391,Castellanosia_caineana:12.45202,Leptocereus_leonii:10.905724,Acanthocereus_tetragonus:23.109428,Selenicereus_vagans:15.961279,Epiphyllum_phyllanthus:18.627946,Selenicereus_boeckmannii:16.989057,Bergerocactus_emoryi:24.266835,Stenocereus_eruca:24.739057,Echinocereus_pensilis:27.609428,Peniocereus_chiapensis:17.137205,Selenicereus_donkelaarii:16.257576,Hylocereus_undatus:18.294613,Selenicereus_hondurensis:16.692761,Hylocereus_costaricensis:14.072391,Disocactus_flagelliformis:17.544613,Hylocereus_trigonus:17.850168,Selenicereus_testudo:16.637205,Hylocereus_peruvianus:17.794613,Pachycereus_hollianus:30.276094):5.953209,((((Oroya_peruviana:0.479246,Oreocereus_celsianus:0.321839):2.95197,Haageocereus_decumbens:2.746032,Pygmaeocereus_bylesianus:2.810847):1.052432,(Matucana_intertexta:1.997277,Mila_caespitosa:1.302832):0.875261):10.321558,((Cleistocactus_ritteri:0.276973,Cleistocactus_parviflorus:0.360306):0.816798,(Espostoa_guentheri:0.274796,Cleistocactus_baumannii:0.626648):0.50416):12.544768,(((Gymnocalycium_hyptiacanthum:1.79065,Gymnocalycium_denudatum:2.012873):0.0,Gymnocalycium_hossei:1.161021):0.0,Espostoa_nana:0.272132):9.773815,((Echinopsis_atacamensis:0.859007,Echinopsis_pachanoi:0.960859):1.408905,Echinopsis_chiloensis:1.564208):10.833591,(Micranthocereus_albicephalus:1.261111,Cereus_alacriportanus:1.594444,Cereus_aethiops:1.603704):7.081132,(Yungasocereus_inquisivensis:0.223064,Weberbauerocereus_longicomus:0.260101):11.776587,(Echinopsis_pentlandii:0.161306,Cleistocactus_samaipatanus:0.031676):13.467974,(Cleistocactus_icosagonus:0.764468,Cleistocactus_sepium:0.866319):7.309257,(Espostoopsis_dybowskii:1.846561,Weberbauerocereus_johnsonii:1.670635):9.727164,(Browningia_candelaris:3.333333,Weingartia_kargliana:2.75):4.981132,(Pilosocereus_royenii:1.18393,Pilosocereus_purpusii:1.0543):7.167573,Arthrocereus_glaziovii:14.323725,Harrisia_martinii:13.184836,Samaipaticereus_corroanus:14.064465,Melocactus_intortus:8.416317,Melocactus_curvispinus:8.592243,Rebutia_fiebrigii:9.092243,Melocactus_zehntneri:9.268169,Cereus_pernambucensis:4.657058,Leocereus_bahiensis:6.694095,Browningia_hertlingiana:8.870021,Armatocereus_procerus:7.582984,Sulcorebutia_steinbachii:8.564465,Lasiocereus_fulvus:8.703354,Lasiocereus_rupicola:8.721873,Uebelmannia_pectinifera:6.647799,Pilosocereus_floccosus:7.573725,Matucana_madisoniorum:8.582984,Echinopsis_sucrensis:11.749651,Echinopsis_leucantha:8.295947,Espostoa_lanata:14.805206,Harrisia_pomanensis:14.286688,Echinopsis_formosa:10.684836,Coleocephalocereus_fluminensis:7.147799,Pilosocereus_rosae:7.657058,Facheiroa_squamosa:10.768169,Gymnocalycium_saglionis:10.545947,Facheiroa_ulei:7.138539,Acanthocalycium_spiniflorum:13.00891,Denmoza_rhodacantha:14.064465,Discocactus_zehntneri:8.036688,Arrojadoa_rhodantha:8.370021,Brasilicereus_markgrafii:7.147799,Cipocereus_minensis:7.175577,Browningia_chlorocarpa:7.981132,Stetsonia_coryne:6.694095):5.312986,((((((Rhipsalis_russellii:2.501323,Rhipsalis_agudoensis:2.399471):0.0,Rhipsalis_pachyptera:1.556878):0.523962,Rhipsalis_cereoides:1.867877):1.697742,Rhipsalis_goebeliana:2.019324):7.108927,((Rhipsalis_occidentalis:0.721024,Rhipsalis_cuneata:0.609913):3.022278,Rhipsalis_crispata:3.345154,Rhipsalis_oblonga:2.909968):5.255319,(Rhipsalis_lindbergiana:1.071974,Rhipsalis_pentaptera:1.349752):7.50998,(Rhipsalis_ewaldiana:1.512928,Rhipsalis_olivifera:1.549965):6.791248,Rhipsalis_baccifera:8.63751,Rhipsalis_grandiflora:8.128251,Rhipsalis_teres:8.75788,Rhipsalis_elliptica:7.850473,Rhipsalis_sulcata:8.341214,Rhipsalis_micrantha:8.026399,Rhipsalis_mesembryanthemoides:6.906028):3.059025,(((Echinopsis_aurea:1.98913,Schlumbergera_truncata:1.905797):0.551346,Schlumbergera_orssichiana:1.762698):1.815584,(Schlumbergera_trunca:2.363124,Schlumbergera_kautskyi:2.853865):0.44664,Schlumbergera_russelliana:1.994949):2.77566,((Rhipsalis_burchellii:2.190448,Rhipsalis_pilocarpa:2.060819):1.103432,(Rhipsalis_cereuscula:2.096296,Rhipsalis_juengeri:1.957407):0.725362):5.939691,((Hatiora_cylindrica:1.585412,Hatiora_salicornioides:2.168745):1.090514,Hatiora_herminiae:0.0):3.335424,(Rhipsalis_floccosa:0.918421,Rhipsalis_trigona:0.705458):5.379966,(Schlumbergera_microsphaerica:0.466184,Schlumbergera_opuntioides:0.484702):4.776648,(Rhipsalis_hoelleri:0.195665,Rhipsalis_puniceodiscus:0.436406):7.658277,(Frailea_grahliana:1.16954,Eulychnia_breviflora:0.965837):7.96218,(Lepismium_lumbricoides:0.259259,Rhipsalis_pulchra:1.111111):6.326165,Rhipsalis_paradoxa:6.89098,Lepismium_houlletianum:6.205795,Lepismium_warmingianum:5.289128,Lepismium_cruciforme:5.872461,Schlumbergera_gaertneri:3.483572):3.745731,(((Parodia_maassii:1.692029,Parodia_microsperma:1.942029):0.0,Parodia_erinacea:1.951288):1.187079,Notocactus_concinnus:2.462441,Parodia_ottonis:1.712441):6.998343,(((Copiapoa_cinerascens:0.101852,Copiapoa_humilis:0.0):2.860812,Copiapoa_coquimbana:2.508961):0.330673,Copiapoa_solaris:1.62667):7.232262,((Frailea_phaeodisca:1.0,Frailea_gracillima:1.0):1.437037,Frailea_pumila:1.612963):4.644118,((Eriosyce_taltalensis:3.134007,Eriosyce_napina:3.291414):0.156999,Eriosyce_subgibbosa:2.791005):6.373483,(Eriosyce_islayensis:4.260244,Eriosyce_aurata:4.167652):4.357947,Calymmanthium_substerile:4.025599,Parodia_haselbergii:9.794118,Lymanbensonia_brevispina:9.349673,Neowerdermannia_vorwerkii:9.951525,Lymanbensonia_incachacana:9.747821,Parodia_magnifica:7.599673):1.449126,((((((Coryphantha_nickelsiae:0.0,Coryphantha_neglecta:0.185185):0.722222,Coryphantha_pseudoechinus:0.0):3.990741,(Coryphantha_cornifera:1.027778,Coryphantha_elephantidens:0.0):1.657407,Coryphantha_delicata:2.518519,Coryphantha_echinoidea:2.75,Coryphantha_ramillosa:3.666667):39.79,((((Mammillaria_guillauminiana:1.638889,Mammillaria_mercadensis:1.62963):1.597484,Mammillaria_hernandezii:2.440077):0.0,Mammillaria_longiflora:2.106744):0.482684,Mammillaria_lasiacantha:0.052391):19.793165,(((Coryphantha_octacantha:0.092593,Coryphantha_erecta:0.0):3.722222,Coryphantha_vogtherriana:0.0):0.0,Coryphantha_clavata:1.37037,Coryphantha_ottonis:1.740741):40.780741,((Mammillaria_sinistrohamata:0.037037,Mammillaria_duwei:0.0,Mammillaria_zeilmanniana:0.481481):0.527778,Mammillaria_vetula:0.0):28.938148,((Mammillaria_albiflora:0.009259,Mammillaria_herrerae:0.0):4.877746,Mammillaria_humboldtii:1.275895,Mammillaria_lenta:4.090709):13.319661,((Escobaria_laredoi:0.37037,Pelecyphora_aselliformis:0.0):6.324074,Pelecyphora_strobiliformis:0.0):22.475185,((Coryphantha_durangensis:1.648635,Coryphantha_longicornis:1.583821):0.018031,Mammillaria_napina:0.0):37.114074,(Mammillaria_weingartiana:1.323413,Mammillaria_albilanata:1.573413,Mammillaria_backebergiana:2.777116):20.022143,(Mammillaria_knippeliana:9.017121,Mammillaria_roseoalba:8.443047,Coryphantha_robustispina:2.27638):6.615472,((Coryphantha_pycnacantha:1.425926,Coryphantha_tripugionacantha:1.277778):1.865385,Coryphantha_recurvata:2.198718):35.174615,((Mammillaria_schiedeana:0.861111,Mammillaria_carmenae:0.0):1.425926,Mammillaria_laui:0.0):27.178889,((Mammillaria_microhelia:2.681917,Mammillaria_mieheana:2.311547):0.899733,Mammillaria_decipiens:5.294613):25.449091,(Escobaria_zilziana:0.761267,Mammillaria_picta:0.714971):24.371325,(Coryphantha_werdermannii:0.0,Coryphantha_salinensis:0.037037):40.641852,(Mammillaria_parkinsonii:0.0,Mammillaria_crucigera:2.148148):19.734444,(Mammillaria_cerralboa:4.514815,Mammillaria_mazatlanensis:0.561111):19.673333,(Mammillaria_longimamma:0.0,Mammillaria_baumii:2.787037):16.688148,(Mammillaria_gigantea:0.0,Mammillaria_uncinata:2.87037):18.558519,Mammillaria_nunezii:26.697407,Mammillaria_rekoi:25.095556,Mammillaria_spinosissima:27.030741,Mammillaria_xaltianguensis:24.465926,Mammillaria_magnifica:24.956667,Mammillaria_duoformis:23.799259,Mammillaria_pectinifera:23.715926,Mammillaria_orcuttii:19.604815,Mammillaria_hahniana:22.66037,Mammillaria_haageana:18.91963,Mammillaria_heyderi:28.077037,Mammillaria_coahuilensis:19.354815,Mammillaria_carretii:16.901111,Mammillaria_polythele:21.66963,Mammillaria_brandegeei:20.197407,Mammillaria_tayloriorum:20.706667,Mammillaria_eriacantha:19.030741,Mammillaria_perbella:23.91037,Mammillaria_bombycina:28.558519,Mammillaria_petterssonii:29.391852,Mammillaria_pilispina:29.132593,Mammillaria_albicoma:23.521481,Mammillaria_plumosa:28.54,Mammillaria_theresae:22.632593,Mammillaria_geminispina:10.975185,Mammillaria_aureilanata:20.29,Mammillaria_winterae:22.428889,Mammillaria_grusonii:21.012222,Cochemiea_poselgeri:18.141852,Cochemiea_pondii:16.873333,Mammillaria_boolii:17.780741,Neolloydia_conoidea:18.595556,Mammillaria_wrightii:19.938148,Mammillaria_luethyi:19.401111,Mammillaria_wagneriana:21.79,Mammillaria_standleyi:21.577037,Mammillaria_varieaculeata:19.688148,Mammillaria_scrippsiana:20.049259,Mammillaria_sartorii:22.123333,Mammillaria_marksiana:21.873333,Mammillaria_zephyranthoides:20.697407,Mammillaria_magnimamma:23.141852,Mammillaria_matudae:25.743704,Mammillaria_meyranii:25.817778,Mammillaria_guerreronis:24.938148,Mammillaria_mainiae:25.901111,Coryphantha_glanduligera:38.66963,Coryphantha_pulleineana:38.762222):2.46,((Turbinicarpus_beguinii:2.412037,Escobaria_roseana:3.652778):0.0,Escobaria_aguirreana:2.986111):4.430556,Ariocarpus_agavoides:3.805556,Lophophora_williamsii:7.138889):6.368421,(((Turbinicarpus_lophophoroides:1.407407,Turbinicarpus_saueri:1.472222,Turbinicarpus_laui:0.0,Turbinicarpus_pseudopectinatus:1.75,Turbinicarpus_gielsdorfianus:1.231481):2.685185,Turbinicarpus_alonsoi:2.888889,Turbinicarpus_swobodae:2.398148):2.36052,(Turbinicarpus_pseudomacrochele:0.996625,Turbinicarpus_valdezianus:1.005884):3.002784,(Ariocarpus_bravoanus:2.855364,Ariocarpus_scaphirostris:2.920179):2.810712,Strombocactus_disciformis:3.166076,Ariocarpus_retusus:4.879039,Ariocarpus_kotschoubeyanus:4.527187):8.730123,((Stenocactus_multicostatus:3.496528,Ferocactus_phyllacanthus:3.015046):0.072459,(Stenocactus_ochoterenianus:2.512566,Ferocactus_vaupelianus:3.345899):0.630495,Ferocactus_crispatus:2.78195,Stenocactus_obvallatus:3.096764):9.577212,(((Astrophytum_asterias:2.559764,Astrophytum_capricorne:2.559764):0.0,Astrophytum_ornatum:1.48569):0.435606,Astrophytum_myriostigma:1.865741):9.160088,((Ferocactus_gracilis:1.885668,Ferocactus_townsendianus:2.10789):0.69016,Ferocactus_peninsulae:1.788791):9.2,(Echinomastus_unguispinus:2.926603,Echinomastus_intertextus:1.9729):7.173299,(Ferocactus_fordii:0.0,Ferocactus_viridescens:0.231481):12.00731,(Thelocactus_lausseri:2.878824,Ferocactus_lindsayi:3.351047):8.165523,(Aztekium_hintonii:1.598865,Aztekium_ritteri:1.404421):9.22326,(Ferocactus_diguetii:0.127778,Ferocactus_uncinatus:2.775926):10.685088,(Ferocactus_alamosanus:4.088567,Ferocactus_histrix:5.227456):4.520595,Geohintonia_mexicana:7.62768,Ferocactus_haematacanthus:11.673977,Ferocactus_leucacanthus:11.479532,Thelocactus_tulensis:10.109162,Ferocactus_emoryi:11.998051,Ferocactus_schwarzii:11.590643,Ferocactus_flavovirens:10.479532,Echinocactus_parryi:8.748051,Ferocactus_setispinus:13.173977,Ferocactus_pottsii:12.979532,Echinocactus_grusonii:7.164717,Ferocactus_echidne:11.803606,Ferocactus_robustus:10.701754,Echinocactus_platyacanthus:8.711014,Echinocactus_horizonthalonius:8.849903,Echinocactus_texensis:9.683236,Ferocactus_coptonogonus:12.266569,Ferocactus_hastifer:12.738791,Ferocactus_herrerae:12.414717,Ferocactus_macrodiscus:10.683236,Epithelantha_micromeris:9.525828,Leuchtenbergia_principis:12.211014,Ferocactus_wislizeni:12.099903,Thelocactus_hexaedrophorus:9.609162,Thelocactus_bicolor:10.109162,Thelocactus_macdowellii:10.220273,Thelocactus_conothelos:10.099903):1.374822):0.596042,((((((Cylindropuntia_spinosior:1.21963,Opuntia_engelmannii:1.21037):1.493333,(Cylindropuntia_molesta:2.914021,Cylindropuntia_echinocarpa:2.886243):2.095238,(Cylindropuntia_californica:2.075397,Cylindropuntia_imbricata:2.195767):2.119048):1.371585,(((Corynopuntia_grahamii:1.678775,Corynopuntia_schottii:1.86396):0.013553,Corynopuntia_parishii:1.17381):0.0,Cylindropuntia_cholla:1.025661):2.447775,(Cylindropuntia_leptocaulis:2.614583,Cylindropuntia_kleiniae:2.484954):3.173668,(Cylindropuntia_rosea:3.217794,Cylindropuntia_tunicata:3.384461):0.422309,Cylindropuntia_tesajo:4.695659):4.468995,(((Pereskiopsis_aquosa:1.104938,Pereskiopsis_porteri:1.141975):1.908289,Pereskiopsis_diguetii:1.60582):1.419945,Quiabentia_verticillata:3.099839):3.5):0.0,Quiabentia_zehntneri:4.905395):2.421832,((Opuntia_depressa:2.388889,Opuntia_leucotricha:2.287037):5.041063,Opuntia_wilcoxii:8.818841,Opuntia_ficusWITHDASHindica:9.726248,Opuntia_fuliginosa:5.985507,Opuntia_schumannii:9.605878,Opuntia_stenopetala:9.44847,Opuntia_carstenii:10.105878,Opuntia_chaffeyi:10.466989,Opuntia_megarhiza:9.44847,Opuntia_soederstromiana:9.679952,Opuntia_bisetosa:10.059581,Opuntia_bella:10.19847,Opuntia_bravoana:10.041063,Opuntia_pittieri:9.791063,Opuntia_lasiacantha:7.855878):20.443571,((Opuntia_ellisiana:1.950035,Opuntia_orbiculata:2.76485,Opuntia_scheeri:2.88522,Opuntia_vaseyi:1.76485,Opuntia_martiniana:3.024109,Opuntia_magnifica:2.579665,Opuntia_phaeacantha:0.338924,Opuntia_keyensis:1.237072,Opuntia_microdasys:2.51485,Opuntia_pailana:1.792628,Opuntia_rastrera:2.301887):2.162399,Opuntia_dillenii:0.343915,Opuntia_stricta:1.149471):26.131459,((((Maihueniopsis_minuta:1.95,Maihueniopsis_glomerata:2.088889,Maihueniopsis_platyacantha:2.107407):1.104575,Maihueniopsis_atacamensis:1.86939,Maihueniopsis_glochidiata:1.99902,Maihueniopsis_ovata:1.86939,Maihueniopsis_archiconoidea:1.758279,Maihueniopsis_conoidea:1.850871):2.637647,Maihueniopsis_hickenii:1.72):1.361395,Maihueniopsis_domeykoensis:2.238803):6.514349,(((Opuntia_pollardii:1.719208,Opuntia_cespitosa:1.302541):1.927025,Opuntia_santaWITHDASHrita:4.525862,Opuntia_aureispina:3.979566,Opuntia_cubensis:3.55364,Opuntia_macrorhiza:4.461047,Opuntia_macrocentra:4.692529,Opuntia_chlorotica:2.636973,Opuntia_strigil:2.451788):1.84535,Opuntia_humifusa:4.695286):21.974533,(((Consolea_moniliformis:0.481217,Consolea_falcata:0.425661):3.71272,(Consolea_rubescens:0.0,Consolea_spinosissima:0.083333):4.129122,Opuntia_acaulis:3.555048):0.819026,(Consolea_corallicola:3.507123,Consolea_nashii:3.460826,Opuntia_lucayana:3.433048,Opuntia_bahamana:3.405271):1.163248):11.406856,(((Tephrocactus_bonnieae:0.80582,Tephrocactus_recurvatus:0.778042):1.38381,Tephrocactus_molinensis:1.245185):5.483478,((Tephrocactus_aoracanthus:1.0,Tephrocactus_alexanderi:1.0):0.781661,Tephrocactus_weberi:0.753883):1.382188):5.052266,((Tacinga_palmadora:1.149158,Tacinga_saxatilis:0.788047,Tacinga_inamoena:0.889899,Opuntia_lilae:3.519529):0.11936,Tacinga_funalis:0.0):13.53093,(((Cumulopuntia_subterranea:1.512527,Cumulopuntia_chichensis:1.503268):3.951815,Cumulopuntia_corotilla:4.61249):0.0,Cumulopuntia_iturbicola:4.093972):7.085106,((Pterocactus_tuberosus:1.175926,Pterocactus_gonjianii:1.194444):0.184211,Pterocactus_valentinii:0.369396):7.411534,((Opuntia_quimilo:1.14039,Opuntia_pycnantha:1.251502):3.290165,Opuntia_quitensis:2.828704):12.359634,(Cumulopuntia_sphaerica:0.941721,Cumulopuntia_zehnderii:0.738017,Cumulopuntia_tumida:0.691721):10.478098,((Opuntia_bakeri:1.300926,Opuntia_pumila:0.773148):0.791667,Opuntia_decumbens:3.157407):21.929078,((Tunilla_corrugata:1.454927,Tunilla_soehrensii:1.353075):0.699268,Opuntia_longispina:4.413454):10.330439,(Opuntia_pinkavae:1.988426,Opuntia_erinacea:2.173611,Opuntia_fragilis:2.118056):19.949911,(Tephrocactus_verschaffeltii:1.668396,Opuntia_sulphurea:2.890619):4.584756,(Opuntia_assumptionis:1.007843,Opuntia_elata:0.859695):15.254568,(Brasiliopuntia_brasiliensis:1.039352,Opuntia_schickendantzii:3.233796):9.158245,(Opuntia_helleri:1.047758,Miqueliopuntia_miquelii:0.121832):14.788727,Austrocylindropuntia_cylindrica:9.456856,Punotia_lagopus:8.790189,Austrocylindropuntia_subulata:13.253152,Austrocylindropuntia_floccosa:9.447597,Opuntia_auberi:21.975374,Salmiopuntia_salmiana:12.771671,Opuntia_boldinghii:22.558708,Opuntia_monacantha:16.105004,Opuntia_durangensis:26.558708,Opuntia_deamii:26.808708,Opuntia_basilaris:7.03093,Opuntia_cochenillifera:22.429078,Opuntia_elatior:21.734634,Opuntia_robusta:25.975374,Nopalea_gaumeri:18.688337,Opuntia_eichlamii:26.892041,Opuntia_caracassana:22.28093,Opuntia_tomentosa:26.142041,Opuntia_guatemalensis:12.475374,Austrocylindropuntia_vestita:12.317967,Austrocylindropuntia_shaferi:12.077226,Austrocylindropuntia_pachypus:11.216115,Opuntia_atrispina:20.419819,Opuntia_aurea:24.373522,Opuntia_oricola:27.179078,Opuntia_nuda:22.410559,Opuntia_hondurensis:23.929078,Opuntia_repens:22.225374,Opuntia_excelsa:14.466115,Opuntia_inaperta:21.632782,Opuntia_jamaicensis:22.632782,Opuntia_pilifera:26.660559,Opuntia_tapona:26.114263,Opuntia_karwinskiana:22.53093,Opuntia_sanguinea:20.993893,Opuntia_triacantha:21.632782,Opuntia_galapageia:17.836485,Opuntia_megasperma:17.021671,Opuntia_arechavaletae:17.447597,Opuntia_echios:17.308708):0.743541,(Maihuenia_patagonica:1.0,Maihuenia_poeppigii:1.0):2.987434,Blossfeldia_liliputana:2.728175,Pereskia_lychnidiflora:2.78373):3.049603,(((Pereskia_grandifolia:0.814815,Pereskia_bahiensis:0.0):0.82581,Pereskia_stenantha:1.112847):4.021347,(Pereskia_sacharosa:1.171498,Pereskia_nemorosa:1.402979):3.54603):3.726917,(((Pereskia_zinniiflora:0.400553,Pereskia_marcanoi:0.585738):0.0,Pereskia_portulacifolia:0.224627):1.713494,Pereskia_quisqueyana:1.095528):5.376694,((Pereskia_horrida:1.053652,Pereskia_weberiana:1.062911):1.418107,Pereskia_aculeata:1.416204):5.176389,(Pereskia_aculea:0.94697,Pereskia_guamacho:0.030303):5.525253,Pereskia_bleo:5.814815,Pereskia_aureiflora:5.537037):4.345805,((((((((((((Anacampseros_karasmontana:1.054201,Anacampseros_alta:0.998645):2.133101,(Anacampseros_filamentosa:0.083333,Anacampseros_subnuda:0.0):3.011376,Anacampseros_retusa:2.381746):1.442074,Anacampseros_marlothii:2.777524):0.66642,Anacampseros_arachnoides:2.730981):0.0,Anacampseros_pisina:1.638388):0.741241,Anacampseros_telephiastrum:1.009259):0.780971,((Anacampseros_albissima:0.909311,Anacampseros_recurvata:0.91857):1.08143,Anacampseros_papyracea:1.009259):0.586526):1.219029,Anacampseros_coahuilensis:1.194444):1.287842,Anacampseros_kurtzii:1.260064):0.985762,Anacampseros_vulcanensis:1.069901):0.381278,Grahamia_bracteata:1.201178):1.206229,Talinopsis_frutescens:1.083333):4.78099):0.0,((((Talinum_lineare:1.076455,Talinum_polygaloides:1.104233):0.895767,Talinum_caffrum:1.027778):0.0,((Talinella_pachypoda:0.0,Talinum_portulacifolium:0.046296):0.055556,Talinum_fruticosum:0.0):0.990741):2.12963,Talinum_paniculatum:1.851852):4.290249):0.0,(((((Portulaca_amilis:1.192963,Portulaca_eruca:1.192963):1.100189,Portulaca_grandiflora:0.765374):0.862119,(Portulaca_grandiflo:0.527778,Portulaca_pilosa:0.0):1.590456):0.998168,(Portulaca_confertifolia:0.790868,Portulaca_oleracea:1.161239):0.2422):1.568783,Portulaca_bicolor:1.259259):3.475435):0.0,((((((((Cistanthe_grandiflora:3.001323,Cistanthe_laxiflora:2.973545):0.0,Calandrinia_mucronulata:2.205026):0.0,Cistanthe_paniculata:1.769841):1.924098,(((Cistanthe_cymosa:4.925421,Cistanthe_longiscapa:4.777273):0.0,Cistanthe_arenaria:4.582828):0.0,Cistanthe_picta:3.166162):0.0):0.0,((((Cistanthe_salsoloides:0.72963,Cistanthe_celosioides:0.572222):2.891803,Cistanthe_amarantoides:3.334396):0.0,Cistanthe_densiflora:2.260322):0.0,Cistanthe_calycina:1.945507):1.035469):0.144602,(((((((Montiopsis_capitata:0.277778,Montiopsis_ramosissima:0.0):1.518519,Montiopsis_cumingii:0.805556):2.202381,(Montiopsis_parviflora:0.315195,Montiopsis_berteroana:0.305936):3.313112,Montiopsis_sericea:2.878307):0.60749,Montiopsis_umbellata:2.050611):1.473463,Montiopsis_gilliesii:2.412963):0.0,Montiopsis_trifida:1.848148):0.866978,(Montiopsis_andicola:1.0,Montiopsis_gayana:1.0):1.215126):0.43823):2.159901,(((((((Claytonia_caroliniana:0.505291,Claytonia_perfoliata:0.246032):1.17741,Claytonia_megarhiza:0.923442):1.495589,(Claytonia_sarmentosa:1.862752,Claytonia_sibirica:2.094233):0.130353):1.647786,(Montia_fontana:0.995767,Montia_parvifolia:0.977249):1.913642):0.0,(Lewisia_cantelovii:1.0,Lewisia_longipetala:1.0):0.90015):1.536984,Lyallia_kerguelensis:1.251949,Hectorella_caespitosa:1.974172):0.602464,((Calandrinia_affinis:2.622925,Calandrinia_colchaguensis:2.002554):0.312833,Calandrinia_monandra:2.315388,Calandrinia_compressa:2.574647):0.955692):1.597733):0.918224,((Phemeranthus_teretifolius:0.948148,Phemeranthus_spinescens:1.003704):0.940741,Phemeranthus_napiformis:1.166667):1.009259):1.984694,((((((((Alluaudia_comosa:0.092593,Alluaudia_dumosa:0.0):2.055556,Alluaudia_humbertii:1.759259):0.949495,Alluaudia_ascendens:1.421717):4.028283,((Didierea_madagascariensis:1.564815,Didierea_trollii:1.805556):1.227273,Alluaudia_proce:2.116162):1.583838,Decarya_madagascariensis:4.551852,Alluaudia_procera:4.487037):0.0,Alluaudia_montagnacii:3.616667):0.141719,Alluaudiopsis_marnieriana:2.267645):1.375127,Calyptrotheca_somalensis:1.54092):0.32945,(((Ceraria_pygmaea:0.813889,Ceraria_fruticulosa:1.036111):2.929167,(Ceraria_namaquensis:3.354167,Ceraria_longipedunculata:3.354167):0.0):0.0,Portulacaria_afra:1.844907):0.553241):2.577286):0.320862,(((((Anredera_baselloides:1.0,Anredera_ramosa:1.0):0.946017,Anredera_cordifolia:0.927498):0.883179,(Ullucus_tuberosus:0.736312,Anredera_brachystachys:0.819646):0.935476):1.180063,Basella_alba:1.185185):0.894405,Halophytum_ameghinoi:1.070331):2.013002):0.89039,((((((((((Ruschia_brakdamensis:0.435185,Malephora_purpureocrocea:0.0):10.305556,Malephora_lutea:0.0):36.919192,(Fenestraria_rhopalophylla:1.112963,Cephalophyllum_ebracteatum:0.566667):44.769192,(Ruschia_barnardii:1.710553,Ruschia_polita:2.479072):46.606787,(Titanopsis_calcarea:0.0,Titanopsis_hugoWITHDASHschlechteri:0.638889):40.132155,(Octopoma_subglobosum:1.787037,Hammeria_gracilis:0.0):41.761785,(Nananthus_aloides:4.361111,Aloinopsis_loganii:0.0):36.974747,(Delosperma_cooperi:0.0,Delosperma_alpinum:10.638889):28.56734,(Chasmatophyllum_musculinum:16.145881,Drosanthemum_speciosum:1.960695):22.338126,(Acrodon_subulatus:2.775463,Brianhuntleya_intrusa:2.988426):46.88447,(Cheiridopsis_pearsonii:2.166667,Conophytum_maughanii:0.0):44.511785,Antegibbaeum_fissoides:34.43771,Ruschiella_lunulata:19.613636,Octopoma_octojuge:51.363636,Ruschia_phylicoides:49.206229,Mitrophyllum_clivorum:34.539562,Cephalophyllum_subulatoides:47.69697,Corpuscularia_lehmannii:42.465488,Argyroderma_fissum:50.113636,Stayneria_neilii:48.780303,Ruschia_robusta:46.104377,Hereroa_stenophylla:45.43771,Pleiospilos_simulans:40.391414,Ottosonderia_monticola:40.43771,Hallianthus_planus:54.521044,Zeuktophyllum_suppositum:40.243266,Hammeria_cedarbergensis:41.169192,Lampranthus_bicolor:48.798822,Ruschia_schollii:44.169192,Tanquana_prismatica:45.44697,Stoeberia_arborea:51.372896,Juttadinteria_deserticola:37.56734,Odontophorus_marlothii:48.465488,Jensenobotrya_lossowiana:37.391414,Conophytum_bruynsii:38.465488,Ihlenfeldtia_excavata:40.724747,Namaquanthus_vanheerdei:40.400673,Schlechteranthus_hallii:46.789562,Enarganthe_octonaria:48.724747,Ruschianthus_falcatus:48.039562,Lampranthus_blandus:37.826599,Khadia_media:40.882155,Antimima_elevata:38.465488,Ruschia_maxima:45.113636,Erepsia_heteropetala:57.724747,Astridia_longifolia:52.391414,Bijlia_tugwelliae:48.780303,Dracophilus_dealbatus:51.650673,Drosanthemum_pulverulentum:48.826599,Stoeberia_utilis:46.641414,Carpobrotus_edulis:46.326599,Lampranthus_filicaulis:46.595118,Jacobsenia_vaginata:36.280303,Trichodiadema_emarginatum:47.465488,Trichodiadema_densum:53.604377,Trichodiadema_barbatum:55.354377,Glottiphyllum_cruciatum:39.872896,Cerochlamys_pachyphylla:48.752525,Didymaotus_lapidiformis:45.326599,Carpobrotus_acinaciformis:70.484007,Carpobrotus_muirii:49.761785,Ruschia_stricta:50.354377,Ruschia_tumidula:50.993266,Prepodesma_orpenii:46.780303,Antimima_solida:42.965488,Smicrostigma_viride:44.872896,Scopelogena_bruynsii:50.428451,Ruschia_strubeniae:45.474747,Bergeranthus_multiceps:52.789562,Rhombophyllum_rhomboideum:46.659933,Psammophora_modesta:53.641414,Machairophyllum_albidum:45.484007,Khadia_borealis:47.43771,Ruschia_cradockensis:42.502525,Antimima_pumila:59.521044,Lapidaria_margaretae:46.215488,Lithops_julii:47.965488,Schwantesia_herrei:49.030303,Ruschia_sandbergensis:41.965488,Antimima_ventricosa:45.252525,Leipoldtia_frutescens:43.113636,Ruschia_multiflora:46.919192,Rabiea_albipuncta:42.69697,Vanzijlia_annulata:44.409933,Wooleya_farinosa:54.835859,Ruschia_mutata:51.715488,Vanheerdea_primosii:35.31734,Leipoldtia_schultzei:32.141414,Carruanthus_ringens:39.002525,Polymita_steenbokensis:49.169192,Namibia_cinerea:51.19697,Monilaria_moniliformis:44.011785,Nelia_pillansii:47.400673,Jacobsenia_kolbei:47.419192,Braunsia_geminata:40.484007,Cephalophyllum_pillansii:45.780303,Eberlanzia_gravida:51.94697,Oscularia_alba:51.761785,Marlothistella_uniondalensis:41.484007,Vlokia_ater:52.984007,Ruschia_marianae:51.178451,Phiambolia_hallii:46.076599,Meyerophytum_meyeri:41.94697,Delosperma_pageanum:36.178451,Delosperma_echinatum:32.835859,Delosperma_napiforme:32.159933,Delosperma_tradescantioides:33.104377,Mestoklema_arboriforme:35.789562,Delosperma_harazianum:36.539562,Gibbaeum_pachypodium:40.474747,Oophytum_nanum:38.659933,Gibbaeum_hortenseae:38.863636,Meyerophytum_globosum:43.419192,Delosperma_esterhuyseniae:37.891414,Diplosoma_retroversum:38.854377,Drosanthemum_gracillimum:28.030303,Drosanthemum_longipes:26.335859,Drosanthemum_schoenlandianum:27.919192,Frithia_pulchra:32.771044,Drosanthemum_zygophylloides:26.502525,Drosanthemum_deciduum:28.058081,Drosanthemum_quadratum:27.048822,Eberlanzia_dichotoma:56.548822,Jordaaniella_spongiosa:42.308081,Esterhuysenia_mucronata:40.965488,Hartmanthus_pergamentaceus:40.882155,Lampranthus_schlechteri:46.595118,Faucaria_felina:34.095118,Neohenricia_spiculata:45.752525,Stomatium_jamesii:43.835859,Mossia_intervallaris:46.81734,Chasmatophyllum_verdoorniae:30.891414,Orthopterum_coeganum:33.159933,Peersia_vanheerdei:33.576599,Amphibolia_laevis:39.752525,Antimima_hantamensis:39.391414,Cylindrophyllum_comptonii:35.771044,Erepsia_inclaudens:45.030303,Drosanthemum_asperulum:25.372896,Drosanthemum_diversifolium:36.474747,Drosanthemum_inornatum:25.993266,Gibbaeum_heathii:38.011785,Disphyma_dunsdonii:30.706229,Dicrocaulon_brevifolium:43.993266,Delosperma_deilanthoides:28.493266,Disphyma_crassifolium:25.68771,Jordaaniella_dubia:45.715488,Drosanthemum_hispidum:49.706229,Drosanthemum_floribundum:45.863636):2.290619,((Saphesia_flaccida:9.034411,Conicosia_pugioniformis:6.043671):0.66144,Carpanthea_pomeridiana:13.482888):8.847293,(Cleretum_papulosum:0.438889,Cleretum_bellidiforme:0.401852):14.715366):1.0,((Psilocaulon_parviflorum:0.138889,Mesembryanthemum_nodiflorum:0.0):2.143648,Mesembryanthemum_crystallinum:1.958463):9.890237):0.0,((((Acrosanthes_teretifolia:11.037226,Galenia_pubescens:8.342782):0.0,Galenia_africana:5.565004):6.796264,Plinthus_cryptocarpus:10.000157):0.0,(Tetragonia_tetragonioides:0.618234,Tetragonia_fruticosa:3.192308):0.955997):4.50595):0.692519,(((Sesuvium_verrucosum:0.430556,Sesuvium_portulacastrum:7.986111):0.491034,Zaleya_pentandra:0.014182):1.326143,Trianthema_portulacastrum:8.006992):0.821264):2.236559,(Hypertelis_bowkeriana:0.925926,Hypertelis_salsoloides:0.888889):13.333333,Corbichonia_decumbens:13.407407,Hypertelis_spergulacea:15.333333):1.055556,((((((((((Boerhavia_diffusa:1.0,Okenia_hypogaea:1.0):0.540698,Commicarpus_raynalii:0.549957):2.079673,(Allionia_choisyi:1.0,Allionia_incarnata:1.0):1.87037,Cyphomeris_crassifolia:1.583333):1.62963,(Acleisanthes_longiflora:1.87963,Acleisanthes_somalensis:2.046296):1.37037):2.727273,Tripterocalyx_micranthus:5.208754):0.0,Mirabilis_jalapa:4.38468):0.0,Phaeoptilum_spinosum:1.912458):1.106061,(((Neea_psychotrioides:1.047037,Guapira_fragrans:0.88037):0.0,Neea_amplifolia:0.121111):0.295556,(Neea_floribunda:0.333333,Guapira_riedeliana:0.546296):0.305556,Guapira_opposita:1.287037):8.777778,((Pisonia_sandwicensis:0.0,Pisonia_sechellarum:0.703704):0.0,Pisonia_umbellifera:0.194444):6.12963,(Pisonia_grandis:1.0,Pisonia_subcordata:1.0):7.435185,(Pisonia_aculeata:0.954233,Pisonia_macranthocarpa:0.926455):7.980952,(Bougainvillea_spectabilis:2.119586,Bougainvillea_glabra:2.536252):1.824859,Pisonia_taina:6.351852,Pisonia_longirostris:4.805556,Pisonia_albida:6.796296,Pisonia_brunoniana:5.083333,Neea_buxifolia:5.37037):1.901042,(((((((Hilleria_latifolia:0.0,Rivina_humilis:0.268519):1.694444,Trichostigma_peruvianum:1.342593):1.0,Gallesia_integrifolia:1.0):0.73372,(Microtea_debilis:1.0,Microtea_scabrida:1.0):0.872609):1.127391,((Phytolacca_dioica:1.406841,Phytolacca_americana:1.221655):0.212665,Phytolacca_icosandra:1.341727):1.352717):1.878672,Petiveria_alliacea:2.165709):1.096444,(Sarcobatus_vermiculatus:2.208796,Agdestis_clematidea:2.190278):1.071875):0.0):0.012816,(Gisekia_africana:1.0,Gisekia_pharnacioides:1.0):0.571265):1.141698):1.143821,Barbeuia_madagascariensis:1.78271):0.413236,((((Limeum_subnudum:1.861111,Limeum_aethiopicum:1.981481):0.0,Limeum_africanum:1.296296):0.52963,Limeum_arabicum:0.409259):1.424074,Limeum_dinteri:1.166667):0.732983):1.309868,(Stegnosperma_cubense:1.0,Stegnosperma_halimifolia:1.0):0.653962):2.724955,(((((((((((((Roycea_divaricata:2.615591,Dissocarpus_paradoxus:2.13411):2.045867,Sclerolaena_obliquicuspis:3.124421):1.104802,Maireana_brevifolia:4.497742,Grubovia_dasyphylla:3.886631):4.261518,(((Neokochia_americana:1.704416,Eokochia_saxicola:1.852564):1.230769,Bassia_diffusa:2.351852):1.866667,Spirobassia_hirsuta:2.811111):3.744444):0.547359,((Bassia_prostrata:1.763329,Bassia_scoparia:1.911477):3.13823,(Panderia_pilosa:3.206019,Bassia_eriophora:2.946759):2.001096,Bassia_tomentosa:4.410819):3.38654):0.0,(Sedobassia_sedoides:0.62963,Camphorosma_monspeliaca:0.0):4.806618):0.209346,Maireana_sedifolia:3.664112):2.191324,((((((Salsola_ferganica:2.435606,Salsola_heptapotamica:2.38931,Climacoptera_lanata:2.398569):3.106744,Climacoptera_crassa:4.338646):0.0,(Halimocnemis_villosa:2.298396,Halimocnemis_karelinii:2.029878):2.438398):0.0,Salsola_affinis:3.144202):2.240984,Pyankovia_brachiata:4.190741):0.789796,((Petrosimonia_glaucescens:1.289027,Petrosimonia_squarrosa:1.279768):0.0,Petrosimonia_nigdeensis:0.455694):6.274843,Petrosimonia_sibirica:6.128685):3.402677,(((Haloxylon_persicum:1.501142,Haloxylon_ammodendron:1.417808):0.526636,Girgensohnia_oppositiflora:0.768519):6.722222,(Halogeton_sativus:1.422222,Halogeton_glomeratus:1.7):4.966667,Halogeton_arachnoideus:6.555556,Hammada_tamariscifolia:5.37963,Iljinia_regelii:6.305556,Horaninovia_ulicina:5.805556,Suaeda_corniculata:5.435185):8.725806,(((Salsola_collina:0.0,Salsola_komarovii:0.138889):1.25,Salsola_chinghaiensis:0.675926):4.034799,Salsola_kali:6.071836,Salsola_paulsenii:4.414428,Salsola_pellucida:4.432947,Salsola_praecox:4.89591):5.024341,((((Caroxylon_dshungaricum:1.564006,Caroxylon_orientale:1.573265):1.269748,Salsola_micranthera:1.574495):0.219156,Caroxylon_implicatum:1.321429):3.435421,Halocharis_hispida:4.636479):5.385624,(((Anabasis_elatior:0.992885,Anabasis_salsa:1.131774):1.161077,Anabasis_aphylla:1.283592):2.918789,Anabasis_articulata:3.378307,Anabasis_eriopoda:3.128307):7.71787,((Ofaiston_monandrum:1.636364,Salsola_rosacea:1.664141):1.030303,Noaea_mucronata:2.342593):10.392473,(Salsola_foliosa:1.179337,Salsola_soda:1.179337):11.03721,(Salsola_laricifolia:0.227778,Salsola_arbusculiformis:0.375926):11.192473,Nanophyton_erinaceum:6.735066,Halothamnus_bottae:8.818399,Sympegma_regelii:6.438769,Rhaphidophyton_regelii:10.948029,Anabasis_brevifolia:10.049881,Anabasis_truncata:8.892473,Salsola_genistoides:6.235066):1.332246,(((((((((Salicornia_emerici:0.784766,Salicornia_patula:0.682914):0.777281,Salicornia_obscura:1.200935):2.876611,(Salicornia_pusilla:0.083333,Salicornia_dolichostachya:0.527778,Salicornia_nitens:0.0):4.299769,Salicornia_ramosissima:3.596065,Salsola_subcrassa:3.096065,Salicornia_europaea:2.873843,Salicornia_maritima:3.614583):1.58069,Sarcocornia_fruticosa:1.3712):0.0,Sarcocornia_perennis:0.676755):3.38806,(Sarcocornia_blackiana:0.316817,Sarcocornia_utahensis:0.289039):2.905405,Salicornia_meyeriana:3.166667):4.68,(Tecticornia_disarticulata:0.65582,Tecticornia_moniliformis:0.711376):6.40381,(Halostachys_belangeriana:2.159437,Halopeplis_amplexicaulis:1.918696):4.159452,(Kalidium_foliatum:2.608889,Suaeda_pterantha:2.34963):2.96,Allenrolfea_occidentalis:4.365185,Kalidium_caspicum:4.235556,Microcnemum_coralloides:3.855926,Tecticornia_australasica:6.642963,Arthrocnemum_macrostachyum:6.967037,Tecticornia_triandra:7.207778,Kalidium_cuspidatum:5.587407,Halocnemum_strobilaceum:5.411481,Tecticornia_indica:4.828148):1.615082,Allenrolfea_vaginata:2.785823):1.177446,((((((Suaeda_monoica:1.389762,Suaeda_acuminata:1.741614):0.135999,Suaeda_altissima:1.386872):0.511276,Suaeda_glauca:0.0):4.493056,((Suaeda_paradoxa:0.745685,Suaeda_linifolia:0.782722):4.580704,(Suaeda_vera:2.13357,Suaeda_physophora:2.040977):2.942819):0.0):0.0,(((Suaeda_olufsenii:0.027778,Suaeda_heterophylla:0.277778):1.722222,Suaeda_calceoliformis:1.25):2.300347,((Suaeda_malacosperma:3.855903,Suaeda_japonica:3.772569):0.0,Suaeda_maritima:3.476273):0.0):1.109375):0.994318,Bienertia_cycloptera:3.061448):0.790709):1.752192):0.400281,(((((((((((((Atriplex_patula:1.511852,Atriplex_glabriuscula:1.474815):2.857241,Atriplex_prostrata:3.15613):0.0,Atriplex_laciniata:1.980204):4.30094,Atriplex_aucherii:4.670034,Atriplex_longipes:6.114478,Atriplex_australasica:4.84596,Atriplex_littoralis:7.540404,Atriplex_hortensis:2.827441):0.0,Atriplex_sagittata:2.410774):5.053105,(((Atriplex_centralasiatica:2.681481,Atriplex_glauca:2.394444,Atriplex_canescens:3.514815):0.105556,Atriplex_rosea:2.222222,Atriplex_coriacea:2.055556,Atriplex_spongiosa:1.990741):0.428161,(Atriplex_truncata:1.789272,Atriplex_deserticola:1.428161):0.0):8.02646,(Atriplex_lampa:0.518519,Atriplex_undulata:0.0):9.000917,Atriplex_parishii:7.982398,Atriplex_phyllostegia:8.324991,Atriplex_lentiformis:8.195361,Atriplex_leucophylla:8.324991,Atriplex_powellii:8.667583,Atriplex_serenana:8.149065,Atriplex_halimus:8.926843,Atriplex_parryi:8.649065):1.820202,(((Holmbergia_tweedii:1.489533,Stutzia_dioica:1.054348):2.202062,(Grayia_brandegeei:1.622054,Grayia_spinosa:1.529461):2.097319,Manochlamys_albicans:2.737892):1.444207,Archiatriplex_nanpinensis:3.598765,Exomis_microphylla:3.719136):1.074205):1.168511,Microgynoecium_tibeticum:2.637778):0.0,((((((Chenopodium_fremontii:0.142915,Chenopodium_incanum:0.346618):2.891782,(Chenopodium_desiccatum:0.157407,Chenopodium_pallescens:0.0):2.979141):3.096669,(Chenopodium_neomexicanum:1.091852,Chenopodium_watsonii:1.064074):4.150625,Chenopodium_hians:4.233218,Chenopodium_cycloides:4.159144,Chenopodium_subglabrum:3.07581,Chenopodium_berlandieri:4.316551):0.101799,Chenopodium_quinoa:1.16835):1.410207,(Chenopodium_pallidicaule:1.957143,Chenopodium_atrovirens:2.049735):1.695489):3.147368,(((Chenopodium_baccatum:1.208148,Chenopodium_desertorum:1.541481):1.44,Chenopodium_auricomum:2.351852):0.509804,Chenopodium_vulvaria:2.046841):1.290196,(Chenopodium_ficifolium:3.184882,Chenopodium_opulifolium:2.814511):1.22623,Chenopodium_iljinii:3.587037,Micromonolepis_pusilla:4.077778,Chenopodium_frutescens:3.985185):2.06):0.0,(((Dysphania_schraderiana:3.185312,Dysphania_pumilio:2.981608):0.0,Dysphania_botrys:3.055682):0.550799,(Dysphania_glomulifera:0.986532,Dysphania_cristata:0.653199):2.481061,Dysphania_ambrosioides:2.310185,Chenopodium_acuminatum:2.282407,Suckleya_suckleyana:2.310185,Cycloloma_atriplicifolium:3.49537):1.651667):0.186875,(((Spinacia_tetrandra:0.979837,Spinacia_turkestanica:0.961319):0.2511,Blitum_nuttallianum:0.916122):0.973346,Scleroblitum_atriplicinum:1.028356):0.0):1.362216,(((Axyris_hybrida:0.923924,Axyris_prostrata:0.627628):1.674595,Axyris_amaranthoides:1.987407):1.287347,(Ceratocarpus_arenarius:1.005484,Krascheninnikovia_ceratoides:1.274002):1.6489):0.041744):3.029506,(((((Corispermum_mongolicum:0.953704,Corispermum_macrocarpum:0.0):6.883311,Corispermum_tibeticum:6.39257,Corispermum_heptapotamicum:7.15183,Corispermum_orientale:7.14257,Corispermum_patelliforme:7.864793,Corispermum_pamiricum:7.799978,Corispermum_platypterum:7.39257,Corispermum_tylocarpum:6.762941,Corispermum_stenolepis:6.65183,Corispermum_filifolium:7.614793,Corispermum_declinatum:4.90183,Salsola_zaidamica:4.64257,Corispermum_confertum:7.512941,Corispermum_dilutum:7.485163,Corispermum_lepidocarpum:8.281459,Corispermum_lehmannianum:8.179607,Corispermum_puberulum:7.883311,Corispermum_stauntonii:7.244422,Corispermum_elongatum:7.503681,Corispermum_chinganicum:5.012941):1.112985,Corispermum_candelabrum:3.524074):0.766533,Anthochlamys_multinervis:1.475792):1.307622,Agriophyllum_squarrosum:2.431562):2.275553):0.186404,(((Aphanisma_blitoides:1.138889,Oreobliton_thesioides:0.935185):1.958629,(Hablitzia_tamnoides:1.234848,Patellifolia_procumbens:1.327441):1.362669):1.444149,((Beta_trigyna:0.595466,Beta_vulgaris:0.789911):2.850575,Beta_nana:3.649745):0.521552):0.0):1.532407,((((((((((((((Sericocoma_avolans:0.296699,Sericocoma_heterochiton:0.352254):1.034783,Marcelliopsis_splendens:0.340741):4.083333,(Kyphocarpa_trichinoides:1.701912,Kyphocarpa_angustifolia:1.525986):2.962903,(Calicorema_squarrosa:2.429345,Sericorema_sericea:2.568234):2.791026):0.344444,(((Centemopsis_trinervis:2.373843,Centemopsis_kirkii:2.244213):0.0,Centemopsis_micrantha:1.920139):3.772321,Mechowia_grandiflora:3.248016):0.224206):0.0,(Psilotrichum_sericeum:1.265251,Psilotrichum_gnaphalobryum:1.367102):2.086601):0.200292,Pupalia_lappacea:2.329922):2.442662,(((((Nototrichium_sandwicense:0.037037,Nototrichium_humile:0.0):1.37963,Achyranthes_arborescens:0.805556):1.751366,Achyranthes_bidentata:2.343959):0.619703,(Achyranthes_aspera:0.574074,Achyropsis_leptostachya:1.064815):1.426625):2.632477,(Cyathula_achyranthoides:1.469668,Pandiaka_angustifolia:1.404853):2.13573,Sericostachys_scandens:2.559102):2.500519,(Arthraerua_leubnitziae:1.328348,Calicorema_capitata:1.383903):3.305347):0.075031,(((((((((Gomphrena_ferruginea:0.027778,Gomphrena_fuscipellita:0.0):2.014895,(Gomphrena_haageana:1.950081,Gomphrena_serrata:1.440821):0.0,Gomphrena_globosa:0.190821):1.40403,Gomphrena_pulchella:1.696703):1.503914,Blutaparon_vermiculare:1.41358):0.954523,Guilleminea_densa:1.65514):2.605846,((Froelichia_gracilis:4.696171,Froelichia_floridana:4.862837):0.0,Froelichia_drummondii:4.520245):0.0):0.0,Xerosiphon_aphyllus:2.131356):1.266185,((((Hebanthe_grandiflora:0.721164,Hebanthe_occidentalis:0.748942):1.259217,(Gomphrena_mandonii:1.563715,Pfaffia_fruticulosa:1.471122):0.0):0.411062,Pseudoplantago_friesii:0.511814):1.755794,Gomphrena_elegans:1.702793):1.42623):0.0,Tidestromia_lanuginosa:1.554948):1.598222,(((((Alternanthera_pungens:2.22232,Alternanthera_caracasana:2.046394):0.035088,Alternanthera_microphylla:1.433333):1.722917,Alternanthera_ficoidea:2.146991):1.700072,(Alternanthera_philoxeroides:1.742919,Alternanthera_sessilis:1.520697):1.817106):0.0,((Alternanthera_flavescens:0.954518,Alternanthera_pubiflora:1.084147):1.269751,Alternanthera_altacruzensis:1.363158):1.826497):1.056108,(Pedersenia_cardenasii:1.536304,Pedersenia_volubilis:1.777044):2.042792):2.592699,((((Iresine_cassiniiformis:0.837392,Iresine_alternifolia:1.142948):1.750571,Iresine_palmeri:1.939815):0.0,Iresine_calea:1.356481):1.455247,(Iresine_herbstii:1.0,Iresine_diffusa:1.0):1.580247):2.091548):1.797902,((((Aerva_lanata:1.94302,Aerva_leucura:2.044872):0.012572,Aerva_sanguinolenta:1.418554):0.921021,(Ptilotus_obovatus:1.0,Ptilotus_manglesii:1.0):1.117353):1.671968,(Nothosaerva_brachiata:1.210594,Aerva_javanica:1.006891):1.745394):2.902597):0.0,Psilotrichum_ferrugineum:3.30303):0.95666,(((((((((((Amaranthus_caudatus:0.0,Amaranthus_hypochondriacus:0.564815):0.0,Amaranthus_spinosus:0.472222):2.090514,(Amaranthus_hybridus:2.451625,Amaranthus_blitum:2.562736):0.0):2.722449,((Amaranthus_wrightii:0.092593,Amaranthus_retroflexus:0.0):2.154126,Amaranthus_powellii:0.830052):3.232911):0.0,Amaranthus_asplundii:3.257407):7.470175,(Amaranthus_muricatus:0.0,Amaranthus_viridis:0.638889):8.255361,Amaranthus_blitoides:6.903509,Amaranthus_standleyanus:9.033138,Amaranthus_tricolor:5.042398,Amaranthus_deflexus:5.51462,Amaranthus_graecizans:6.662768,Amaranthus_crispus:8.755361,Amaranthus_praetermissus:6.783138):0.542728,(Amaranthus_albus:1.177273,Amaranthus_californicus:2.251347):2.68563,Amaranthus_greggii:3.9092,Amaranthus_acanthochiton:5.122162,Amaranthus_crassipes:5.807348,Amaranthus_fimbriatus:5.390681,Amaranthus_tuberculatus:5.103644,Amaranthus_arenicola:5.557348,Amaranthus_australis:5.64994,Amaranthus_palmeri:6.131422,Amaranthus_floridanus:5.39994):1.892251,Amaranthus_tamaulipensis:3.542192):0.651708,Chamissoa_altissima:2.008715):1.560784,Deeringia_amaranthoides:2.199129):0.623012,(((Celosia_argentea:1.0,Celosia_trigyna:1.0):1.835338,Pleuropetalum_sprucei:1.539042):1.165773,Hermbstaedtia_glauca:2.093704):0.700659):1.752364):0.0,(Charpentiera_ovata:1.0,Charpentiera_obovata:1.0):1.694875):1.768088,(Bosea_cypria:0.84696,Bosea_yervamora:0.828442):2.625262):1.296296,((((Nitrophila_australis:2.983821,Nitrophila_occidentalis:2.298635):0.0,Hemichroa_pentandra:1.86345):0.655588,Polycnemum_perenne:1.315335):1.222414,(Polycnemum_majus:1.162037,Polycnemum_verrucosum:1.208333):1.810897):1.72151):0.902593,(Achatocarpus_praecox:1.0,Phaulothamnus_spinescens:1.0):0.847037):0.699259,((((((((Silene_uralensis:0.185185,Silene_bungei:0.0):2.240741,Silene_falconeri:1.194444):5.737705,((Silene_indica:1.57095,Silene_wardii:1.219099):1.226435,Silene_nepalensis:1.075163):4.884764,((Silene_samojedorum:0.0,Silene_firma:0.444444):2.037037,Silene_drummondii:0.0):3.265483,(Silene_viscosa:1.383987,Silene_quadriloba:1.309913):2.82594,(Silene_kialensis:1.297407,Silene_caespitella:1.51037):7.764372,(Silene_salicifolia:0.611612,Silene_hupehensis:0.648649):3.089056,(Silene_argentina:1.287689,Silene_scouleri:1.27843):5.357423,(Silene_chungtienensis:0.981481,Silene_davidii:0.0):6.219186,(Silene_sachalinensis:1.515873,Silene_involucrata:0.839947):2.666276,Silene_songarica:2.006223,Silene_fedtschenkoana:5.265483,Silene_laciniata:5.191409,Silene_virginica:5.904372,Silene_seoulensis:5.071038,Silene_stellata:5.950668,Silene_scopulorum:9.54326,Silene_nigrescens:7.580298,Silene_herbilegorum:10.274742,Silene_himalayensis:9.061779,Silene_yetii:9.395112,Silene_melanantha:7.246964,Silene_gonosperma:6.876594,Silene_douglasii:5.885853):3.749475,((((Silene_conica:1.497573,Silene_ammophila:1.53461):0.685119,Silene_macrodonta:1.284544):2.629808,(Silene_lydia:2.244949,Silene_conoidea:1.948653):1.623106):0.0,Silene_coniflora:2.905093):3.424679,((((Silene_dioica:1.662854,Silene_heuffelii:1.227669):0.676471,Silene_latifolia:1.654139):0.375725,Silene_diclinis:0.742827):0.746205,Silene_marizii:1.600144):5.924073,(((Silene_delavayi:0.0,Silene_pendula:0.37037):0.905991,Silene_caesia:0.618954):0.0,(Silene_uniflora:0.666143,Silene_vulgaris:0.619846):0.869478):4.146003,((Silene_noctiflora:1.0,Silene_turkestanica:1.0):0.0,Silene_nana:2.490741):1.764957,(Silene_hookeri:1.136296,Silene_menziesii:1.173333):5.147179,(Silene_elisabethae:1.131766,Silene_auriculata:1.566952):4.179487,(Silene_integripetala:0.946667,Silene_dichotoma:1.492963):4.707179,Silene_khasiana:3.246439,Silene_samia:4.97792,Silene_baccifera:4.237179,Silene_littorea:5.700142,Silene_acutifolia:4.97792,Silene_akinfievii:2.97792):4.501585,(((((Silene_flavescens:0.940741,Silene_yemensis:0.931481):6.210747,(Silene_colpophylla:1.380952,Silene_otites:1.40873):3.807572,(Silene_paradoxa:0.361111,Silene_fruticosa:0.0):7.688525,(Silene_gracilicaulis:1.298611,Silene_italica:1.280093):5.584358,Silene_schwarzenbergii:7.355191,Silene_nutans:5.401488,Silene_multicaulis:7.632969,Silene_saxifraga:7.077413,Silene_campanula:6.364451,Silene_acaulis:3.549636):0.0,(Silene_tunicoides:0.897407,Silene_armena:0.934444):2.698525):0.561475,(Silene_antirrhina:1.289562,Silene_muscipula:1.261785):1.664141):1.427966,(((((Silene_gallica:1.217008,Silene_coronaria:1.115156):1.401258,Silene_bellidifolia:1.497896):0.681818,Silene_imbricata:1.540825):0.261124,(Silene_succulenta:0.435185,Silene_niceensis:0.0):0.876023):1.251754,Silene_ciliata:0.22963):1.994633,((((Silene_nitida:1.72963,Silene_pygmaea:1.655556):0.888889,Silene_caryophylloides:1.868519,Silene_moorcroftiana:2.109259):2.538889,Silene_schafta:3.064815):1.094633,(Silene_gallinyi:0.607407,Silene_repens:0.07963):3.477966):0.0,Silene_cretica:4.066855):3.310798,(Silene_odontopetala:1.0,Silene_sordida:1.0):3.183208,Silene_armeria:3.951727,Silene_cordifolia:1.636912,Silene_delicatula:3.016542):5.806691,((((((((Moehringia_bavarica:0.967949,Moehringia_concarenae:1.366097):4.309183,(Moehringia_sedoides:2.57846,Moehringia_ciliata:2.226608):2.106079,Moehringia_intermedia:5.166021,Moehringia_tommasinii:5.536391,Moehringia_papulosa:3.943798,Moehringia_insubrica:5.008613,Moehringia_dielsiana:3.517873,Moehringia_glaucovirens:5.04565,Moehringia_markgrafii:4.786391):0.280839,Moehringia_muscosa:1.150564):1.041388,Moehringia_diversifolia:1.691952):0.96985,Moehringia_lebrunii:0.439579):2.044826,(((Arenaria_modesta:0.895931,Moehringia_intricata:0.645931):1.502859,Moehringia_tejedensis:1.815457):3.057407,((Arenaria_bertolonii:0.89578,Moehringia_glochidisperma:0.868002):1.860943,Arenaria_balearica:1.951167):1.217993,(Arenaria_purpurascens:1.784512,Arenaria_emarginata:1.506734):1.680944,Arenaria_conimbricensis:2.743234):2.130061,(((((Arenaria_cinerea:1.511111,Arenaria_ciliata:1.696296):0.32,Arenaria_nevadensis:1.118148):1.16835,Arenaria_serpyllifolia:1.25872):2.283292,(Arenaria_humifusa:1.569728,Arenaria_longipedunculata:1.66232):1.518581):0.0,((Arenaria_lanuginosa:2.274074,Arenaria_musciformis:2.246296):0.113725,Arenaria_digyna:1.619281):1.357916):1.525727):2.991311,(((Moehringia_grisebachii:1.206732,Moehringia_jankae:1.215992):2.563522,(Moehringia_pentandra:1.14067,Moehringia_trinervia:1.159188):2.092548):3.298054,((Moehringia_pendula:0.929194,Moehringia_stellarioides:0.929194):5.796522,Moehringia_lateriflora:5.790531):0.0):0.0):0.0,(((((((((((((Cerastium_regelii:3.765926,Cerastium_beeringianum:3.293704):0.0,Cerastium_alpinum:3.265926):0.0,Cerastium_arcticum:2.386296):0.732727,Cerastium_arvense:1.294949):2.531439,Cerastium_capense:3.520833):0.0,(Cerastium_diffusum:1.411852,Cerastium_pumilum:1.587778):4.044167,Cerastium_semidecandrum:4.881944,Cerastium_fontanum:1.928241):0.0,Cerastium_glomerat:2.261574):0.0,Cerastium_glomeratum:1.548611):1.282197,Holosteum_umbellatum:0.784512,Moenchia_erecta:1.191919):0.891414,((((((Stellaria_humifusa:0.0,Stellaria_crassipes:0.296296):0.259259,Stellaria_palustris:0.0):0.827986,Stellaria_graminea:0.559468):0.801643,Stellaria_longipes:0.0):3.058176,(Stellaria_vestita:0.722222,Stellaria_crassifolia:0.0):2.363732,Stellaria_longifolia:2.558176):0.185414,((((Stellaria_pallida:0.898413,Stellaria_neglecta:0.870635):1.174277,Stellaria_media:1.109727):1.476456,Stellaria_nemorum:1.549145):0.0,Silene_aprica:0.854701):0.0):0.450855):1.111111,Stellaria_holostea:0.0):1.324074,(Arenaria_pogonantha:1.0,Arenaria_trichophora:1.0):0.0):1.105718,(Lepyrodiclis_holosteoides:1.285185,Pseudostellaria_heterantha:1.22963):1.218681):2.869998):2.606775,(((((((((Schiedea_hookeri:1.390687,Schiedea_mannii:1.270316):2.233892,(Schiedea_lydgatei:1.607332,Schiedea_sarmentosa:1.690665):1.813544,(Schiedea_nuttallii:0.0,Schiedea_kealiae:0.305556):5.143098,(Schiedea_ligustrina:0.231481,Schiedea_laui:0.0):5.624579,Schiedea_adamantis:4.244949,Schiedea_menziesii:2.476431,Schiedea_globosa:4.263468,Schiedea_jacobii:3.337542,Schiedea_haleakalensis:4.652357,Schiedea_pentandra:3.263468,Schiedea_salicaria:5.207912,Schiedea_kaalae:5.152357):2.340606,((((Schiedea_spergulina:0.231481,Schiedea_helleri:0.0):1.416667,Schiedea_membranacea:1.083333):2.065657,(Schiedea_kauaiensis:2.973064,Schiedea_perlmanii:3.000842):0.0):0.365843,Schiedea_stellarioides:1.375944):3.292945):0.053333,Schiedea_apokremnos:1.583333):0.804598,Schiedea_verticillata:1.184227):2.304855,Arenaria_drummond:1.609453):1.562864,(Wilhelmsia_physodes:0.435185,Honckenya_peploides:0.842593):3.033427):0.0,Minuartia_moehringioides:2.338983):0.651402,((((Minuartia_obtusiloba:0.0,Minuartia_arctica:0.092593):1.055556,Minuartia_laricifolia:0.0):1.89886,Minuartia_biflora:1.861823):0.570392,(Scleranthus_annuus:1.0,Scleranthus_perennis:1.0):0.848882):1.650762):3.80507,((((((((((Dianthus_furcatus:0.453326,Dianthus_seguieri:0.425548):5.822503,(Dianthus_armeria:1.436532,Dianthus_repens:3.482828):2.691148,Dianthus_namaensis:2.831384,Dianthus_caryophyllus:4.044347,Dianthus_sylvestris:4.720273,Dianthus_superbus:2.88694):0.0,Velezia_rigida:0.849903):1.214912,Dianthus_deltoides:1.824074):1.102151,Petrorhagia_saxifraga:1.166965):1.347125,(Allochrusa_versicolor:1.494966,Acanthophyllum_sordidum:1.485707):0.991347):1.648426,(Saponaria_ocymoides:0.893122,Saponaria_officinalis:0.976455):2.111987):0.890883,(((Gypsophila_repens:1.336957,Gypsophila_altissima:1.373994):1.055517,Gypsophila_elegans:1.596177):0.412289,Vaccaria_hispanica:0.851058):2.517156):0.483638,Psammosilene_tunicoides:1.759259):2.041111,Thylacospermum_caespitosum:3.568889):2.448788,((((((((((Sagina_apetala:2.298433,Sagina_procumbens:2.289174):0.0,Sagina_pilifera:1.594729):1.678974,Sagina_subulata:2.560741):0.0,(Sagina_caespitosa:0.938453,Sagina_nivalis:0.966231):1.427843):0.791111,Sagina_nodosa:1.203704):2.665079,Sagina_maritima:3.887302,Colobanthus_muscoides:2.915079):0.20188,Colobanthus_subulatus:3.292885):0.177485,(Sabulina_tenuifolia:2.334722,Minuartia_stricta:2.103241):0.209722):0.0,Eremogone_lychnidea:1.414815):0.409259,Drypis_spinosa:0.0):4.563973,(((((Spergularia_media:1.0,Spergularia_rupicola:1.0):3.09052,Spergularia_azorica:2.923853):0.0,(Spergularia_bocconei:0.0,Sagina_saginoides:0.416667):3.396075):0.0,(Spergula_rubra:0.0781,Spergularia_rubra:0.013285):1.651309):0.16874,Spergula_arvensis:0.0):4.656566,(((((Pycnophyllum_spathulatum:2.145185,Pycnophyllum_molle:2.163704):0.682157,Ortegia_hispanica:1.910675):0.0,(Polycarpon_tetraphyllum:1.022487,Loeflingia_hispanica:0.402116):0.804855):1.622995,Illecebrum_verticillatum:2.459596):0.780303,Drymaria_cordata:4.934343):0.0,Paronychia_canadensis:2.989899,Eremogone_capillaris:4.878788,Herniaria_glabra:3.23064,Agrostemma_githago:6.128788):1.387472,((Herniaria_baetica:1.96732,Paronychia_kapela:1.893246):0.0,Paronychia_canariensis:1.171024):1.104495):1.576332,((Telephium_imperati:0.949377,Telephium_oligospermum:0.940118):1.688342,Corrigiola_litoralis:2.082164):0.538207):0.0):2.22151,((((((((((((Pharnaceum_incanum:1.170034,Pharnaceum_elongatum:1.142256):0.576758,Pharnaceum_detonsum:0.811606):1.318023,(Pharnaceum_confertum:0.870858,Pharnaceum_lanatum:0.935673):1.110624):0.769217,Pharnaceum_lanuginosum:0.769217):1.207362,Mollugo_tenella:0.958061):0.217865,Coelanthum_parviflorum:0.0):1.658532,Suessenguthiella_scleranthoides:1.195569):1.335648,(((((Adenogramma_glomerata:1.0,Adenogramma_mollugo:1.0):0.0,Adenogramma_lichtensteiniana:0.12037):1.694444,Adenogramma_teretifolia:1.490741):0.267418,((Psammotropha_obovata:1.170647,Psammotropha_mucronata:1.161388):0.813084,Psammotropha_quadrangularis:1.00225):0.311465):1.903488,Polpoda_capensis:1.263499):0.999199):0.664352,(Mollugo_fragilis:1.0,Mollugo_cerviana:1.0):0.982606):1.611063,(Mollugo_angustifolia:1.0,Mollugo_decandra:1.0):1.71404):0.482395,(((((((Mollugo_floriana:0.941852,Mollugo_snodgrassii:0.96963):1.01,Mollugo_flavescens:1.294444):0.257843,Mollugo_crockeri:0.950436):1.688453,((Mollugo_verticillata:0.699891,Mollugo_enneandra:0.736928):0.640056,Mollugo_verticilla:1.339947):1.224868):1.0,Glischrothamnus_ulei:1.0):1.0,((Glinus_radiatus:1.555556,Glinus_setiflorus:1.240741):0.435185,Glinus_oppositifolius:1.333333):1.0):1.357212,(Mollugo_pentaphylla:1.0,Mollugo_molluginis:1.0):1.236842):0.728111):1.072084,Macarthuria_australis:1.064815):2.693732):1.212413,Asteropeia_micraster:1.665404):1.123485,Simmondsia_chinensis:2.992593):0.835876,(((((((((Rheum_compactum:6.233897,Rheum_altaicum:6.048712,Rheum_hotaoense:5.06723,Rheum_rhaponticum:3.891304):0.0,(Rheum_tanguticum:1.453704,Rheum_coreanum:0.0):10.206119,(Rheum_officinale:0.0,Rheum_pinchonii:0.398148):8.465378,Rheum_lhasaense:7.613527,Rheum_alexandrae:6.048712,Rheum_likiangense:7.56723,Rheum_nanum:7.854267,Rheum_wittrockii:7.409823,Rheum_tataricum:3.354267,Rheum_palmatum:8.456119,Rheum_laciniatum:6.919082,Rheum_australe:7.178341,Rheum_tibeticum:7.81723,Rheum_pumilum:7.706119):4.787941,(((Rheum_moorcroftianum:1.421835,Rheum_reticulatum:1.319983):2.103721,Rheum_nobile:1.423704,Rheum_sublanceolatum:3.84037,Rheum_rhizostachyum:3.562593,Rheum_spiciforme:4.868148,Rheum_przewalskyi:3.562593,Rheum_webbianum:3.386667,Rheum_rhomboideum:3.016296):0.483704,Rheum_kialense:0.0):5.475542,(Rheum_delavayi:0.763441,Rheum_globulosum:0.865293):3.582471,Rheum_acuminatum:6.966282,Rheum_palaestinum:5.549616,Rheum_forrestii:7.61443):1.942977,(Oxyria_digyna:1.115385,Oxyria_sinensis:1.115385):3.506838):0.0,((((((((Rumex_sanguineus:0.0,Rumex_obtusifolius:0.685185):0.616959,Rumex_rupestris:0.079922):1.467582,Rumex_conglomeratus:0.769726):2.082126,Rumex_palustris:2.111111):1.834037,(((Rumex_occidentalis:1.564815,Rumex_pamiricus:0.0):0.62037,Rumex_patientia:0.0):0.265694,Rumex_crispus:0.117546):1.447973,(Rumex_hydrolapathum:1.454678,Rumex_azoricus:0.649123):0.712692,Rumex_maritimus:3.130333,Rumex_pulcher:1.028481):1.888186,(Rumex_salicifolius:1.033292,Rumex_triangulivalvis:0.80181):0.503745):2.150794,Rumex_sibiricus:3.595238):1.086795,(((((Coccoloba_pubescens:1.382429,Rumex_thyrsiflorus:1.604651):1.301599,(Rumex_acetosa:2.411765,Rumex_alpestris:3.022876):0.244485):1.525953,Rumex_bucephalophorus:1.997018,Rumex_acetosella:3.126648):0.0,Rumex_hastatus:2.145166):2.472052,Emex_spinosa:2.533885):0.0):2.217967):3.211111,(((((((((Persicaria_lapathifolia:0.767094,Persicaria_glabra:2.665242,Persicaria_pensylvanica:2.535613,Persicaria_hydropiperoides:0.665242,Persicaria_orientalis:2.637464,Persicaria_decipiens:1.748575):2.32735,(Persicaria_longiseta:0.055556,Persicaria_tinctoria:0.0):4.4,Persicaria_acuminata:2.224074,Persicaria_hydropiper:3.27037,Persicaria_odorata:4.418519,Persicaria_minor:4.788889,Persicaria_mitis:4.714815,Persicaria_dubia:4.418519,Persicaria_barbata:4.437037):1.998782,(Persicaria_bungeana:2.059259,Persicaria_robustior:2.003704,Persicaria_punctata:1.661111):1.487671):0.0,Persicaria_maculosa:0.343227):0.749366,Persicaria_amphibia:0.0):0.796296,((Persicaria_arifolia:0.86639,Persicaria_meisneriana:0.86639):1.069907,Persicaria_sagittata:0.982593):0.193333):2.866667,(Persicaria_virginiana:1.299842,Antenoron_filiforme:1.272065):2.029787):1.376923,((Persicaria_chinensis:0.86329,Persicaria_capitata:0.918845):2.27451,Persicaria_nepalensis:2.248911):1.763198):1.75641,(((((Aconogonon_tortuosum:0.0,Aconogonon_hookeri:0.037037):0.574074,(Aconogonon_divaricatum:0.0,Aconogonon_cathayanum:0.546296):0.0):1.332528,Aconogonon_molle:0.06401):1.721344,Koenigia_islandica:0.70202):2.300843,(((Bistorta_paleacea:1.879259,Bistorta_macrophylla:1.786667):0.008641,Bistorta_attenuatifolia:0.934196):1.036454,Bistorta_vacciniifolia:0.952131):1.976658):2.441581):0.0,(((((((((Atraphaxis_virgata:0.0,Atraphaxis_manshurica:0.462963):0.820929,Atraphaxis_spinosa:0.589448):3.00098,(Atraphaxis_irtyschensis:1.936508,Atraphaxis_compacta:2.436508):1.116883):0.137252,((Atraphaxis_decipiens:0.0,Atraphaxis_bracteata:0.222222):1.90037,Atraphaxis_pungens:1.835556):1.438421):0.477124,(Atraphaxis_pyrifolia:1.553872,Atraphaxis_caucasica:1.340909):0.465747):1.761352,(((Polygonum_erectum:0.0,Polygonum_oxyspermum:1.083333):3.058201,Polygonum_fowleri:2.391534,Polygonum_arenastrum:3.57672,Polygonum_rurivagum:2.160053):1.55081,Polygonum_aviculare:2.044196):1.227515,(Polygonum_plebeium:1.07963,Polygonum_undulatum:1.181481):2.006897):1.668103,Polygonum_nesomii:3.652778):2.158708,((((Fallopia_dentatoalata:1.0,Fallopia_dumetorum:1.0):1.527603,(Fallopia_scandens:1.099784,Fallopia_convolvulus:1.15534):1.335226):1.59639,((Fallopia_aubertii:1.0,Fallopia_denticulata:1.0):1.648727,Fallopia_baldschuanica:1.695023):1.290082):0.971867,(((Muehlenbeckia_australis:0.0,Muehlenbeckia_complexa:0.175926):1.482571,Muehlenbeckia_axillaris:0.695534):0.0,Muehlenbeckia_sagittifolia:0.075163):2.455882):2.974884,Fallopia_sachalinensis:3.8763):0.625383,(Aconogonon_sibiricum:1.406149,Knorringia_sibirica:1.480223):2.086275):3.174242,((((((Calligonum_eriopodum:0.0,Pteroxygonum_giraldii:1.777778):1.0,Calligonum_molle:0.0):7.511681,Calligonum_squarrosum:4.752422,Calligonum_korlaense:5.382051,Calligonum_pumilum:4.835755,Calligonum_trifarium:7.215385,Calligonum_colubrinum:4.743162,Calligonum_yengisaricum:5.557977,Calligonum_taklimakanense:6.428348,Calligonum_juochiangense:5.446866,Calligonum_klementzii:5.002422,Calligonum_gobicum:4.530199,Calligonum_ebinuricum:6.669088):9.055449,Calligonum_microcarpum:5.31713,Calligonum_mongolicum:5.965278,Calligonum_arborescens:5.872685,Calligonum_aphyllum:5.576389,Calligonum_leucocladum:4.918981,Calligonum_roborowskii:4.844907,Calligonum_densum:5.650463,Calligonum_zaidamense:4.650463,Calligonum_junceum:5.493056):0.529167,Calligonum_caputmedusae:3.124074,Calligonum_rubicundum:2.216667):1.752083,Calligonum_azel:6.274306):3.28125,((((Fagopyrum_wenchuanense:0.527778,Fagopyrum_esculentum:0.0):0.0,Fagopyrum_tataricum:0.305556):2.528134,(Fagopyrum_tibeticum:1.506944,Fagopyrum_urophyllum:1.599537):1.447115):1.904363,(((Fagopyrum_gracilipes:1.069259,Fagopyrum_crispatifolium:1.06):0.862897,Fagopyrum_pugense:1.043268):0.869159,Fagopyrum_leptopodum:0.856871):2.371922):1.919355,Pteropyrum_aucheri:6.333333):1.185185,((((((Coccoloba_coronata:2.308559,Coccoloba_manzinellensis:1.641892,Coccoloba_guanacastensis:2.493744,Coccoloba_mollis:2.873373):1.153563,Coccoloba_peltata:1.332492):1.858801,((Coccoloba_pyrifolia:1.0,Coccoloba_uvifera:1.0):0.0,Coccoloba_porphyrostachys:0.583333):5.033885,(Coccoloba_tuerckheimii:2.423401,Coccoloba_diversifolia:1.858586):1.267892,Coccoloba_swartzii:2.996848,Coccoloba_densifrons:3.644996,Coccoloba_acuminata:3.904255):2.960824,(Coccoloba_venosa:0.675926,Coccoloba_caracasana:0.0):3.272487):0.0,Podopterus_cordifolius:3.541005):1.90943,((((Triplaris_americana:0.407407,Triplaris_setosa:0.0):2.569444,Triplaris_melaenodendron:1.106481,Triplaris_cumingiana:1.662037):2.662037,(Ruprechtia_tangarana:0.87963,Ruprechtia_chiapensis:1.064815,Ruprechtia_salicifolia:0.0,Ruprechtia_fusca:0.287037):3.046296,Ruprechtia_laxiflora:2.824074,Ruprechtia_costata:2.342593,Ruprechtia_apetala:0.416667,Ruprechtia_coriacea:0.0):2.369467,Triplaris_poeppigiana:4.165763):3.201339,((((((Eriogonum_clavellatum:0.958995,Eriogonum_contiguum:1.283069):0.841782,Johanneshowellia_crateriorum:1.661888):2.014409,(Eriogonum_flavum:1.0,Eriogonum_umbellatum:1.0):2.472593):0.466154,(Eriogonum_alatum:1.481481,Eriogonum_fasciculatum:1.509259):1.679487):0.746079,Pterostegia_drymarioides:1.731122):2.278735,Gymnopodium_floribundum:3.09319):0.403542,(Antigonon_leptopus:0.592593,Brunnichia_ovata:0.546296):1.77451,(Afrobrunnichia_erecta:0.592593,Antigonon_guatimalense:0.527778):4.348584):1.744009):1.231481,((((((Limonium_vulgare:2.534137,Limonium_humile:2.469322):0.974635,Limonium_narbonense:2.823587):0.144381,Afrolimon_peregrinum:1.588338):3.22339,((Limonium_aureum:2.062813,Limonium_sinense:1.766517):0.0,Limonium_tenellum:1.386887):2.804471,(Limonium_scabrum:1.843254,Limonium_gibertii:1.815476,Limonium_stenophyllum:1.871032):6.977734,(Limonium_rigualii:0.201193,Limonium_oblanceolatum:0.932674):7.582758,Limonium_dufourii:8.117284,Limonium_furfuraceum:7.774691,Limonium_binervosum:8.737654,Limonium_caesium:4.904321,Limonium_delicatulum:5.756173,Limonium_latebracteatum:5.728395,Limonium_dendroides:5.126543,Limonium_axillare:4.885802):4.498861,((((Armeria_welwitschii:2.767677,Armeria_gaditana:3.082492,Armeria_velutina:3.063973,Armeria_macrophylla:2.767677):0.0,Armeria_rouyana:1.610269):2.671527,(((Armeria_berlengensis:2.54373,Armeria_pungens:2.55299):0.0,Armeria_scabra:2.29373):0.842513,Armeria_splendens:1.395503,Armeria_maritima:1.904762):2.145553,Armeria_hirta:3.031796,Armeria_pubigera:2.9855):0.307771,Psylliostachys_suworowii:0.385864):5.183985,((Limonium_rumicifolium:0.816892,Limonium_mouretii:0.826151):0.816105,(Limonium_spectabile:1.205171,Limonium_sinuatum:1.195911):0.446345):5.668334,(Acantholimon_lycopodioides:1.306507,Goniolimon_tataricum:1.315767):4.605934,(Ceratolimon_weigandiorum:1.584967,Ceratolimon_feei:1.538671):4.512659,(Limoniastrum_monopetalum:2.022593,Limoniastrum_guyonianum:2.198519):3.028738,(Acantholimon_acerosum:1.265242,Goniolimon_speciosum:1.394872):3.647199,Saharanthus_ifniensis:4.43096,Dictyolimon_macrorrhabdos:3.245775):1.087558,((((((Plumbago_europaea:0.634259,Dyerophytum_africanum:0.643519):5.114362,Plumbago_zeylanica:4.711584):0.0,Plumbago_auriculata:4.785658):0.0,Plumbago_indica:3.980102):0.0,Ceratostigma_minus:2.378251):0.0,Aegialitis_annulata:1.600473):0.306935):1.453704):2.664894,(((((((((Nepenthes_adnata:0.359098,Nepenthes_eustachya:0.34058):4.110731,Nepenthes_ovata:3.951311,Nepenthes_spectabilis:1.969829,Nepenthes_rhombicaulis:4.136496,Nepenthes_dubia:4.21057,Nepenthes_gymnamphora:3.377237,Nepenthes_inermis:3.201311,Nepenthes_longifolia:2.914274):7.143217,((Nepenthes_aristolochioides:0.724074,Nepenthes_spathulata:0.538889):0.0,Nepenthes_pectinata:0.224074):7.138972,Nepenthes_lavicola:6.326009,Nepenthes_tobaica:6.946379,Nepenthes_diatas:6.770453,Nepenthes_densiflora:6.733416,Nepenthes_singalana:6.538972,Nepenthes_xiphioides:6.548231):1.980741,((((Nepenthes_clipeata:1.245643,Nepenthes_lowii:0.347495):1.443511,Nepenthes_ephippiata:1.281746):0.0,Nepenthes_veitchii:2.179894):3.726496,(Nepenthes_mira:1.746269,Nepenthes_alata:0.246269):2.011973,Nepenthes_eymae:2.77676,Nepenthes_pilosa:4.860094,Nepenthes_faizaliana:5.332316,Nepenthes_maxima:5.221205,Nepenthes_fusca:5.378612,Nepenthes_edwardsiana:5.054538,Nepenthes_stenophylla:4.934168):1.983694,(((Nepenthes_muluensis:1.078798,Nepenthes_murudensis:1.115835):0.968587,Nepenthes_tentaculata:1.093682):1.911765,Nepenthes_glabrata:2.264706,Nepenthes_hamata:2.236928):2.810563,((Nepenthes_merrilliana:0.064815,Nepenthes_sibuyanensis:0.009259,Nepenthes_bellii:0.0):1.709259,Nepenthes_burkei:0.737037,Nepenthes_insignis:0.7):5.541935,(((Nepenthes_treubiana:0.93925,Nepenthes_neoguineensis:0.754065):1.648417,Nepenthes_lamii:1.837667):2.103928,Nepenthes_tomoriana:2.663818):2.818859,(((Nepenthes_rafflesiana:0.672559,Nepenthes_albomarginata:0.626263):0.049663,Nepenthes_thorelii:0.0):1.794381,Nepenthes_truncata:1.636973):4.966073,((Nepenthes_mirabilis:0.971669,Nepenthes_ampullaria:1.119818):0.0,Nepenthes_hirsuta:0.721669):6.816562,(Nepenthes_macfarlanei:0.977778,Nepenthes_ramispina:0.977778):6.291935,(Nepenthes_macrovulgaris:0.558081,Nepenthes_reinwardtiana:0.493266):6.378299,(Nepenthes_gracillima:0.712963,Nepenthes_sanguinea:0.0):5.880824,Nepenthes_danseri:4.677121,Nepenthes_vieillardii:5.075269,Nepenthes_rajah:6.81601,Nepenthes_bicalcarata:4.964158,Nepenthes_mikei:6.167861,Nepenthes_mapuluensis:5.80675,Nepenthes_gracilis:5.871565,Nepenthes_macrophylla:5.075269):1.356104,((Nepenthes_madagascariensis:1.262464,Nepenthes_masoalensis:1.225427):1.719913,Nepenthes_khasiana:2.047192):0.291588):1.887468,(Nepenthes_pervillei:1.403073,Nepenthes_distillatoria:1.162333):2.304656):0.80153,Nepenthes_ventricosa:2.712963):2.927249,(((((((Ancistrocladus_barteri:0.037037,Ancistrocladus_pachyrrhachis:0.0):0.0,Ancistrocladus_korupensis:0.75):3.651826,Ancistrocladus_abbreviatus:2.559234,Ancistrocladus_congolensis:2.707382,Ancistrocladus_guineensis:2.614789):0.0,Ancistrocladus_tanzaniensis:0.475901,Ancistrocladus_robertsoniorum:0.874049):2.987062,(((Ancistrocladus_hamatus:1.0,Ancistrocladus_heyneanus:1.0):2.0,Ancistrocladus_tectorius:1.074074):0.0,(Ancistrocladus_benomensis:0.534722,Ancistrocladus_griffithii:0.164352):1.9375):1.388889):1.0,((Dioncophyllum_thollonii:0.991173,Triphyophyllum_peltatum:0.981914):1.008827,Habropetalum_dawei:1.009259):1.0):0.963136,Drosophyllum_lusitanicum:0.972395):2.695594):0.0,((((((((((Drosera_chrysolepis:0.798519,Drosera_graminifolia:0.881852):3.067032,Drosera_villosa:2.754439,Drosera_graomogolensis:3.393328,Drosera_montana:2.347032):1.630369,(Drosera_venusta:1.180556,Drosera_capensis:1.134259):4.213512,(Drosera_hilaris:0.0,Drosera_alba:0.296296):6.412586,(Drosera_cuneifolia:0.0,Drosera_burkeana:0.5):6.153327,Drosera_aliciae:5.23666,Drosera_spatulata:3.338512,Drosera_cistiflora:6.282957,Drosera_natalensis:4.542216,Drosera_pauciflora:6.273697,Drosera_collinsiae:6.940364,Drosera_trinervia:6.218142):1.835099,((((Drosera_biflora:1.201852,Drosera_capillaris:1.035185):1.123744,(Drosera_filiformis:0.212963,Drosera_intermedia:0.0):1.5293):1.273523,Drosera_kaieteurensis:2.043564,Drosera_tokaiensis:1.238009):1.729399,(Drosera_brevifolia:1.827204,Drosera_rotundifolia:1.808685):0.667981,(Drosera_neocaledonica:0.161111,Drosera_anglica:1.216667):1.648889):2.585833,Drosera_communis:3.127315):1.382902,(Drosera_stenopetala:1.093882,Drosera_uniflora:1.399437):1.684854):0.793845,(Drosera_hamiltonii:1.167187,Drosera_adelae:1.370891):1.442431):0.0,(Drosera_sessilifolia:1.253723,Drosera_burmannii:1.225945):0.346636):2.921009,(((((Drosera_ericksoniae:0.803652,Drosera_nitidula:0.812911):1.042342,(Drosera_pygmaea:0.906863,Drosera_occidentalis:0.980937):0.846539):4.943265,Drosera_meristocaulis:4.141111,Drosera_barbigera:4.381852,Drosera_dichrosepala:3.826296):0.0,Drosera_scorpioides:3.372593):0.0,((Drosera_ordensis:1.399471,Drosera_petiolaris:0.973545):1.185356,Drosera_caduca:1.945938):0.769247):2.796923,(((((Drosera_platypoda:1.076599,Drosera_prostratoscaposa:1.113636):0.959596,Drosera_stolonifera:1.054714):1.520983,Drosera_macrantha:1.723845):0.0,Drosera_peltata:0.696067):0.956623,Drosera_gigantea:1.115653):3.33164,Drosera_binata:2.558405):0.205128,Drosera_glanduligera:2.541311):2.273504,(Aldrovanda_vesiculosa:0.634639,Dionaea_muscipula:1.477231):2.022769,Drosera_regia:2.277778,Drosera_arcturi:2.518519):2.65873):1.200608,(((((Tamarix_aphylla:1.870588,Tamarix_indica:1.759477):2.423529,Tamarix_chinensis:3.757081):0.519216,Tamarix_africana:3.507778,Tamarix_pakistanica:2.720741,Tamarix_gallica:2.072593,Tamarix_passerinoides:3.146667):0.779259,Tamarix_usneoides:2.074074):1.0,((Frankenia_corymbosa:1.993451,Frankenia_laevis:2.141599):0.0,Frankenia_pulverulenta:1.428636):0.812105):2.322301):0.237649):0.393754,(Rhabdodendron_amazonicum:1.0,Rhabdodendron_macrophyllum:1.0):1.666667):1.0):1.0,((Berberidopsis_beckleri:1.0,Berberidopsis_corallina:1.0):1.0,Aextoxicon_punctatum:1.0):1.0):1.0,((((((((((((((((Struthanthus_oerstedii:0.300982,Struthanthus_woodsonii:0.0695):1.749283,Cladocolea_gracilis:1.291005):2.567525,((Dendropemon_bicolor:0.831481,Oryctanthus_occidentalis:0.775926):1.697619,Phthirusa_pyrifolia:1.649471):1.82943):0.357326,(Tripodanthus_acutifolius:0.348306,Struthanthus_orbicularis:0.468676):2.404588):0.180719,(Aetanthus_nodosus:1.173858,Psittacanthus_calyculatus:1.109044):1.759755):0.537736,Ligaria_cuneifolia:1.850978):4.061059,(((((Oncella_ambigua:1.0,Oncocalyx_sulfureus:1.0):1.464646,Agelanthus_sansibarensis:1.427609):1.979798,(Tapinanthus_constrictiflorus:0.843682,Englerina_ramulosa:0.852941):2.313725,(Actinanthella_menyharthii:0.0,Berhautia_senegalensis:0.87037):2.064815):2.333333,Oedina_pendens:3.148148):0.0,Vanwykia_remota:2.25,Socratina_bemarivensis:2.37037):9.513889,((((Spragueanella_rhamnifolia:0.886206,Erianthemum_dregei:0.858429):1.347859,Oliverella_rubroviridis:1.104436):0.0,((Phragmanthera_crassicaulis:0.466931,Tapinanthus_bangwensis:0.911376):0.563492,Septulina_glauca:0.650794):1.129568,Globimetula_dinklagei:0.54888):1.19186,Moquiniella_rubra:0.777778):10.263889,((((Scurrula_chingii:1.167836,Scurrula_parasitica:1.204873):4.175598,Scurrula_ferruginea:3.037879,Scurrula_pulverulenta:2.889731):0.066731,Taxillus_limprichtii:3.512017,Taxillus_sutchuenensis:3.391647,Taxillus_nigrans:3.595351):0.0,Helixanthera_parasitica:0.521277):9.492612,((Amylotheca_duthieana:4.689815,Loxanthera_speciosa:3.699074,Decaisnina_triflora:5.615741,Macrosolen_tricolor:4.939815,Macrosolen_cochinchinensis:5.847222,Lysiana_filifolia:4.134259):0.105903,Peraxilla_tetrapetala:2.379051):1.810764,(((Cecarria_obtusifolia:0.0,Loranthus_europaeus:0.398148):1.493943,Loranthus_delavayi:1.28098):0.514019,(Ileostylus_micranthus:1.128332,Muellerina_eucalyptoides:1.119072):0.0):4.654076,((Dendrophthoe_pentandra:1.24537,Dendrophthoe_curvata:1.449074):0.548977,Dendrophthoe_lanosa:1.275828):13.145468,(Lepeostegeres_lancifolius:1.0,Tupeia_antarctica:1.0):3.912037,(Helixanthera_coccinea:0.249158,Dendrophthoe_longituba:0.563973):12.635101,(Dactyliophora_novaeguineae:2.648148,Diplatia_furcata:2.259259):7.347222,Taxillus_sclerophyllus:12.430556,Tristerix_corymbosus:6.652778,Taxillus_chinensis:10.356481,Tolypanthus_maclurei:9.569444,Tolypanthus_involucratus:11.236111,Plicosepalus_sagittifolius:10.680556,Helixanthera_cylindrica:10.25463,Benthamina_alyxifolia:8.439815,Helicanthes_elastica:10.717593,Helixanthera_sampsonii:11.199074,Gaiadendron_punctatum:3.726852,Atkinsonia_ligustrina:3.393519,Desmaria_mutabilis:4.180556):0.215278,Nuytsia_floribunda:2.0625):1.789352,Oryctanthus_cordifolius:2.416667):1.259259,(((((Schoepfia_chinensis:1.0,Schoepfia_jasminodora:1.0):1.272222,Schoepfia_schreberi:1.198148):0.0,Arjona_tuberosa:0.837037):1.237037,Quinchamalium_chilense:1.537037):1.404882,(Misodendrum_linearifolium:1.0,Misodendrum_punctulatum:1.0):1.219697):0.585859):4.066667,((((((((((Phoradendron_robustissimum:1.0,Phoradendron_quadrangulare:1.0):0.293135,Phoradendron_californicum:0.441283):1.666979,Dendrophthora_clavata:1.349003):1.204583,(Korthalsella_lindsayi:0.67,Ginalloa_arnottiana:0.595926):1.45766):0.0,(((Viscum_articulatum:0.836362,Viscum_liquidambaricola:0.845621):1.574306,Viscum_album:1.151408):0.192049,Viscum_capense:1.010125):1.034202,(Notothixos_leiophyllus:0.6581,Notothixos_subaureus:0.667359):1.052893):1.527896,Arceuthobium_azoricum:1.451852):1.242593,Viscum_ovalifolium:1.537037):0.784095,((((Spirogardnera_rubescens:0.180283,Leptomeria_spinosa:0.189542):2.399711,(Choretrum_pauciflorum:1.644657,Dendrotrophe_varians:2.172435):0.213115):1.521858,(Daenikera_corallina:0.094366,Leptomeria_aphylla:0.325847):3.248227):0.055556,Amphorogyne_celastroides:1.435185):0.793354):1.912352,(((((Exocarpos_bidwillii:0.0,Omphacomeria_acerba:0.481481):0.591919,Exocarpos_sparteus:0.915993):1.509933,Exocarpos_aphyllus:1.685185):2.478704,((Osyris_lanceolata:0.855004,Osyris_alba:0.725374):1.830181,(Nestronia_umbellula:0.414815,Rhoiacarpos_capensis:0.47037):2.048148):2.099074,((Eubrachion_ambiguum:1.411716,Lepidoceras_chilense:1.448753):0.0,Antidaphne_viscoidea:1.059864):3.52995,(Santalum_album:1.081761,Santalum_macgregorii:1.10028):2.609906,Myoschilos_oblongum:2.913889):0.678704,Exocarpos_latifolius:1.75):1.890891,(Mida_salicifolia:1.0,Nanodea_muscosa:1.0):1.502002):4.24985,((((((((Cansjera_rheedei:0.487473,Cansjera_leptostachya:0.505991):2.702891,Pentarhopalopilia_marquesii:1.782957):0.316971,Urobotrya_siamensis:2.062891):1.100689,Champereia_manillana:2.108025):0.08692,(Agonandra_macrocarpa:1.410284,Agonandra_silvatica:1.401025):0.886513):0.814314,Anthobolus_leptomerioides:1.416667):1.0,Lepionurus_sylvestris:1.0):0.080515,((((Kunkeliella_subsucculenta:0.51936,Thesium_humifusum:0.574916):1.093531,Thesidium_fragile:1.520299):0.947021,((Thesium_strictum:1.07918,Thesium_fruticosum:1.088439):0.295537,Thesium_impeditum:0.346939):1.398159):1.171569,Osyridicarpos_schimperianus:1.111111):0.626812):5.800966,((Comandra_umbellata:1.0,Geocaulon_lividum:1.0):0.667305,(Okoubaka_aubrevillei:1.0,Scleropyrum_pentandrum:1.0):1.435824):4.603065):0.0):0.0,(((((Olax_gambecola:1.0,Olax_latifolia:1.0):0.764133,(Olax_dissitiflora:0.628205,Olax_emirnensis:0.526353):1.117409):1.288977,((Olax_aphylla:1.0,Olax_benthamiana:1.0):0.88124,Olax_scandens:0.51087):0.940388):1.280224,Dulacia_guianensis:1.027778):1.0,((Ptychopetalum_anceps:0.777085,Ptychopetalum_petiolatum:0.767826):1.222915,Ptychopetalum_olacoides:1.009259):1.0):1.696296):1.7513,((((((((Anacolosa_clarkii:1.0,Anacolosa_griffithii:1.0):1.0,Anacolosa_papuana:1.0):1.846764,Phanerodiscus_capuronii:2.004172):0.0,Cathedra_acuminata:1.161579):3.777757,(Aptandra_tubicina:1.0,Ongokea_gore:1.0):4.39304):3.026779,Hondurodendron_urceolatum:6.114263):0.0,Chaunochiton_kappleri:6.438337):0.0,Aptandra_zenkeri:4.484634):0.0):0.0,(((Curupira_tefeensis:1.0,Ximenia_americana:1.0):1.0,Malania_oleifera:1.0):0.622286,((Coula_edulis:1.039979,Ochanostachys_amentacea:1.049238):0.950762,Minquartia_guianensis:1.009259):0.455619):2.871607):0.0,(((((((Heisteria_parvifolia:0.56071,Heisteria_zimmereri:0.486636):0.263364,Heisteria_densifrons:0.0):1.624924,Heisteria_cauliflora:0.773072):1.238633,(Heisteria_silvianii:0.75,Heisteria_concinna:0.601852):1.854298):0.979036,(Heisteria_acuminata:1.0,Heisteria_costaricensis:1.0):1.018519):2.491453,Maburea_trinervis:2.213675):0.0,Erythropalum_scandens:1.769231):0.493181):0.950552,(((((Diogoa_zenkeri:0.481247,Tetrastylidium_peruvianum:1.19421,Strombosiopsis_sereinii:1.212729,Strombosiopsis_tetrandra:1.212729):2.211107,Engomegoma_gordonii:2.062724):0.144878,Strombosia_pustulata:1.35575,Strombosia_scheffleri:1.957602,Strombosia_grandifolia:1.874269):2.063703,Strombosia_philippinensis:2.178713):0.700917,Scorodocarpus_borneensis:1.046296):1.185185):1.0):2.328704,((((Hibbertia_hamulosa:0.0,Hibbertia_exasperata:0.907407):3.898772,(Hibbertia_hypericoides:3.581936,Hibbertia_baudouinii:3.693047):1.131651,Hibbertia_hermanniifolia:3.167291,Hibbertia_drummondii:4.130254,Hibbertia_microphylla:4.509883,Hibbertia_empetrifolia:4.509883,Hibbertia_echiifolia:3.630254,Hibbertia_banksii:4.250624,Hibbertia_bracteata:4.167291):1.518533,(((((Hibbertia_sphenandra:2.435185,Hibbertia_dilatata:2.472222):0.0,Hibbertia_juncea:2.12963):0.0,Pachynema_junceum:0.962963):1.009804,Hibbertia_goyderi:1.648693):1.490196,Hibbertia_conspicua:1.703704):0.574713):5.175287,(((Tetracera_parviflora:0.814103,Tetracera_portobellensis:0.860399):1.726374,Tetracera_volubilis:1.531217):2.081319,Tetracera_billardierei:4.844017,Tetracera_loureiri:3.68661,Tetracera_oblongata:4.649573,Tetracera_empedoclea:3.779202,Tetracera_nordtiana:3.862536,Tetracera_scandens:4.492165,Tetracera_indica:5.482906,Tetracera_boiviniana:4.621795,Tetracera_masuiana:4.899573):4.211538,((((Dillenia_parkinsonii:1.672303,Dillenia_hookeri:1.450081):0.557971,(Dillenia_indica:0.853768,Dillenia_retusa:1.05
[truncated: 832,656 more chars]
