# Supplementary material for: A large-scale species level dated angiosperm phylogeny for evolutionary and ecological analyses
Source: Biodivers Data J. 2020 Jan 21;8:e39677. doi: 10.3897/BDJ.8.e39677 (PMC6987248; doi:10.3897/BDJ.8.e39677)
Supplement: Supplementary material 5 — Dated angiosperm phylogram [file bdj-08-e39677-s005.tre]

#NEXUS
Begin taxa;
	Dimensions ntax=36106;
	Taxlabels
		Amborella_trichopoda
		Trithuria_bibracteata
		Trithuria_submersa
		Trithuria_austinensis
		Trithuria_australis
		Trithuria_filamentosa
		Trithuria_inconspicua
		Trithuria_konkanensis
		Trithuria_lanterna
		Trithuria_polybracteata
		Trithuria_cookeana
		Trithuria_cowieana
		Brasenia_schreberi
		Cabomba_caroliniana
		Cabomba_aquatica
		Cabomba_furcata
		Nuphar_microphylla
		Nuphar_rubrodisca
		Nuphar_lutea
		Nuphar_ulvacea
		Nuphar_polysepala
		Nuphar_sagittifolia
		Nuphar_variegata
		Nuphar_advena
		Nuphar_pumila
		Nuphar_japonica
		Barclaya_longifolia
		Nymphaea_nouchali
		Ondinea_purpurea
		Victoria_cruzia
		Victoria_amazonica
		Euryale_ferox
		Nymphaea_odorata
		Nymphaea_tetragona
		Nymphaea_alba
		Nymphaea_lotus
		Nymphaea_pubescens
		Nymphaea_rubra
		Austrobaileya_scandens
		Trimenia_moorei
		Illicium_floridanum
		Illicium_parviflorum
		Illicium_simonsii
		Illicium_lanceolatum
		Illicium_jiadifengpi
		Illicium_modestum
		Illicium_dunnianum
		Illicium_verum
		Illicium_micranthum
		Illicium_henryi
		Schisandra_propinqua
		Kadsura_oblongifolia
		Kadsura_longipedunculata
		Kadsura_japonica
		Schisandra_chinensis
		Schisandra_henryi
		Schisandra_lancifolia
		Schisandra_bicolor
		Schisandra_sphenanthera
		Hedyosmum_domingense
		Hedyosmum_brenesii
		Hedyosmum_arborescens
		Hedyosmum_costaricense
		Hedyosmum_cumbalense
		Hedyosmum_cuatrecazanum
		Hedyosmum_lechleri
		Hedyosmum_dombeyanum
		Hedyosmum_translucidum
		Hedyosmum_spectabile
		Hedyosmum_strigosum
		Hedyosmum_colombianum
		Hedyosmum_bonplandianum
		Hedyosmum_brasiliense
		Hedyosmum_racemosum
		Hedyosmum_sprucei
		Hedyosmum_correanum
		Hedyosmum_goudotianum
		Hedyosmum_scaberrimum
		Hedyosmum_anisodorum
		Hedyosmum_maximum
		Hedyosmum_peruvianum
		Hedyosmum_angustifolium
		Hedyosmum_scabrum
		Hedyosmum_mexicanum
		Hedyosmum_nutans
		Chloranthus_spicatus
		Chloranthus_japonicus
		Chloranthus_angustifolius
		Chloranthus_holostegius
		Chloranthus_fortunei
		Chloranthus_serratus
		Chloranthus_nervosus
		Chloranthus_henryi
		Chloranthus_oldhamii
		Chloranthus_sessilifolius
		Sarcandra_glabra
		Sarcandra_grandifolia
		Sarcandra_chloranthoides
		Ascarina_marquesensis
		Ascarina_polystachya
		Ascarina_swamyana
		Ascarina_lucida
		Ascarina_rubricaulis
		Ascarina_coursii
		Ascarina_solmsiana
		Ascarina_maheshwarii
		Ascarina_philippinensis
		Idiospermum_australiense
		Calycanthus_floridus
		Calycanthus_chinensis
		Calycanthus_occidentalis
		Chimonanthus_praecox
		Chimonanthus_zhejiangensis
		Gyrocarpus_americanus
		Sparattanthelium_wonotoboense
		Hernandia_albiflora
		Hernandia_moerenhoutiana
		Hernandia_nymphaeifolia
		Hernandia_stenura
		Illigera_luzonensis
		Ephippiandra_madagascariensis
		Tambourissa_ficus
		Tambourissa_peltata
		Tambourissa_amplifolia
		Tambourissa_tau
		Xymalos_monospora
		Wilkiea_huegeliana
		Wilkiea_rigidifolia
		Hennecartia_omphalandra
		Mollinedia_costaricensis
		Mollinedia_ovata
		Wilkiea_smithii
		Mollinedia_schottiana
		Mollinedia_viridiflora
		Mollinedia_boracensis
		Wilkiea_angustifolia
		Steganthera_hirsuta
		Decarydendron_ranomafanensis
		Tambourissa_religiosa
		Hedycarya_arborea
		Hortonia_floribunda
		Peumus_boldus
		Palmeria_scandens
		Monimia_ovalifolia
		Gomortega_keule
		Cassytha_melantha
		Cassytha_pubescens
		Cassytha_ciliolata
		Cassytha_filiformis
		Actinodaphne_obovata
		Sassafras_tzumu
		Parasassafras_confertiflora
		Sinosassafras_flavinervia
		Cinnamomum_septentrionale
		Litsea_ichangensis
		Cinnamomum_platyphyllum
		Litsea_tomentosa
		Lindera_megaphylla
		Actinodaphne_omeiensis
		Actinodaphne_forrestii
		Litsea_glutinosa
		Neolitsea_pinninervis
		Neolitsea_chui
		Neolitsea_homilantha
		Neolitsea_pulchella
		Neolitsea_aciculata
		Neolitsea_sericea
		Neolitsea_javanica
		Neolitsea_lunglingensis
		Cinnamomum_longipaniculatum
		Neolitsea_phanerophlebia
		Neolitsea_wushanica
		Neolitsea_sutchuanensis
		Neolitsea_aurata
		Neolitsea_confertifolia
		Neolitsea_levinei
		Lindera_aggregata
		Lindera_pulcherrima
		Lindera_chunii
		Litsea_grandis
		Litsea_umbellata
		Litsea_monopetala
		Litsea_salicifolia
		Litsea_connorsii
		Litsea_resinosa
		Litsea_mappacea
		Litsea_firma
		Litsea_japonica
		Machilus_velutina
		Neolitsea_cambodiana
		Litsea_elongata
		Litsea_rotundifolia
		Dodecadenia_grandiflora
		Litsea_coreana
		Litsea_ferruginea
		Litsea_guppyi
		Litsea_vang
		Litsea_timoriana
		Litsea_accedens
		Litsea_sarawacensis
		Litsea_maingayi
		Litsea_lancifolia
		Litsea_globularia
		Litsea_diversifolia
		Litsea_costalis
		Litsea_caulocarpa
		Litsea_erectinervia
		Litsea_ochracea
		Litsea_noronhae
		Litsea_garciae
		Litsea_fenestrata
		Litsea_machilifolia
		Litsea_dilleniifolia
		Litsea_rubicunda
		Lindera_reflexa
		Alseodaphne_perakensis
		Dehaasia_cuneata
		Dehaasia_poilanei
		Persea_lingue
		Persea_longipes
		Persea_borbonia
		Persea_palustris
		Persea_indica
		Persea_caerulea
		Persea_cinerascens
		Persea_chamissonis
		Persea_americana
		Persea_schiedeana
		Persea_tolimanensis
		Machilus_shweliensis
		Machilus_breviflora
		Machilus_kwangtungensis
		Machilus_robusta
		Machilus_duthiei
		Machilus_gamblei
		Litsea_honghoensis
		Machilus_rufipes
		Machilus_microcarpa
		Machilus_ichangensis
		Machilus_lichuanensis
		Machilus_oreophila
		Machilus_leptophylla
		Neolitsea_hsiangkweiensis
		Machilus_phoenicis
		Machilus_thunbergii
		Machilus_yunnanensis
		Litsea_pungens
		Machilus_salicina
		Machilus_chinensis
		Machilus_platycarpa
		Machilus_pomifera
		Machilus_tenuipilis
		Machilus_rimosa
		Phoebe_formosana
		Phoebe_hunanensis
		Machilus_grijsii
		Machilus_nanmu
		Phoebe_chekiangensis
		Phoebe_zhennan
		Phoebe_bournei
		Phoebe_sheareri
		Machilus_pauhoi
		Apollonias_barbujana
		Laurus_azorica
		Laurus_nobilis
		Litsea_cubeba
		Lindera_fragrans
		Lindera_communis
		Lindera_glauca
		Lindera_benzoin
		Sassafras_albidum
		Iteadaphne_caudata
		Actinodaphne_pruinosa
		Cinnamomum_brenesii
		Cinnamomum_chavarrianum
		Cinnamomum_triplinerve
		Cinnamomum_elongatum
		Cinnamomum_montanum
		Aiouea_longipetiolata
		Aiouea_saligna
		Cinnamomum_bejolghota
		Cinnamomum_citriodorum
		Cinnamomum_rivulorum
		Cinnamomum_iners
		Cinnamomum_sulphuratum
		Cinnamomum_heyneanum
		Cinnamomum_wightii
		Cinnamomum_dubium
		Cinnamomum_sinharajaense
		Rhodostemonodaphne_frontinensis
		Cinnamomum_chemungianum
		Cinnamomum_keralaense
		Cinnamomum_riparium
		Cinnamomum_grandiflorum
		Cinnamomum_perrottetii
		Cinnamomum_verum
		Lindera_lucida
		Lindera_polyantha
		Aniba_williamsii
		Ocotea_gabonensis
		Nectandra_martinicensis
		Nectandra_umbrosa
		Nectandra_coriacea
		Nectandra_purpurea
		Nectandra_salicifolia
		Ocotea_puberula
		Ocotea_dendrodaphne
		Ocotea_veraguensis
		Ocotea_oblonga
		Ocotea_guianensis
		Endlicheria_formosa
		Rhodostemonodaphne_kunthiana
		Ocotea_spathulata
		Ocotea_moschata
		Ocotea_tenera
		Ocotea_insularis
		Nectandra_membranacea
		Ocotea_atirrensis
		Ocotea_whitei
		Ocotea_mollifolia
		Povedadaphne_quadriporata
		Ocotea_calophylla
		Lindera_erythrocarpa
		Aniba_panurensis
		Rhodostemonodaphne_grandis
		Rhodostemonodaphne_rufovirgata
		Lindera_umbellata
		Pleurothyrium_costanense
		Nectandra_cuspidata
		Nectandra_lineata
		Nectandra_riparia
		Nectandra_hihua
		Ocotea_amazonica
		Ocotea_percurrens
		Endlicheria_melinonii
		Ocotea_subterminalis
		Umbellularia_californica
		Ocotea_michelsonii
		Aniba_guianensis
		Ocotea_bullata
		Ocotea_malcomberi
		Ocotea_foetens
		Aniba_hostmanniana
		Licaria_cannella
		Dicypellium_caryophyllaceum
		Aniba_affinis
		Aniba_terminalis
		Licaria_chrysophylla
		Licaria_guianensis
		Urbanodendron_verrucosum
		Ocotea_leucoxylon
		Ocotea_cinerea
		Ocotea_pulchella
		Ocotea_floribunda
		Ocotea_indirectinervia
		Ocotea_splendens
		Endlicheria_paniculata
		Ocotea_dispersa
		Endlicheria_verticillata
		Ocotea_argyrophylla
		Nectandra_cissiflora
		Aiouea_dubia
		Ocotea_cernua
		Ocotea_venulosa
		Nectandra_salicina
		Cinnamomum_insularimontanum
		Cinnamomum_tonkinense
		Cinnamomum_burmannii
		Cinnamomum_jensenianum
		Cinnamomum_wilsonii
		Licaria_triandra
		Cinnamomum_chekiangense
		Lindera_metcalfiana
		Actinodaphne_procera
		Actinodaphne_diversifolia
		Actinodaphne_glomerata
		Actinodaphne_myriantha
		Actinodaphne_malaccensis
		Actinodaphne_borneensis
		Actinodaphne_macrophylla
		Cinnamomum_subavenium
		Lindera_obtusiloba
		Cinnamomum_polyadelphum
		Cinnamomum_bodinieri
		Cinnamomum_camphora
		Chlorocardium_rodiei
		Chlorocardium_venenosum
		Williamodendron_glaucophyllum
		Mezilaurus_opaca
		Sextonia_rubra
		Neocinnamomum_caudatum
		Neocinnamomum_delavayi
		Neocinnamomum_mekongense
		Caryodaphnopsis_cogolloi
		Caryodaphnopsis_tomentosa
		Caryodaphnopsis_bilocellata
		Caryodaphnopsis_tonkinensis
		Caryodaphnopsis_laotica
		Hypodaphnis_zenkeri
		Aspidostemon_parvifolius
		Cryptocarya_alba
		Cryptocarya_subtriplinervia
		Cryptocarya_wyliei
		Cryptocarya_woodii
		Cryptocarya_latifolia
		Cryptocarya_myrtifolia
		Cryptocarya_liebertiana
		Cryptocarya_saccharata
		Cryptocarya_corrugata
		Cryptocarya_caloneura
		Cryptocarya_lividula
		Cryptocarya_melanocarpa
		Cryptocarya_mackinnoniana
		Cryptocarya_triplinervis
		Cryptocarya_concinna
		Machilus_chrysotricha
		Cryptocarya_metcalfiana
		Cryptocarya_putida
		Cryptocarya_chinensis
		Cryptocarya_angulata
		Cryptocarya_densiflora
		Beilschmiedia_miersii
		Beilschmiedia_berteroana
		Beilschmiedia_pendula
		Persea_brenesii
		Litsea_collina
		Endiandra_kingiana
		Endiandra_impressicosta
		Endiandra_dichrophylla
		Endiandra_montana
		Endiandra_wolfei
		Endiandra_pubens
		Beilschmiedia_tawa
		Beilschmiedia_mexicana
		Beilschmiedia_inconspicua
		Beilschmiedia_roxburghiana
		Beilschmiedia_anay
		Beilschmiedia_robusta
		Beilschmiedia_madagascariensis
		Potameia_chartacea
		Beilschmiedia_caudata
		Beilschmiedia_acuta
		Beilschmiedia_chevalieri
		Beilschmiedia_mannii
		Beilschmiedia_alata
		Beilschmiedia_congolana
		Eusideroxylon_zwageri
		Atherosperma_moschatum
		Laureliopsis_philippiana
		Daphnandra_repandula
		Doryphora_aromatica
		Doryphora_sassafras
		Daphnandra_micrantha
		Laurelia_sempervirens
		Nemuaron_vieillardii
		Siparuna_pauciflora
		Siparuna_brasiliensis
		Siparuna_lepidota
		Siparuna_glycycarpa
		Siparuna_gesnerioides
		Siparuna_cristata
		Siparuna_guianensis
		Siparuna_pachyantha
		Siparuna_decipiens
		Glossocalyx_longicuspis
		Pycnanthus_angolensis
		Pycnanthus_dinklagei
		Staudtia_kamerunensis
		Myristica_fragrans
		Myristica_maingayi
		Horsfieldia_spicata
		Knema_globularia
		Knema_laurina
		Iryanthera_hostmannii
		Haematodendron_glabrum
		Iryanthera_sagotiana
		Virola_kwatae
		Virola_multiflora
		Virola_multicostata
		Virola_koschnyi
		Virola_michelii
		Osteophloeum_platyspermum
		Compsoneura_ulei
		Compsoneura_debilis
		Compsoneura_excelsa
		Compsoneura_mutisii
		Compsoneura_mexicana
		Compsoneura_sprucei
		Compsoneura_atopa
		Compsoneura_capitellata
		Knema_latericia
		Virola_sebifera
		Gymnacranthera_farquhariana
		Endocomia_macrocoma
		Horsfieldia_sylvestris
		Horsfieldia_basifissa
		Myristica_hollrungii
		Horsfieldia_punctatifolia
		Coelocaryon_sphaerocarpum
		Coelocaryon_preussii
		Mauloutchia_chapelieri
		Brochoneura_acuminata
		Coelocaryon_oxycarpum
		Cephalosphaera_usambarensis
		Gymnacranthera_paniculata
		Mwasumbia_alba
		Annickia_kummeriae
		Annickia_pilosa
		Annickia_polycarpa
		Annickia_chlorantha
		Greenwayodendron_oliveri
		Greenwayodendron_suaveolens
		Piptostigma_calophyllum
		Piptostigma_pilosum
		Piptostigma_oyemense
		Polyceratocarpus_microtrichus
		Polyceratocarpus_parviflorus
		Pseudoxandra_cuspidata
		Ephedranthus_boliviensis
		Ephedranthus_parviflorus
		Pseudephedranthus_fragrans
		Pseudoxandra_longipes
		Pseudoxandra_bahiensis
		Pseudoxandra_lucida
		Pseudoxandra_polyphleba
		Cremastosperma_monospermum
		Cremastosperma_magdalenae
		Cremastosperma_microcarpum
		Cremastosperma_megalophyllum
		Cremastosperma_cauliflorum
		Cremastosperma_napoense
		Cremastosperma_bullatum
		Cremastosperma_gracilipes
		Cremastosperma_yamayakatense
		Cremastosperma_pedunculatum
		Cremastosperma_leiophyllum
		Cremastosperma_pendulum
		Cremastosperma_oblongum
		Cremastosperma_macrocarpum
		Cremastosperma_westrae
		Cremastosperma_panamense
		Cremastosperma_peruvianum
		Cremastosperma_venezuelanum
		Cremastosperma_brevipes
		Orophea_kerrii
		Orophea_creaghii
		Orophea_polycarpa
		Desmopsis_schippii
		Desmopsis_bibracteata
		Stenanona_costaricensis
		Stenanona_panamensis
		Desmopsis_panamensis
		Desmopsis_microcarpa
		Sapranthus_microcarpus
		Sapranthus_viridiflorus
		Sapranthus_palanga
		Stelechocarpus_cauliflorus
		Stelechocarpus_burahol
		Sageraea_elliptica
		Sageraea_lanceolata
		Polyalthia_luensis
		Miliusa_indica
		Miliusa_cuneata
		Miliusa_longipes
		Miliusa_campanulata
		Miliusa_thorelii
		Miliusa_velutina
		Miliusa_traceyi
		Miliusa_lineata
		Miliusa_horsfieldii
		Miliusa_mollis
		Popowia_hirta
		Popowia_odoardi
		Popowia_pisocarpa
		Alphonsea_boniana
		Alphonsea_elliptica
		Pseuduvaria_glossopetala
		Polyalthia_lateriflora
		Polyalthia_xanthopetala
		Pseuduvaria_phuyensis
		Fitzalania_heteropetala
		Pseuduvaria_calliura
		Pseuduvaria_borneensis
		Pseuduvaria_bruneiensis
		Pseuduvaria_macgregorii
		Pseuduvaria_pamattonis
		Pseuduvaria_lignocarpa
		Pseuduvaria_philippinensis
		Pseuduvaria_beccarii
		Pseuduvaria_latifolia
		Pseuduvaria_obliqua
		Fitzalania_bidwillii
		Pseuduvaria_mindorensis
		Pseuduvaria_parvipetala
		Pseuduvaria_luzonensis
		Pseuduvaria_unguiculata
		Pseuduvaria_mulgraveana
		Pseuduvaria_glabrescens
		Pseuduvaria_villosa
		Pseuduvaria_brachyantha
		Pseuduvaria_mollis
		Pseuduvaria_reticulata
		Pseuduvaria_grandifolia
		Pseuduvaria_subcordata
		Pseuduvaria_cerina
		Pseuduvaria_trimera
		Pseuduvaria_rugosa
		Pseuduvaria_kingiana
		Pseuduvaria_setosa
		Pseuduvaria_sessilicarpa
		Pseuduvaria_cymosa
		Pseuduvaria_macrophylla
		Pseuduvaria_monticola
		Pseuduvaria_galeata
		Pseuduvaria_taipingensis
		Pseuduvaria_silvestris
		Pseuduvaria_acerosa
		Pseuduvaria_sessilifolia
		Pseuduvaria_macrocarpa
		Pseuduvaria_coriacea
		Petalolophus_megalopus
		Pseuduvaria_megalopus
		Pseuduvaria_aurantiaca
		Pseuduvaria_dolichonema
		Pseuduvaria_froggattii
		Pseuduvaria_hylandii
		Pseuduvaria_dielsiana
		Pseuduvaria_clemensiae
		Pseuduvaria_filipes
		Pseuduvaria_oxycarpa
		Pseuduvaria_gardneri
		Pseuduvaria_fragrans
		Pseuduvaria_multiovulata
		Pseuduvaria_costata
		Tridimeris_hahniana
		Marsypopetalum_littorale
		Marsypopetalum_pallidum
		Dendrokingstonia_nervosa
		Polyalthia_stenopetala
		Polyalthia_trochilia
		Polyalthia_flagellaris
		Polyalthia_cauliflora
		Polyalthia_angustissima
		Polyalthia_insignis
		Polyalthia_borneensis
		Polyalthia_obliqua
		Polyalthia_bullata
		Polyalthia_celebica
		Polyalthia_lateritia
		Polyalthia_subcordata
		Polyalthia_longipes
		Polyalthia_cinnamomea
		Polyalthia_motleyana
		Polyalthia_suberosa
		Polyalthia_kanchanaburiana
		Polyalthia_parviflora
		Polyalthia_debilis
		Polyalthia_evecta
		Orophea_brandisii
		Orophea_enterocarpa
		Orophea_enneandra
		Orophea_myriantha
		Orophea_celebica
		Platymitra_macrocarpa
		Meiogyne_mindorensis
		Meiogyne_pannosa
		Meiogyne_virgata
		Meiogyne_cylindrocarpa
		Meiogyne_hirsuta
		Meiogyne_glabra
		Meiogyne_lecardii
		Meiogyne_baillonii
		Meiogyne_dumetosa
		Meiogyne_verrucosa
		Phaeanthus_splendens
		Alphonsea_javanica
		Alphonsea_kinabaluensis
		Mitrephora_polypyrena
		Mitrephora_celebica
		Mitrephora_tomentosa
		Mitrephora_alba
		Trivalvaria_macrophylla
		Mitrephora_keithii
		Dendrokingstonia_gardneri
		Monocarpia_euneura
		Oxandra_laurifolia
		Klarobelia_megalocarpa
		Pseudomalmea_diclina
		Klarobelia_cauliflora
		Mosannona_pacifica
		Klarobelia_stipitata
		Mosannona_papillosa
		Mosannona_vasquezii
		Mosannona_discolor
		Mosannona_costaricensis
		Mosannona_garwoodii
		Oxandra_xylopioides
		Oxandra_macrophylla
		Oxandra_sphaerocarpa
		Klarobelia_candida
		Klarobelia_inundata
		Oxandra_asbeckii
		Oxandra_longipetala
		Oxandra_euneura
		Oxandra_polyantha
		Oxandra_lanceolata
		Oxandra_espintana
		Oxandra_nitida
		Oxandra_venezuelana
		Ruizodendron_ovale
		Maasia_glauca
		Maasia_discolor
		Maasia_ovalifolia
		Maasia_multinervis
		Maasia_sumatrana
		Fenerivia_angustielliptica
		Fenerivia_chapelieri
		Fenerivia_ghesquiereana
		Fenerivia_heteropetala
		Fenerivia_emarginata
		Fenerivia_capuronii
		Fenerivia_madagascariensis
		Malmea_surinamensis
		Malmea_dimera
		Malmea_dielsiana
		Unonopsis_stipitata
		Bocageopsis_pleiosperma
		Bocageopsis_canescens
		Unonopsis_perrottetii
		Onychopetalum_amazonicum
		Unonopsis_pittieri
		Unonopsis_rufescens
		Unonopsis_elegantissima
		Onychopetalum_periquino
		Bocageopsis_multiflora
		Polyceratocarpus_pellegrinii
		Meiocarpidium_lepidotum
		Cyathocalyx_martabanicus
		Cleistopholis_patens
		Tetrameranthus_laomae
		Cleistopholis_glauca
		Ambavia_gerrardii
		Mezzettia_parviflora
		Lettowianthus_stellatus
		Drepananthus_havilandii
		Drepananthus_pahangensis
		Drepananthus_deltoideus
		Drepananthus_cauliflorus
		Drepananthus_hexagynus
		Drepananthus_pubescens
		Drepananthus_ridleyi
		Drepananthus_biovulatus
		Drepananthus_vitiensis
		Drepananthus_pruniferus
		Drepananthus_obtusifolius
		Drepananthus_polycarpus
		Drepananthus_magnificus
		Drepananthus_kingii
		Cyathocalyx_magnifructus
		Cyathocalyx_globosus
		Cyathocalyx_harmandii
		Cyathocalyx_sumatranus
		Cyathocalyx_annamensis
		Cyathocalyx_zeylanicus
		Cananga_odorata
		Cananga_brandisiana
		Xylopia_peruviana
		Xylopia_langsdorfiana
		Xylopia_aethiopica
		Xylopia_quintasii
		Xylopia_staudtii
		Xylopia_letestui
		Xylopia_hypolampra
		Xylopia_mildbraedii
		Xylopia_pynaertii
		Xylopia_villosa
		Xylopia_elliotii
		Xylopia_acutiflora
		Xylopia_cupularis
		Xylopia_pierrei
		Xylopia_vielana
		Xylopia_bocatorena
		Xylopia_brasiliensis
		Xylopia_nitida
		Xylopia_frutescens
		Artabotrys_brachypetalus
		Artabotrys_insignis
		Artabotrys_oliganthus
		Artabotrys_stenopetalus
		Artabotrys_velutinus
		Artabotrys_hexapetalus
		Artabotrys_oblongus
		Duguetia_calycina
		Duguetia_yeshidan
		Duguetia_confusa
		Duguetia_panamensis
		Duguetia_peruviana
		Duguetia_odorata
		Duguetia_quitarensis
		Duguetia_moricandiana
		Duguetia_lucida
		Duguetia_stelechantha
		Duguetia_confinis
		Duguetia_uniflora
		Duguetia_staudtii
		Duguetia_barteri
		Duguetia_cauliflora
		Duguetia_sessilis
		Duguetia_salicifolia
		Duguetia_guianensis
		Duguetia_riedeliana
		Duguetia_chrysea
		Duguetia_macrophylla
		Duguetia_macrocalyx
		Duguetia_marcgraviana
		Duguetia_surinamensis
		Duguetia_echinophora
		Duguetia_megalocarpa
		Duguetia_hadrantha
		Duguetia_cadaverica
		Duguetia_sooretamae
		Duguetia_ulei
		Duguetia_pycnastera
		Duguetia_neglecta
		Duguetia_bahiensis
		Fusaea_longifolia
		Fusaea_peruviana
		Pseudartabotrys_letestui
		Letestudoxa_bella
		Letestudoxa_glabrifolia
		Ophrypetalum_odoratum
		Sanrafaelia_ruffonammari
		Monanthotaxis_vogelii
		Monanthotaxis_nimbana
		Monanthotaxis_whytei
		Friesodielsia_enghiana
		Friesodielsia_gracilis
		Friesodielsia_velutina
		Dasymaschalon_rostratum
		Dasymaschalon_acuminatum
		Dasymaschalon_sootepense
		Dasymaschalon_ellipticum
		Dasymaschalon_borneense
		Dasymaschalon_clusiflorum
		Dasymaschalon_glaucum
		Dasymaschalon_macrocalyx
		Dasymaschalon_dasymaschalum
		Dasymaschalon_wallichii
		Dasymaschalon_robinsonii
		Dasymaschalon_lomentaceum
		Dasymaschalon_evrardii
		Dasymaschalon_obtusipetalum
		Desmos_goezeanus
		Desmos_wardianus
		Desmos_elegans
		Desmos_chinensis
		Desmos_cochinchinensis
		Desmos_dinhensis
		Desmos_dumosus
		Friesodielsia_cuneiformis
		Friesodielsia_desmoides
		Dasymaschalon_tibetense
		Dasymaschalon_filipes
		Dasymaschalon_longiflorum
		Friesodielsia_obovata
		Monanthotaxis_congoensis
		Monanthotaxis_caffra
		Monanthotaxis_fornicata
		Monanthotaxis_trichocarpa
		Monanthotaxis_schweinfurthii
		Monanthotaxis_glomerulata
		Uvaria_angolensis
		Uvaria_versicolor
		Uvaria_leptocladon
		Uvaria_acuminata
		Uvaria_chamae
		Uvaria_commersoniana
		Uvaria_caffra
		Uvaria_faulknerae
		Uvaria_clavata
		Uvaria_afzelii
		Uvaria_lucida
		Uvaria_pandensis
		Uvaria_sambiranensis
		Uvaria_manjensis
		Uvaria_antsiranensis
		Ellipeiopsis_cherrevensis
		Uvaria_rosenbergiana
		Uvaria_hahnii
		Uvaria_pauciovulata
		Uvaria_siamensis
		Uvaria_zeylanica
		Uvaria_unguiculata
		Uvaria_rupestris
		Uvaria_scabridula
		Uvaria_sankowskyi
		Uvaria_topazensis
		Uvaria_uhrii
		Uvaria_leichhardtii
		Uvaria_macropoda
		Uvaria_semecarpifolia
		Uvaria_baumannii
		Uvaria_anonoides
		Uvaria_rufa
		Uvaria_fauveliana
		Uvaria_hamiltonii
		Uvaria_lobbiana
		Uvaria_borneensis
		Uvaria_boniana
		Uvaria_micrantha
		Uvaria_wrayi
		Uvaria_grandiflora
		Uvaria_hirsuta
		Uvaria_calamistrata
		Uvaria_concava
		Uvaria_sphenocarpa
		Uvaria_dasoclema
		Uvaria_dependens
		Uvaria_welwitschii
		Uvaria_mocoli
		Uvaria_marenteria
		Toussaintia_orientalis
		Sphaerocoryne_gracilis
		Cleistochlamys_kirkii
		Melodorum_fruticosum
		Fissistigma_uonicum
		Dielsiothamnus_divaricatus
		Fissistigma_glaucescens
		Fissistigma_polyanthoides
		Mitrella_kentii
		Pyramidanthe_prismatica
		Asteranthe_asterias
		Hexalobus_monopetalus
		Hexalobus_crispiflorus
		Isolona_campanulata
		Isolona_hexaloba
		Isolona_thonneri
		Isolona_cauliflora
		Isolona_cooperi
		Monodora_crispata
		Monodora_junodii
		Monodora_stenopetala
		Monodora_myristica
		Monodora_tenuifolia
		Hexalobus_salicifolius
		Mischogyne_michelioides
		Mischogyne_elliotanum
		Uvariodendron_kirkii
		Uvariodendron_angustifolium
		Uvariodendron_calophyllum
		Uvariodendron_occidentale
		Uvariodendron_molundense
		Monocyclanthus_vignei
		Uvariopsis_bakeriana
		Uvariopsis_korupensis
		Uvariopsis_guineensis
		Uvariopsis_congensis
		Uvariopsis_vanderystii
		Uvariastrum_insculptum
		Uvariastrum_pierreanum
		Neostenanthera_hamata
		Neostenanthera_myristicifolia
		Neostenanthera_gabonensis
		Anonidium_floribundum
		Anonidium_mannii
		Diclinanona_calycina
		Diclinanona_tessmannii
		Annona_deminuta
		Annona_montana
		Annona_muricata
		Annona_purpurea
		Annona_acuminata
		Annona_deceptrix
		Annona_cherimola
		Annona_urbaniana
		Annona_pruinosa
		Annona_squamosa
		Annona_sclerophylla
		Annona_bicolor
		Annona_dumetorum
		Annona_hypoglauca
		Annona_scandens
		Annona_holosericea
		Annona_spraguei
		Annona_prevostiae
		Annona_cornifolia
		Annona_symphyocarpa
		Annona_amazonica
		Annona_glabra
		Annona_senegalensis
		Annona_reticulata
		Annona_oligocarpa
		Rollinia_chrysocarpa
		Rollinia_herzogii
		Rollinia_mucosa
		Rollinia_cuspidata
		Rollinia_edulis
		Rollinia_pittieri
		Rollinia_elliptica
		Annona_rugulosa
		Disepalum_pulchrum
		Asimina_triloba
		Deeringothamnus_rugelii
		Asimina_angustifolia
		Asimina_incana
		Asimina_parviflora
		Asimina_reticulata
		Asimina_tetramera
		Asimina_pygmaea
		Asimina_obovata
		Goniothalamus_repevensis
		Goniothalamus_tapis
		Richella_monosperma
		Goniothalamus_tortilipetalus
		Goniothalamus_calvicarpus
		Goniothalamus_griffithii
		Goniothalamus_laoticus
		Goniothalamus_sawtehii
		Goniothalamus_undulatus
		Goniothalamus_rongklanus
		Goniothalamus_gardneri
		Goniothalamus_ridleyi
		Goniothalamus_cheliensis
		Richella_obtusata
		Goniothalamus_dumontetii
		Goniothalamus_elegans
		Goniothalamus_gabriacianus
		Goniothalamus_tamirensis
		Goniothalamus_expansus
		Goniothalamus_macrophyllus
		Goniothalamus_malayanus
		Goniothalamus_aruensis
		Disepalum_platypetalum
		Guatteria_rupestris
		Guatteria_citriodora
		Guatteria_scandens
		Guatteria_subsessilis
		Guatteria_latifolia
		Guatteria_maypurensis
		Guatteria_inundata
		Guatteria_riparia
		Guatteria_verruculosa
		Guatteria_caribaea
		Guatteria_heterotricha
		Guatteria_rotundata
		Guatteria_pacifica
		Guatteria_pittieri
		Guatteria_sphaerantha
		Guatteria_elegantissima
		Guatteria_alta
		Guatteria_zamorae
		Guatteria_burchellii
		Guatteria_chiriquiensis
		Guatteria_diospyroides
		Guatteria_oliviformis
		Guatteria_talamancana
		Guatteria_allenii
		Guatteria_aeruginosa
		Guatteria_wachenheimii
		Guatteria_guianensis
		Guatteria_megalophylla
		Guatteria_ferruginea
		Guatteria_alata
		Guatteria_ecuadorensis
		Guatteria_pilosula
		Guatteria_venezuelana
		Guatteria_recurvisepala
		Guatteria_sabuletorum
		Guatteria_poeppigiana
		Guatteria_polyantha
		Guatteria_gracilipes
		Guatteria_scytophylla
		Guatteria_punctata
		Guatteria_anthracina
		Guatteria_ovalifolia
		Guatteria_schunkevigoi
		Guatteria_liesneri
		Guatteria_stipitata
		Guatteria_boliviana
		Guatteria_foliosa
		Guatteria_hyposericea
		Guatteria_jefensis
		Guatteria_rigidipes
		Guatteria_elata
		Guatteria_olivacea
		Guatteria_saffordiana
		Guatteria_tomentosa
		Guatteria_amplifolia
		Guatteria_dolichopoda
		Guatteria_tonduzii
		Guatteria_alutacea
		Guatteria_villosissima
		Guatteria_australis
		Guatteria_oligocarpa
		Guatteria_pohliana
		Guatteria_sellowiana
		Guatteria_puncticulata
		Guatteria_rigida
		Guatteria_modesta
		Guatteria_atra
		Guatteria_ouregou
		Guatteria_macropus
		Guatteria_discolor
		Guatteria_dumetorum
		Guatteria_brevipedicellata
		Guatteria_mexiae
		Guatteria_pubens
		Guatteria_sessilicarpa
		Guatteria_pogonopus
		Guatteria_latisepala
		Guatteria_trichoclonia
		Guatteria_blainii
		Guatteria_paraensis
		Guatteria_schomburgkiana
		Guatteria_lehmannii
		Guatteria_pudica
		Guatteria_notabilis
		Guatteria_decurrens
		Guatteria_galeottiana
		Guatteria_anomala
		Hornschuchia_citriodora
		Trigynaea_duckei
		Trigynaea_lanceipetala
		Porcelia_steinbachii
		Cymbopetalum_brasiliense
		Cymbopetalum_torulosum
		Anaxagorea_silvatica
		Anaxagorea_panamensis
		Anaxagorea_crassipetala
		Anaxagorea_acuminata
		Anaxagorea_phaeocarpa
		Anaxagorea_javanica
		Anaxagorea_luzonensis
		Eupomatia_bennettii
		Magnolia_portoricensis
		Magnolia_splendens
		Magnolia_mahechae
		Magnolia_lenticellata
		Magnolia_tamaulipana
		Magnolia_virginiana
		Magnolia_guatemalensis
		Magnolia_grandiflora
		Magnolia_panamensis
		Magnolia_schiedeana
		Magnolia_iltisiana
		Magnolia_pacifica
		Magnolia_yoroconte
		Magnolia_sargentiana
		Magnolia_dawsoniana
		Magnolia_delavayi
		Magnolia_albosericea
		Magnolia_gigantifolia
		Magnolia_singapurensis
		Magnolia_villosa
		Magnolia_odoratissima
		Magnolia_hodgsonii
		Magnolia_henryi
		Magnolia_pterocarpa
		Magnolia_liliifera
		Magnolia_coco
		Magnolia_championii
		Magnolia_officinalis
		Magnolia_caricifragrans
		Magnolia_dodecapetala
		Magnolia_mexicana
		Magnolia_minor
		Magnolia_ovata
		Magnolia_salicifolia
		Magnolia_kobus
		Magnolia_campbellii
		Magnolia_denudata
		Magnolia_sprengeri
		Magnolia_cylindrica
		Magnolia_liliiflora
		Magnolia_biondii
		Magnolia_stellata
		Magnolia_sirindhorniae
		Magnolia_shiluensis
		Magnolia_guangxiensis
		Magnolia_carsonii
		Michelia_alba
		Magnolia_lacei
		Magnolia_montana
		Magnolia_scortechinii
		Magnolia_mediocris
		Magnolia_gustavii
		Magnolia_macklottii
		Magnolia_elegans
		Magnolia_laevifolia
		Magnolia_nitida
		Magnolia_cathcartii
		Magnolia_sieboldii
		Magnolia_wilsonii
		Magnolia_utilis
		Magnolia_sinica
		Magnolia_duperreana
		Magnolia_praecalva
		Magnolia_kwangsiensis
		Magnolia_thailandica
		Magnolia_hookeri
		Magnolia_decidua
		Magnolia_garrettii
		Magnolia_dandyi
		Magnolia_ventii
		Magnolia_tripetala
		Magnolia_aromatica
		Magnolia_conifera
		Magnolia_grandis
		Magnolia_insignis
		Magnolia_fordiana
		Magnolia_acuminata
		Magnolia_odora
		Magnolia_cavaleriei
		Magnolia_leveilleana
		Magnolia_ernestii
		Magnolia_macclurei
		Magnolia_martini
		Magnolia_chapensis
		Magnolia_longipedunculata
		Magnolia_maudiae
		Magnolia_pealiana
		Magnolia_crassipes
		Magnolia_foveolata
		Magnolia_fraseri
		Magnolia_baillonii
		Magnolia_figo
		Magnolia_yunnanensis
		Magnolia_omeiensis
		Magnolia_kwangtungensis
		Magnolia_lotungensis
		Magnolia_macrophylla
		Liriodendron_chinense
		Liriodendron_tulipifera
		Galbulimima_belgraveana
		Degeneria_roseiflora
		Degeneria_vitiensis
		Manekia_naranjoana
		Manekia_sydowii
		Peperomia_mandonii
		Peperomia_pinoi
		Peperomia_gracillima
		Peperomia_andina
		Peperomia_fraseri
		Peperomia_nivalis
		Peperomia_dolabriformis
		Peperomia_graveolens
		Peperomia_reptilis
		Peperomia_metallica
		Peperomia_hylophila
		Peperomia_pitcairnensis
		Peperomia_fagerlindii
		Peperomia_macrostachya
		Peperomia_lanceolatopeltata
		Peperomia_verschaffeltii
		Peperomia_sodiroi
		Peperomia_argyreia
		Peperomia_maypurensis
		Peperomia_tristachya
		Peperomia_serpens
		Peperomia_tamayoi
		Peperomia_matlalucaensis
		Peperomia_hernandiifolia
		Peperomia_mameiana
		Peperomia_caliginigaudens
		Peperomia_obtusifolia
		Piper_auritum
		Piper_peltatum
		Piper_umbellatum
		Piper_marginatum
		Piper_confertinodum
		Piper_flagellicuspe
		Piper_magnificum
		Piper_munchanum
		Piper_bullulatum
		Piper_aduncum
		Piper_terrabanum
		Piper_thomasii
		Piper_sanctifelicis
		Piper_augustum
		Piper_glabrescens
		Piper_aequale
		Piper_biolleyi
		Piper_tuberculatum
		Piper_cordulatum
		Piper_arboreum
		Piper_cenocladum
		Piper_pulchrum
		Piper_imperiale
		Piper_blattarum
		Piper_colonense
		Piper_reticulatum
		Piper_amalago
		Piper_yucatanense
		Piper_michelianum
		Piper_hispidum
		Piper_ornatum
		Piper_crocatum
		Piper_caninum
		Piper_penninerve
		Piper_tricolor
		Piper_attenuatum
		Piper_betle
		Piper_gibbilimbum
		Piper_longum
		Piper_sarmentosum
		Piper_austrosinense
		Piper_laetispicum
		Piper_galeatum
		Piper_hainanense
		Piper_arborescens
		Piper_macropiper
		Piper_capense
		Piper_excelsum
		Macropiper_excelsum
		Piper_hancei
		Piper_nigrum
		Piper_hooglandii
		Piper_decumanum
		Piper_cinereum
		Piper_multiplinervium
		Piper_carrilloanum
		Verhuellia_lunaria
		Zippelia_begoniifolia
		Anemopsis_californica
		Gymnotheca_chinensis
		Gymnotheca_involucrata
		Houttuynia_cordata
		Saururus_cernuus
		Saururus_chinensis
		Lactoris_fernandeziana
		Aristolochia_serpentaria
		Aristolochia_paracleta
		Aristolochia_tricaudata
		Aristolochia_arborea
		Aristolochia_manshuriensis
		Aristolochia_tomentosa
		Aristolochia_californica
		Aristolochia_moupinensis
		Aristolochia_kwangsiensis
		Aristolochia_westlandii
		Aristolochia_onoei
		Aristolochia_mollissima
		Aristolochia_kaempferi
		Aristolochia_shimadai
		Aristolochia_liukiuensis
		Aristolochia_cucurbitifolia
		Aristolochia_nakaoi
		Aristolochia_saccata
		Aristolochia_wardiana
		Aristolochia_macrophylla
		Aristolochia_burelae
		Aristolochia_nelsonii
		Aristolochia_micrantha
		Aristolochia_pentandra
		Aristolochia_papillifolia
		Aristolochia_foveolata
		Aristolochia_goliathiana
		Aristolochia_lutea
		Aristolochia_baetica
		Aristolochia_sempervirens
		Aristolochia_clematitis
		Aristolochia_contorta
		Aristolochia_debilis
		Aristolochia_pistolochia
		Aristolochia_jackii
		Aristolochia_tagala
		Aristolochia_gaudichaudii
		Aristolochia_krisagathra
		Aristolochia_pierrei
		Aristolochia_kerrii
		Aristolochia_indica
		Aristolochia_zollingeriana
		Aristolochia_ovalifolia
		Aristolochia_tonduzii
		Aristolochia_maxima
		Aristolochia_grandiflora
		Aristolochia_taliscana
		Aristolochia_tentaculata
		Aristolochia_cauliflora
		Aristolochia_triangularis
		Aristolochia_gibertii
		Aristolochia_esperanzae
		Aristolochia_ringens
		Aristolochia_macroura
		Aristolochia_trilobata
		Aristolochia_cymbifera
		Aristolochia_labiata
		Aristolochia_chamissonis
		Aristolochia_paulistana
		Aristolochia_gigantea
		Aristolochia_littoralis
		Aristolochia_cynanchifolia
		Aristolochia_anguicida
		Aristolochia_odoratissima
		Aristolochia_argentina
		Aristolochia_eriantha
		Aristolochia_peruviana
		Aristolochia_arcuata
		Aristolochia_pilosa
		Aristolochia_fimbriata
		Pararistolochia_macrocarpa
		Thottea_tomentosa
		Thottea_siliquosa
		Thottea_dependens
		Thottea_borneensis
		Thottea_macrantha
		Saruma_henryi
		Asarum_magnificum
		Asarum_longerhizomatosum
		Asarum_wulingense
		Asarum_pulchellum
		Asarum_forbesii
		Asarum_asperum
		Asarum_geophilum
		Asarum_yunnanense
		Asarum_yakusimense
		Asarum_insigne
		Asarum_sagittarioides
		Asarum_campaniflorum
		Asarum_fudsinoi
		Asarum_sieboldii
		Asarum_hongkongense
		Asarum_chinense
		Asarum_porphyronotum
		Asarum_caudigerum
		Asarum_inflatum
		Asarum_splendens
		Asarum_maximum
		Asarum_delavayi
		Asarum_himalaicum
		Asarum_ichangense
		Asarum_nanchuanense
		Asarum_bashanense
		Asarum_chengkouense
		Asarum_crispulatum
		Asarum_nipponicum
		Asarum_caulescens
		Asarum_canadense
		Asarum_caudatum
		Asarum_europaeum
		Asarum_debile
		Asarum_caudigerellum
		Asarum_cardiophyllum
		Takhtajania_perrieri
		Tasmannia_lanceolata
		Drimys_granadensis
		Drimys_winteri
		Zygogynum_pauciflorum
		Pseudowintera_axillaris
		Pseudowintera_colorata
		Canella_winterana
		Pleodendron_costaricense
		Pleodendron_macranthum
		Cinnamodendron_ekmanii
		Cinnamodendron_corticosum
		Cinnamodendron_cubense
		Cinnamosma_madagascariensis
		Warburgia_salutaris
		Warburgia_stuhlmannii
		Warburgia_ugandensis
		Cinnamodendron_axillare
		Acorus_calamus
		Acorus_gramineus
		Burnatia_enneandra
		Ranalisma_rostratum
		Damasonium_polyspermum
		Luronium_natans
		Baldellia_ranunculoides
		Alisma_canaliculatum
		Alisma_lanceolatum
		Alisma_nanum
		Alisma_gramineum
		Alisma_triviale
		Damasonium_alisma
		Damasonium_minus
		Limnocharis_laforestii
		Limnocharis_flava
		Hydrocleys_martii
		Hydrocleys_nymphoides
		Ranalisma_humile
		Sagittaria_subulata
		Sagittaria_sprucei
		Sagittaria_graminea
		Sagittaria_pygmaea
		Sagittaria_lichuanensis
		Sagittaria_tengtsungensis
		Sagittaria_natans
		Sagittaria_trifolia
		Sagittaria_latifolia
		Sagittaria_sagittifolia
		Sagittaria_isoetiformis
		Sagittaria_lancifolia
		Sagittaria_planitiana
		Wiesneria_triandra
		Astonia_australiensis
		Limnophyton_angolense
		Echinodorus_berteroi
		Echinodorus_bracteatus
		Echinodorus_grisebachii
		Echinodorus_heikobleheri
		Echinodorus_tunicatus
		Echinodorus_horizontalis
		Echinodorus_longipetalus
		Echinodorus_cordifolius
		Echinodorus_uruguayensis
		Echinodorus_grandiflorus
		Echinodorus_longiscapus
		Echinodorus_reptilis
		Echinodorus_paniculatus
		Echinodorus_floribundus
		Echinodorus_glaucus
		Echinodorus_scaber
		Echinodorus_emersus
		Echinodorus_trialatus
		Echinodorus_subalatus
		Echinodorus_decumbens
		Echinodorus_inpai
		Helanthium_bolivianum
		Helanthium_zombiense
		Albidella_nymphaeifolia
		Caldesia_grandis
		Caldesia_parnassifolia
		Butomus_umbellatus
		Najas_marina
		Najas_minor
		Najas_browniana
		Najas_gracillima
		Najas_tenuifolia
		Najas_filifolia
		Najas_flexilis
		Najas_wrightiana
		Najas_guadalupensis
		Najas_arguta
		Nechamandra_alternifolia
		Vallisneria_natans
		Vallisneria_americana
		Vallisneria_spinulosa
		Vallisneria_rubra
		Hydrilla_verticillata
		Enhalus_acoroides
		Halophila_engelmannii
		Halophila_ovalis
		Halophila_decipiens
		Halophila_beccarii
		Halophila_stipulacea
		Halophila_major
		Thalassia_testudinum
		Thalassia_hemprichii
		Lagarosiphon_madagascariensis
		Lagarosiphon_major
		Lagarosiphon_muscoides
		Egeria_densa
		Elodea_canadensis
		Elodea_nuttallii
		Egeria_najas
		Ottelia_ovalifolia
		Blyxa_echinosperma
		Blyxa_japonica
		Blyxa_aubertii
		Ottelia_alismoides
		Ottelia_emersa
		Ottelia_balansae
		Ottelia_ulvifolia
		Ottelia_acuminata
		Hydrocharis_morsusranae
		Limnobium_laevigatum
		Limnobium_spongia
		Hydrocharis_dubia
		Stratiotes_aloides
		Aponogeton_elongatus
		Aponogeton_bullosus
		Aponogeton_queenslandicus
		Aponogeton_vanbruggenii
		Aponogeton_prolifer
		Aponogeton_lancesmithii
		Aponogeton_euryspermus
		Aponogeton_undulatus
		Aponogeton_crispus
		Aponogeton_rigidifolius
		Aponogeton_boivinianus
		Aponogeton_junceus
		Aponogeton_ulvaceus
		Aponogeton_longiplumulosus
		Aponogeton_madagascariensis
		Aponogeton_distachyos
		Aponogeton_decaryi
		Aponogeton_capuronii
		Aponogeton_robinsonii
		Aponogeton_hexatepalus
		Scheuchzeria_palustris
		Cycnogeton_procerum
		Cycnogeton_dubium
		Cycnogeton_rheophilum
		Triglochin_bulbosa
		Triglochin_barrelieri
		Triglochin_scilloides
		Triglochin_striata
		Triglochin_maritima
		Triglochin_palustris
		Tetroncium_magellanicum
		Maundia_triglochinoides
		Phyllospadix_iwatensis
		Phyllospadix_scouleri
		Phyllospadix_torreyi
		Phyllospadix_japonicus
		Zostera_asiatica
		Zostera_caespitosa
		Zostera_caulescens
		Zostera_marina
		Zostera_angustifolia
		Zostera_polychlamys
		Zostera_tasmanica
		Zostera_nigricaulis
		Zostera_muelleri
		Zostera_capricorni
		Zostera_mucronata
		Zostera_noltei
		Zostera_japonica
		Zostera_novazelandica
		Stuckenia_pectinata
		Stuckenia_filiformis
		Stuckenia_vaginata
		Groenlandia_densa
		Althenia_filiformis
		Lepilaena_australis
		Zannichellia_major
		Zannichellia_obtusifolia
		Zannichellia_peltata
		Potamogeton_amplifolius
		Potamogeton_praelongus
		Potamogeton_fryeri
		Potamogeton_natans
		Potamogeton_berchtoldii
		Potamogeton_cristatus
		Potamogeton_oxyphyllus
		Potamogeton_trichoides
		Potamogeton_compressus
		Potamogeton_obtusifolius
		Potamogeton_friesii
		Potamogeton_octandrus
		Potamogeton_confervoides
		Potamogeton_diversifolius
		Potamogeton_alpinus
		Potamogeton_coloratus
		Potamogeton_polygonifolius
		Potamogeton_lucens
		Potamogeton_gramineus
		Potamogeton_maackianus
		Potamogeton_robbinsii
		Potamogeton_richardsonii
		Potamogeton_perfoliatus
		Potamogeton_wrightii
		Potamogeton_nodosus
		Potamogeton_distinctus
		Ruppia_megacarpa
		Ruppia_maritima
		Ruppia_cirrhosa
		Syringodium_filiforme
		Cymodocea_rotundata
		Amphibolis_antarctica
		Amphibolis_griffithii
		Cymodocea_nodosa
		Thalassodendron_pachyrhizum
		Thalassodendron_ciliatum
		Syringodium_isoetifolium
		Halodule_uninervis
		Halodule_pinifolia
		Halodule_wrightii
		Posidonia_oceanica
		Posidonia_kirkmanii
		Posidonia_australis
		Tofieldia_calyculata
		Tofieldia_pusilla
		Tofieldia_thibetica
		Tofieldia_coccinea
		Tofieldia_nuda
		Tofieldia_divergens
		Tofieldia_glabra
		Tofieldia_okuboi
		Triantha_glutinosa
		Triantha_japonica
		Triantha_racemosa
		Triantha_occidentalis
		Isidrogalvia_schomburgkiana
		Isidrogalvia_falcata
		Isidrogalvia_sessiliflora
		Pleea_tenuifolia
		Pothos_scandens
		Pothos_longipes
		Pothoidium_lobbianum
		Pedicellarum_paiei
		Anthurium_spectabile
		Anthurium_brenesii
		Anthurium_consobrinum
		Anthurium_andraeanum
		Anthurium_ravenii
		Anthurium_ochranthum
		Anthurium_scandens
		Anthurium_bakeri
		Anthurium_scherzerianum
		Anthurium_interruptum
		Anthurium_acaule
		Holochlamys_beccarii
		Spathiphyllum_phryniifolium
		Spathiphyllum_wallisii
		Spathiphyllum_floribundum
		Epipremnum_pinnatum
		Rhaphidophora_australasica
		Monstera_tenuis
		Monstera_adansonii
		Monstera_deliciosa
		Amydrium_humile
		Rhaphidophora_crassifolia
		Scindapsus_hederaceus
		Epipremnum_aureum
		Heteropsis_oblongifolia
		Alloschemone_occidentalis
		Stenospermation_ulei
		Rhodospatha_oblongata
		Lemna_valdiviana
		Lemna_yungensis
		Lemna_minuta
		Lemna_aequinoctialis
		Lemna_tenera
		Lemna_japonica
		Lemna_disperma
		Lemna_gibba
		Lemna_minor
		Lemna_trisulca
		Lemna_obscura
		Lemna_turionifera
		Wolffia_brasiliensis
		Wolffiella_denticulata
		Wolffiella_lingulata
		Wolffiella_oblonga
		Wolffiella_caudata
		Wolffiella_gladiata
		Wolffiella_welwitschii
		Wolffiella_neotropica
		Wolffiella_hyalina
		Wolffiella_repanda
		Wolffiella_rotunda
		Wolffia_globosa
		Wolffia_angusta
		Wolffia_neglecta
		Wolffia_cylindracea
		Wolffia_arrhiza
		Wolffia_columbiana
		Wolffia_elongata
		Wolffia_australiana
		Wolffia_microscopica
		Wolffia_borealis
		Spirodela_polyrhiza
		Pycnospatha_arietina
		Anaphyllopsis_americana
		Lasimorpha_senegalensis
		Lasia_spinosa
		Podolasia_stipitata
		Dracontioides_desciscens
		Dracontium_polyphyllum
		Urospatha_sagittifolia
		Cyrtosperma_macrotum
		Nephthytis_bintuluensis
		Schismatoglottis_monoplacenta
		Hestia_longifolia
		Aridarum_caulescens
		Schismatoglottis_matangensis
		Aridarum_borneense
		Piptospatha_impolita
		Schismatoglottis_linae
		Schismatoglottis_turbata
		Schismatoglottis_confinis
		Schismatoglottis_dulosa
		Schismatoglottis_jepomii
		Schismatoglottis_multinervia
		Schismatoglottis_bauensis
		Schismatoglottis_mayoana
		Schismatoglottis_viridissima
		Schismatoglottis_adoceta
		Schismatoglottis_pyrrhias
		Schismatoglottis_patentinervia
		Schismatoglottis_multiflora
		Schismatoglottis_erecta
		Schismatoglottis_sarikeensis
		Schismatoglottis_corneri
		Piptospatha_truncata
		Schismatoglottis_asperata
		Schismatoglottis_ciliata
		Piptospatha_elongata
		Aridarum_purseglovei
		Schismatoglottis_trifasciata
		Phymatarum_borneense
		Lagenandra_ovata
		Cryptocoryne_longicauda
		Cryptocoryne_yujii
		Cryptocoryne_striolata
		Cryptocoryne_keei
		Cryptocoryne_lingua
		Cryptocoryne_cordata
		Cryptocoryne_pallidinervia
		Cryptocoryne_auriculata
		Cryptocoryne_bullosa
		Cryptocoryne_zaidiana
		Cryptocoryne_ferruginea
		Cryptocoryne_uenoi
		Cryptocoryne_fusca
		Cryptocoryne_ciliata
		Apoballis_acuminatissima
		Piptospatha_burbidgei
		Schismatoglottis_ulusarikeiensis
		Schismatoglottis_nervosa
		Schottariella_mirifica
		Schismatoglottis_jitinae
		Piptospatha_viridistigma
		Aridarum_crassum
		Aridarum_nicolsonii
		Ooia_grabowskii
		Bakoa_lucens
		Schismatoglottis_josefii
		Schismatoglottis_clausula
		Schismatoglottis_motleyana
		Schismatoglottis_elegans
		Schismatoglottis_simonii
		Schismatoglottis_tecturata
		Schismatoglottis_nicolsonii
		Schismatoglottis_brevicuspis
		Schismatoglottis_tessellata
		Pichinia_disticha
		Bucephalandra_motleyana
		Piptospatha_perakensis
		Piptospatha_ridleyi
		Philonotion_americanum
		Callopsis_volkensii
		Montrichardia_arborescens
		Lorenzia_umbrosa
		Bognera_recondita
		Dieffenbachia_humilis
		Dieffenbachia_oerstedii
		Dieffenbachia_parlatorei
		Dieffenbachia_aglaonematifolia
		Dieffenbachia_seguine
		Mangonia_tweedieana
		Croatiella_integrifolia
		Spathicarpa_hastifolia
		Spathicarpa_gardneri
		Spathicarpa_lanceolata
		Taccarum_weddellianum
		Asterostigma_lividum
		Asterostigma_riedelianum
		Asterostigma_tweedianum
		Asterostigma_cryptostylum
		Asterostigma_lombardii
		Asterostigma_cubense
		Asterostigma_reticulatum
		Taccarum_crassispathum
		Taccarum_warmingii
		Synandrospadix_vermitoxicus
		Spathantheum_orbignyanum
		Incarum_pavonii
		Gorgonidium_intermedium
		Gorgonidium_striatum
		Gorgonidium_vermicidum
		Gearum_brasiliense
		Nephthytis_afzelii
		Anchomanes_difformis
		Pseudohydrosme_gabunensis
		Aglaodorum_griffithii
		Aglaonema_crispum
		Aglaonema_modestum
		Zantedeschia_aethiopica
		Zantedeschia_albomaculata
		Cercestis_mirabilis
		Culcasia_liberica
		Calla_palustris
		Pseudodracontium_lacourii
		Pseudodracontium_lanceolatum
		Pseudodracontium_harmandii
		Amorphophallus_rhizomatosus
		Amorphophallus_hohenackeri
		Amorphophallus_smithsonianus
		Amorphophallus_longituberosus
		Amorphophallus_abyssinicus
		Amorphophallus_canaliculatus
		Amorphophallus_zenkeri
		Amorphophallus_angolensis
		Amorphophallus_ankarana
		Amorphophallus_dracontioides
		Amorphophallus_taurostigma
		Amorphophallus_interruptus
		Amorphophallus_johnsonii
		Amorphophallus_eichleri
		Amorphophallus_impressus
		Amorphophallus_mossambicensis
		Amorphophallus_lewallei
		Amorphophallus_lanuginosus
		Amorphophallus_coaetaneus
		Amorphophallus_ochroleucus
		Amorphophallus_glossophyllus
		Amorphophallus_henryi
		Amorphophallus_symonianus
		Amorphophallus_pygmaeus
		Amorphophallus_napiger
		Amorphophallus_laoticus
		Amorphophallus_angustispathus
		Amorphophallus_cirrifer
		Amorphophallus_margaritifer
		Amorphophallus_longiconnectivus
		Amorphophallus_konkanensis
		Amorphophallus_hirtus
		Amorphophallus_bulbifer
		Amorphophallus_muelleri
		Amorphophallus_brevispathus
		Amorphophallus_amygdaloides
		Amorphophallus_yunnanensis
		Amorphophallus_hirsutus
		Amorphophallus_pendulus
		Amorphophallus_paeoniifolius
		Amorphophallus_pusillus
		Amorphophallus_sumawongii
		Amorphophallus_scutatus
		Amorphophallus_galbra
		Amorphophallus_commutatus
		Amorphophallus_tinekeae
		Amorphophallus_discophorus
		Amorphophallus_borneensis
		Amorphophallus_lambii
		Amorphophallus_variabilis
		Amorphophallus_sagittarius
		Amorphophallus_titanum
		Amorphophallus_hewitii
		Amorphophallus_beccarii
		Amorphophallus_eburneus
		Amorphophallus_declinatus
		Amorphophallus_hottae
		Amorphophallus_salmoneus
		Amorphophallus_palawanensis
		Amorphophallus_dactylifer
		Amorphophallus_napalensis
		Amorphophallus_maxwellii
		Amorphophallus_albus
		Amorphophallus_corrugatus
		Amorphophallus_krausei
		Amorphophallus_konjac
		Hapaline_benthamiana
		Jasarum_steyermarkii
		Filarum_manserichense
		Ulearum_sagittatum
		Zomicarpella_amazonica
		Caladium_bicolor
		Scaphispatha_gracilis
		Zomicarpa_steigeriana
		Xanthosoma_wendlandii
		Xanthosoma_helleborifolium
		Xanthosoma_mexicanum
		Xanthosoma_brasiliense
		Xanthosoma_sagittifolium
		Chlorospatha_atropurpurea
		Syngonium_auritum
		Syngonium_angustatum
		Syngonium_wendlandii
		Syngonium_podophyllum
		Caladium_lindenii
		Pistia_stratiotes
		Protarum_sechellarum
		Ariopsis_peltata
		Pinellia_ternata
		Steudnera_colocasiifolia
		Steudnera_kerrii
		Remusatia_vivipara
		Remusatia_yunnanensis
		Remusatia_hookeriana
		Remusatia_pumila
		Colocasia_esculenta
		Alocasia_macrorrhizos
		Alocasia_odora
		Alocasia_cucullata
		Alocasia_perakensis
		Alocasia_sanderiana
		Arisaema_flavum
		Arisaema_franchetianum
		Arisaema_triphyllum
		Arisaema_amurense
		Arisaema_serratum
		Arisaema_sikokianum
		Arisaema_tortuosum
		Arisaema_erubescens
		Arisaema_wattii
		Pinellia_fujianensis
		Arisaema_dracontium
		Arisaema_heterophyllum
		Arisaema_speciosum
		Arisaema_costatum
		Arisaema_schimperianum
		Arisaema_macrospathum
		Arisaema_bonatianum
		Arisaema_elephas
[truncated: 70,223 more rows]
